# Supplementary material for: Spo13/MEIKIN ensures a Two‐Division meiosis by preventing the activation of APC/CAma1 at meiosis I
Source: EMBO J. 2023 Sep 20;42(20):e114288. doi: 10.15252/embj.2023114288 (PMC10577557; doi:10.15252/embj.2023114288)
Supplement: Supplementary file 3 — Source Data for Expanded View and Appendix [file EMBJ-42-e114288-s014.zip]

Archive with 328 entries (288 files):
- spo13_SourceDataForExpandedView_3/
- spo13_SourceDataForExpandedView_3/.DS_Store
- __MACOSX/spo13_SourceDataForExpandedView_3/._.DS_Store
- spo13_SourceDataForExpandedView_3/SourceDataForFigureEV5/
- spo13_SourceDataForExpandedView_3/SourceDataForFigureEV2/
- spo13_SourceDataForExpandedView_3/SourceDataForFigureEV3/
- spo13_SourceDataForExpandedView_3/SourceDataForFigureEV4/
- spo13_SourceDataForExpandedView_3/SourceDataForFigureS8/
- spo13_SourceDataForExpandedView_3/SourceDataForFigureS6/
- spo13_SourceDataForExpandedView_3/SourceDataForFigureS1/
- spo13_SourceDataForExpandedView_3/SourceDataForFigureS7/
- spo13_SourceDataForExpandedView_3/SourceDataForFigureS9/
- spo13_SourceDataForExpandedView_3/SourceDataForFigureS10/
- spo13_SourceDataForExpandedView_3/SourceDataForFigureEV1/
- spo13_SourceDataForExpandedView_3/SourceDataForFigureS2/
- spo13_SourceDataForExpandedView_3/SourceDataForFigureS5/
- spo13_SourceDataForExpandedView_3/SourceDataForFigureS4/
- spo13_SourceDataForExpandedView_3/SourceDataForFigureS3/
- spo13_SourceDataForExpandedView_3/SourceDataForFigureEV5/SourceDataForFigureEV5B_Quant.xlsx
- __MACOSX/spo13_SourceDataForExpandedView_3/SourceDataForFigureEV5/._SourceDataForFigureEV5B_Quant.xlsx
- spo13_SourceDataForExpandedView_3/SourceDataForFigureEV5/.DS_Store
- __MACOSX/spo13_SourceDataForExpandedView_3/SourceDataForFigureEV5/._.DS_Store
- spo13_SourceDataForExpandedView_3/SourceDataForFigureEV5/SourceDataForFigureEV5B_Imaging/
- spo13_SourceDataForExpandedView_3/SourceDataForFigureEV5/SourceDataForFigureEV5C_Imaging/
- spo13_SourceDataForExpandedView_3/SourceDataForFigureEV5/SourceDataForFigureEV5C_Quant.xlsx
- __MACOSX/spo13_SourceDataForExpandedView_3/SourceDataForFigureEV5/._SourceDataForFigureEV5C_Quant.xlsx
- spo13_SourceDataForExpandedView_3/SourceDataForFigureEV5/SourceDataForFigureEV5A_Blots.jpg
- __MACOSX/spo13_SourceDataForExpandedView_3/SourceDataForFigureEV5/._SourceDataForFigureEV5A_Blots.jpg
- spo13_SourceDataForExpandedView_3/SourceDataForFigureEV5/SourceDataForFigureEV5D_Quant.xlsx
- __MACOSX/spo13_SourceDataForExpandedView_3/SourceDataForFigureEV5/._SourceDataForFigureEV5D_Quant.xlsx
- spo13_SourceDataForExpandedView_3/SourceDataForFigureEV5/SourceDataForFigureEV5D_Imaging/
- spo13_SourceDataForExpandedView_3/SourceDataForFigureEV2/SourceDataForFigureEV2C_Imaging/
- spo13_SourceDataForExpandedView_3/SourceDataForFigureEV2/SourceDataForFigureEV2A_Quant.xlsx
- __MACOSX/spo13_SourceDataForExpandedView_3/SourceDataForFigureEV2/._SourceDataForFigureEV2A_Quant.xlsx
- spo13_SourceDataForExpandedView_3/SourceDataForFigureEV2/.DS_Store
- __MACOSX/spo13_SourceDataForExpandedView_3/SourceDataForFigureEV2/._.DS_Store
- spo13_SourceDataForExpandedView_3/SourceDataForFigureEV2/SourceDataForFigureEV2C_Quant.xlsx
- __MACOSX/spo13_SourceDataForExpandedView_3/SourceDataForFigureEV2/._SourceDataForFigureEV2C_Quant.xlsx
- spo13_SourceDataForExpandedView_3/SourceDataForFigureEV2/SourceDataForFigureEV2A_Imaging/
- spo13_SourceDataForExpandedView_3/SourceDataForFigureEV2/SourceDataForFigureEV2B_Blots.jpg
- __MACOSX/spo13_SourceDataForExpandedView_3/SourceDataForFigureEV2/._SourceDataForFigureEV2B_Blots.jpg
- spo13_SourceDataForExpandedView_3/SourceDataForFigureEV2/SourceDataforFigureEV2DE_Blots.jpg
- __MACOSX/spo13_SourceDataForExpandedView_3/SourceDataForFigureEV2/._SourceDataforFigureEV2DE_Blots.jpg
- spo13_SourceDataForExpandedView_3/SourceDataForFigureEV2/SourceDataForFigureEV2B_Quant.xlsx
- __MACOSX/spo13_SourceDataForExpandedView_3/SourceDataForFigureEV2/._SourceDataForFigureEV2B_Quant.xlsx
- spo13_SourceDataForExpandedView_3/SourceDataForFigureEV3/SourceDataForFigureEV3C_Imaging/
- spo13_SourceDataForExpandedView_3/SourceDataForFigureEV3/.DS_Store
- __MACOSX/spo13_SourceDataForExpandedView_3/SourceDataForFigureEV3/._.DS_Store
- spo13_SourceDataForExpandedView_3/SourceDataForFigureEV3/SourceDataForFigureEV3B_Imaging/
- spo13_SourceDataForExpandedView_3/SourceDataForFigureEV3/SourceDataForFigureEV3B_Quant.xlsx
- __MACOSX/spo13_SourceDataForExpandedView_3/SourceDataForFigureEV3/._SourceDataForFigureEV3B_Quant.xlsx
- spo13_SourceDataForExpandedView_3/SourceDataForFigureEV3/SourceDataForFigureEV3A_Imaging/
- spo13_SourceDataForExpandedView_3/SourceDataForFigureEV3/SourceDataForFigureEV3A_Quant.xlsx
- __MACOSX/spo13_SourceDataForExpandedView_3/SourceDataForFigureEV3/._SourceDataForFigureEV3A_Quant.xlsx
- spo13_SourceDataForExpandedView_3/SourceDataForFigureEV3/SourceDataForFigureEV3C_Quant.xlsx
- __MACOSX/spo13_SourceDataForExpandedView_3/SourceDataForFigureEV3/._SourceDataForFigureEV3C_Quant.xlsx
- spo13_SourceDataForExpandedView_3/SourceDataForFigureEV3/SourceDataForFigureEV3D_Blots.jpg
- __MACOSX/spo13_SourceDataForExpandedView_3/SourceDataForFigureEV3/._SourceDataForFigureEV3D_Blots.jpg
- spo13_SourceDataForExpandedView_3/SourceDataForFigureEV4/.DS_Store
- __MACOSX/spo13_SourceDataForExpandedView_3/SourceDataForFigureEV4/._.DS_Store
- spo13_SourceDataForExpandedView_3/SourceDataForFigureEV4/SourceDataForFigureEV4D_MS.xlsx
- __MACOSX/spo13_SourceDataForExpandedView_3/SourceDataForFigureEV4/._SourceDataForFigureEV4D_MS.xlsx
- spo13_SourceDataForExpandedView_3/SourceDataForFigureEV4/SourceDataForFigureEV4A_Blots.jpg
- __MACOSX/spo13_SourceDataForExpandedView_3/SourceDataForFigureEV4/._SourceDataForFigureEV4A_Blots.jpg
- spo13_SourceDataForExpandedView_3/SourceDataForFigureEV4/SourceDataForFigureEV4B_Blots.jpg
- __MACOSX/spo13_SourceDataForExpandedView_3/SourceDataForFigureEV4/._SourceDataForFigureEV4B_Blots.jpg
- spo13_SourceDataForExpandedView_3/SourceDataForFigureEV4/SourceDataForFigureEV4E_Blots.jpg
- __MACOSX/spo13_SourceDataForExpandedView_3/SourceDataForFigureEV4/._SourceDataForFigureEV4E_Blots.jpg
- spo13_SourceDataForExpandedView_3/SourceDataForFigureEV4/SourceDataForFigureEV4C_Blots.jpg
- __MACOSX/spo13_SourceDataForExpandedView_3/SourceDataForFigureEV4/._SourceDataForFigureEV4C_Blots.jpg
- spo13_SourceDataForExpandedView_3/SourceDataForFigureS8/.DS_Store
- __MACOSX/spo13_SourceDataForExpandedView_3/SourceDataForFigureS8/._.DS_Store
- spo13_SourceDataForExpandedView_3/SourceDataForFigureS8/SourceDataForFigureS8A_Blots.jpg
- __MACOSX/spo13_SourceDataForExpandedView_3/SourceDataForFigureS8/._SourceDataForFigureS8A_Blots.jpg
- spo13_SourceDataForExpandedView_3/SourceDataForFigureS8/SourceDataForFigureS8C_MS.xlsx
- __MACOSX/spo13_SourceDataForExpandedView_3/SourceDataForFigureS8/._SourceDataForFigureS8C_MS.xlsx
- spo13_SourceDataForExpandedView_3/SourceDataForFigureS8/SourceDataForFigureS8B_Quant.xlsx
- __MACOSX/spo13_SourceDataForExpandedView_3/SourceDataForFigureS8/._SourceDataForFigureS8B_Quant.xlsx
- spo13_SourceDataForExpandedView_3/SourceDataForFigureS6/.DS_Store
- __MACOSX/spo13_SourceDataForExpandedView_3/SourceDataForFigureS6/._.DS_Store
- spo13_SourceDataForExpandedView_3/SourceDataForFigureS6/SourceDataForFigureS6A_MS.xlsx
- __MACOSX/spo13_SourceDataForExpandedView_3/SourceDataForFigureS6/._SourceDataForFigureS6A_MS.xlsx
- spo13_SourceDataForExpandedView_3/SourceDataForFigureS6/SourceDataForFigureS6E_Quant.xlsx
- __MACOSX/spo13_SourceDataForExpandedView_3/SourceDataForFigureS6/._SourceDataForFigureS6E_Quant.xlsx
- spo13_SourceDataForExpandedView_3/SourceDataForFigureS6/SourceDataForFigureS6E_Imaging/
- spo13_SourceDataForExpandedView_3/SourceDataForFigureS6/SourceDataForFigureS6D_Blots.jpg
- __MACOSX/spo13_SourceDataForExpandedView_3/SourceDataForFigureS6/._SourceDataForFigureS6D_Blots.jpg
- spo13_SourceDataForExpandedView_3/SourceDataForFigureS6/SourceDataForFigureS6B_Blots.jpg
- __MACOSX/spo13_SourceDataForExpandedView_3/SourceDataForFigureS6/._SourceDataForFigureS6B_Blots.jpg
- spo13_SourceDataForExpandedView_3/SourceDataForFigureS6/SourceDataForFigureS6C_Blots.jpg
- __MACOSX/spo13_SourceDataForExpandedView_3/SourceDataForFigureS6/._SourceDataForFigureS6C_Blots.jpg
- spo13_SourceDataForExpandedView_3/SourceDataForFigureS1/.DS_Store
- __MACOSX/spo13_SourceDataForExpandedView_3/SourceDataForFigureS1/._.DS_Store
- spo13_SourceDataForExpandedView_3/SourceDataForFigureS1/SourceDataForFigureS1A_Quant.xlsx
- __MACOSX/spo13_SourceDataForExpandedView_3/SourceDataForFigureS1/._SourceDataForFigureS1A_Quant.xlsx
- spo13_SourceDataForExpandedView_3/SourceDataForFigureS1/SourceDataForFigureS1C_Quant.xlsx
- __MACOSX/spo13_SourceDataForExpandedView_3/SourceDataForFigureS1/._SourceDataForFigureS1C_Quant.xlsx
- spo13_SourceDataForExpandedView_3/SourceDataForFigureS1/SourceDataForFigureS1C_Imaging/
- spo13_SourceDataForExpandedView_3/SourceDataForFigureS1/SourceDataForFigureS1B_Imaging/
- spo13_SourceDataForExpandedView_3/SourceDataForFigureS1/SourceDataForFigureS1B_Quant.xlsx
- __MACOSX/spo13_SourceDataForExpandedView_3/SourceDataForFigureS1/._SourceDataForFigureS1B_Quant.xlsx
- spo13_SourceDataForExpandedView_3/SourceDataForFigureS1/SourceDataForFigureS1A_Imaging/
- spo13_SourceDataForExpandedView_3/SourceDataForFigureS7/.DS_Store
- __MACOSX/spo13_SourceDataForExpandedView_3/SourceDataForFigureS7/._.DS_Store
- spo13_SourceDataForExpandedView_3/SourceDataForFigureS7/SourceDataForFigureS7C_MS.xlsx
- __MACOSX/spo13_SourceDataForExpandedView_3/SourceDataForFigureS7/._SourceDataForFigureS7C_MS.xlsx
- spo13_SourceDataForExpandedView_3/SourceDataForFigureS7/SourceDataForFigureS7B_Quant.xlsx
- __MACOSX/spo13_SourceDataForExpandedView_3/SourceDataForFigureS7/._SourceDataForFigureS7B_Quant.xlsx
- spo13_SourceDataForExpandedView_3/SourceDataForFigureS7/SourceDataForFigureS7A_Blots.jpg
- __MACOSX/spo13_SourceDataForExpandedView_3/SourceDataForFigureS7/._SourceDataForFigureS7A_Blots.jpg
- spo13_SourceDataForExpandedView_3/SourceDataForFigureS9/SourceDataForFigureS9CD_Blots.jpg
- __MACOSX/spo13_SourceDataForExpandedView_3/SourceDataForFigureS9/._SourceDataForFigureS9CD_Blots.jpg
- spo13_SourceDataForExpandedView_3/SourceDataForFigureS9/SourceDataForFigureS9B_Imaging/
- spo13_SourceDataForExpandedView_3/SourceDataForFigureS9/.DS_Store
- __MACOSX/spo13_SourceDataForExpandedView_3/SourceDataForFigureS9/._.DS_Store
- spo13_SourceDataForExpandedView_3/SourceDataForFigureS9/SourceDataForFigureS9A_Imaging/
- spo13_SourceDataForExpandedView_3/SourceDataForFigureS9/SourceDataForFigureS9B_Quant.xlsx
- __MACOSX/spo13_SourceDataForExpandedView_3/SourceDataForFigureS9/._SourceDataForFigureS9B_Quant.xlsx
- spo13_SourceDataForExpandedView_3/SourceDataForFigureS9/SourceDataForFigureS9A_Quant.xlsx
- __MACOSX/spo13_SourceDataForExpandedView_3/SourceDataForFigureS9/._SourceDataForFigureS9A_Quant.xlsx
- spo13_SourceDataForExpandedView_3/SourceDataForFigureS10/SourceDataForFigureS10_Blots.jpg
- __MACOSX/spo13_SourceDataForExpandedView_3/SourceDataForFigureS10/._SourceDataForFigureS10_Blots.jpg
- spo13_SourceDataForExpandedView_3/SourceDataForFigureS10/.DS_Store
- __MACOSX/spo13_SourceDataForExpandedView_3/SourceDataForFigureS10/._.DS_Store
- spo13_SourceDataForExpandedView_3/SourceDataForFigureS10/SourceDataForFigureS10_Quant.xlsx
- __MACOSX/spo13_SourceDataForExpandedView_3/SourceDataForFigureS10/._SourceDataForFigureS10_Quant.xlsx
- spo13_SourceDataForExpandedView_3/SourceDataForFigureEV1/.DS_Store
- __MACOSX/spo13_SourceDataForExpandedView_3/SourceDataForFigureEV1/._.DS_Store
- spo13_SourceDataForExpandedView_3/SourceDataForFigureEV1/SourceDataForFigureEV1C_Quant.xlsx
- __MACOSX/spo13_SourceDataForExpandedView_3/SourceDataForFigureEV1/._SourceDataForFigureEV1C_Quant.xlsx
- spo13_SourceDataForExpandedView_3/SourceDataForFigureEV1/SourceDataForFigureEV1D_Quant.xlsx
- __MACOSX/spo13_SourceDataForExpandedView_3/SourceDataForFigureEV1/._SourceDataForFigureEV1D_Quant.xlsx
- spo13_SourceDataForExpandedView_3/SourceDataForFigureEV1/SourceDataForFigureEV1A_Quant.xlsx
- __MACOSX/spo13_SourceDataForExpandedView_3/SourceDataForFigureEV1/._SourceDataForFigureEV1A_Quant.xlsx
- spo13_SourceDataForExpandedView_3/SourceDataForFigureEV1/SourceDataForFigureEV1B_Imaging/
- spo13_SourceDataForExpandedView_3/SourceDataForFigureEV1/SourceDataForFigureEV1B_Quant.xlsx
- __MACOSX/spo13_SourceDataForExpandedView_3/SourceDataForFigureEV1/._SourceDataForFigureEV1B_Quant.xlsx
- spo13_SourceDataForExpandedView_3/SourceDataForFigureEV1/SourceDataForFigureEV1C_Imaging/
- spo13_SourceDataForExpandedView_3/SourceDataForFigureEV1/SourceDataForFigureEV1D_Blots.jpg
- __MACOSX/spo13_SourceDataForExpandedView_3/SourceDataForFigureEV1/._SourceDataForFigureEV1D_Blots.jpg
- spo13_SourceDataForExpandedView_3/SourceDataForFigureEV1/SourceDataForFigureEV1A_Imaging/
- spo13_SourceDataForExpandedView_3/SourceDataForFigureS2/SourceDataForFigureS2C_Quant.xlsx
- __MACOSX/spo13_SourceDataForExpandedView_3/SourceDataForFigureS2/._SourceDataForFigureS2C_Quant.xlsx
- spo13_SourceDataForExpandedView_3/SourceDataForFigureS2/SourceDataForFigureS2B_Blots.jpg
- __MACOSX/spo13_SourceDataForExpandedView_3/SourceDataForFigureS2/._SourceDataForFigureS2B_Blots.jpg
- spo13_SourceDataForExpandedView_3/SourceDataForFigureS2/.DS_Store
- __MACOSX/spo13_SourceDataForExpandedView_3/SourceDataForFigureS2/._.DS_Store
- spo13_SourceDataForExpandedView_3/SourceDataForFigureS2/SourceDataForFigureS2C_Imaging/
- spo13_SourceDataForExpandedView_3/SourceDataForFigureS2/SourceDataForFigureS2A_Quant.xlsx
- __MACOSX/spo13_SourceDataForExpandedView_3/SourceDataForFigureS2/._SourceDataForFigureS2A_Quant.xlsx
- spo13_SourceDataForExpandedView_3/SourceDataForFigureS2/SourceDataForFigureS2A_Blots.jpg
- __MACOSX/spo13_SourceDataForExpandedView_3/SourceDataForFigureS2/._SourceDataForFigureS2A_Blots.jpg
- spo13_SourceDataForExpandedView_3/SourceDataForFigureS5/.DS_Store
- __MACOSX/spo13_SourceDataForExpandedView_3/SourceDataForFigureS5/._.DS_Store
- spo13_SourceDataForExpandedView_3/SourceDataForFigureS5/SourceDataForFigureS5B_Quant.xlsx
- __MACOSX/spo13_SourceDataForExpandedView_3/SourceDataForFigureS5/._SourceDataForFigureS5B_Quant.xlsx
- spo13_SourceDataForExpandedView_3/SourceDataForFigureS5/SourceDataForFigureS5C_Imaging/
- spo13_SourceDataForExpandedView_3/SourceDataForFigureS5/SourceDataForFigureS5B_Imaging/
- spo13_SourceDataForExpandedView_3/SourceDataForFigureS5/SourceDataForFigureS5D_Quant.xlsx
- __MACOSX/spo13_SourceDataForExpandedView_3/SourceDataForFigureS5/._SourceDataForFigureS5D_Quant.xlsx
- spo13_SourceDataForExpandedView_3/SourceDataForFigureS5/SourceDataForFigureS5A_Quant.xlsx
- __MACOSX/spo13_SourceDataForExpandedView_3/SourceDataForFigureS5/._SourceDataForFigureS5A_Quant.xlsx
- spo13_SourceDataForExpandedView_3/SourceDataForFigureS5/SourceDataForFigureS5D_Imaging/
- spo13_SourceDataForExpandedView_3/SourceDataForFigureS5/SourceDataForFigureS5C_Quant.xlsx
- __MACOSX/spo13_SourceDataForExpandedView_3/SourceDataForFigureS5/._SourceDataForFigureS5C_Quant.xlsx
- spo13_SourceDataForExpandedView_3/SourceDataForFigureS4/SourceDataForFigureS4_Quant.xlsx
- __MACOSX/spo13_SourceDataForExpandedView_3/SourceDataForFigureS4/._SourceDataForFigureS4_Quant.xlsx
- spo13_SourceDataForExpandedView_3/SourceDataForFigureS4/.DS_Store
- __MACOSX/spo13_SourceDataForExpandedView_3/SourceDataForFigureS4/._.DS_Store
- spo13_SourceDataForExpandedView_3/SourceDataForFigureS4/SourceDataForFigureS4_Blots.jpg
- __MACOSX/spo13_SourceDataForExpandedView_3/SourceDataForFigureS4/._SourceDataForFigureS4_Blots.jpg
- spo13_SourceDataForExpandedView_3/SourceDataForFigureS3/SourceDataForFigureS3B_Imaging/
- spo13_SourceDataForExpandedView_3/SourceDataForFigureS3/SourceDataForFigureS3B_Quant.xlsx
- __MACOSX/spo13_SourceDataForExpandedView_3/SourceDataForFigureS3/._SourceDataForFigureS3B_Quant.xlsx
- spo13_SourceDataForExpandedView_3/SourceDataForFigureS3/.DS_Store
- __MACOSX/spo13_SourceDataForExpandedView_3/SourceDataForFigureS3/._.DS_Store
- spo13_SourceDataForExpandedView_3/SourceDataForFigureS3/SourceDataForFigureS3C_Imaging/
- spo13_SourceDataForExpandedView_3/SourceDataForFigureS3/SourceDataForFigureS3A_Imaging/
- spo13_SourceDataForExpandedView_3/SourceDataForFigureS3/SourceDataForFigureS3C_Quant.xlsx
- __MACOSX/spo13_SourceDataForExpandedView_3/SourceDataForFigureS3/._SourceDataForFigureS3C_Quant.xlsx
- spo13_SourceDataForExpandedView_3/SourceDataForFigureS3/SourceDataForFigureS3A_Quant.xlsx
- __MACOSX/spo13_SourceDataForExpandedView_3/SourceDataForFigureS3/._SourceDataForFigureS3A_Quant.xlsx
- spo13_SourceDataForExpandedView_3/SourceDataForFigureEV5/SourceDataForFigureEV5B_Imaging/SourceDataForFigureEV5B_clb1-12A.tif
- __MACOSX/spo13_SourceDataForExpandedView_3/SourceDataForFigureEV5/SourceDataForFigureEV5B_Imaging/._SourceDataForFigureEV5B_clb1-12A.tif
- spo13_SourceDataForExpandedView_3/SourceDataForFigureEV5/SourceDataForFigureEV5B_Imaging/SourceDataForFigureEV5B_clb1-12D.tif
- __MACOSX/spo13_SourceDataForExpandedView_3/SourceDataForFigureEV5/SourceDataForFigureEV5B_Imaging/._SourceDataForFigureEV5B_clb1-12D.tif
- spo13_SourceDataForExpandedView_3/SourceDataForFigureEV5/SourceDataForFigureEV5C_Imaging/SourceDataForFigureEV5C_cdc20_clb1-12A.tif
- __MACOSX/spo13_SourceDataForExpandedView_3/SourceDataForFigureEV5/SourceDataForFigureEV5C_Imaging/._SourceDataForFigureEV5C_cdc20_clb1-12A.tif
- spo13_SourceDataForExpandedView_3/SourceDataForFigureEV5/SourceDataForFigureEV5C_Imaging/SourceDataForFigureEV5C_cdc20_clb1-6A.tif
- __MACOSX/spo13_SourceDataForExpandedView_3/SourceDataForFigureEV5/SourceDataForFigureEV5C_Imaging/._SourceDataForFigureEV5C_cdc20_clb1-6A.tif
- spo13_SourceDataForExpandedView_3/SourceDataForFigureEV5/SourceDataForFigureEV5D_Imaging/SourceDataForFigureEV5D_cdc20_ama1_clb1-12A.tif
- __MACOSX/spo13_SourceDataForExpandedView_3/SourceDataForFigureEV5/SourceDataForFigureEV5D_Imaging/._SourceDataForFigureEV5D_cdc20_ama1_clb1-12A.tif
- spo13_SourceDataForExpandedView_3/SourceDataForFigureEV5/SourceDataForFigureEV5D_Imaging/.DS_Store
- __MACOSX/spo13_SourceDataForExpandedView_3/SourceDataForFigureEV5/SourceDataForFigureEV5D_Imaging/._.DS_Store
- spo13_SourceDataForExpandedView_3/SourceDataForFigureEV5/SourceDataForFigureEV5D_Imaging/SourceDataForFigureEV5D_cdc20_ama1_clb1.tif
- __MACOSX/spo13_SourceDataForExpandedView_3/SourceDataForFigureEV5/SourceDataForFigureEV5D_Imaging/._SourceDataForFigureEV5D_cdc20_ama1_clb1.tif
- spo13_SourceDataForExpandedView_3/SourceDataForFigureEV2/SourceDataForFigureEV2C_Imaging/.DS_Store
- __MACOSX/spo13_SourceDataForExpandedView_3/SourceDataForFigureEV2/SourceDataForFigureEV2C_Imaging/._.DS_Store
- spo13_SourceDataForExpandedView_3/SourceDataForFigureEV2/SourceDataForFigureEV2C_Imaging/SourceDataForFigureEV2C_cdc20_spo13-m2.tif
- __MACOSX/spo13_SourceDataForExpandedView_3/SourceDataForFigureEV2/SourceDataForFigureEV2C_Imaging/._SourceDataForFigureEV2C_cdc20_spo13-m2.tif
- spo13_SourceDataForExpandedView_3/SourceDataForFigureEV2/SourceDataForFigureEV2C_Imaging/SourceDataForFigureEV2C_cdc20_cdc5-as.tif
- __MACOSX/spo13_SourceDataForExpandedView_3/SourceDataForFigureEV2/SourceDataForFigureEV2C_Imaging/._SourceDataForFigureEV2C_cdc20_cdc5-as.tif
- spo13_SourceDataForExpandedView_3/SourceDataForFigureEV2/SourceDataForFigureEV2A_Imaging/SourceDataForFigureEV2A_Control.tif
- __MACOSX/spo13_SourceDataForExpandedView_3/SourceDataForFigureEV2/SourceDataForFigureEV2A_Imaging/._SourceDataForFigureEV2A_Control.tif
- spo13_SourceDataForExpandedView_3/SourceDataForFigureEV2/SourceDataForFigureEV2A_Imaging/SourceDataForFigureEV2A_spo13-m2.tif
- __MACOSX/spo13_SourceDataForExpandedView_3/SourceDataForFigureEV2/SourceDataForFigureEV2A_Imaging/._SourceDataForFigureEV2A_spo13-m2.tif
- spo13_SourceDataForExpandedView_3/SourceDataForFigureEV3/SourceDataForFigureEV3C_Imaging/SourceDataForFigureEV3C_cdc20_ama1_hrr25dC.tif
- __MACOSX/spo13_SourceDataForExpandedView_3/SourceDataForFigureEV3/SourceDataForFigureEV3C_Imaging/._SourceDataForFigureEV3C_cdc20_ama1_hrr25dC.tif
- spo13_SourceDataForExpandedView_3/SourceDataForFigureEV3/SourceDataForFigureEV3C_Imaging/.DS_Store
- __MACOSX/spo13_SourceDataForExpandedView_3/SourceDataForFigureEV3/SourceDataForFigureEV3C_Imaging/._.DS_Store
- spo13_SourceDataForExpandedView_3/SourceDataForFigureEV3/SourceDataForFigureEV3C_Imaging/SourceDataForFigureEV3C_cdc20_ama1_ime2as.tif
- __MACOSX/spo13_SourceDataForExpandedView_3/SourceDataForFigureEV3/SourceDataForFigureEV3C_Imaging/._SourceDataForFigureEV3C_cdc20_ama1_ime2as.tif
- spo13_SourceDataForExpandedView_3/SourceDataForFigureEV3/SourceDataForFigureEV3C_Imaging/SourceDataForFigureEV3C_cdc20_ama1_hrr25dC_ime2as.tif
- __MACOSX/spo13_SourceDataForExpandedView_3/SourceDataForFigureEV3/SourceDataForFigureEV3C_Imaging/._SourceDataForFigureEV3C_cdc20_ama1_hrr25dC_ime2as.tif
- spo13_SourceDataForExpandedView_3/SourceDataForFigureEV3/SourceDataForFigureEV3B_Imaging/.DS_Store
- __MACOSX/spo13_SourceDataForExpandedView_3/SourceDataForFigureEV3/SourceDataForFigureEV3B_Imaging/._.DS_Store
- spo13_SourceDataForExpandedView_3/SourceDataForFigureEV3/SourceDataForFigureEV3B_Imaging/SourceDataForFigureEV3B_cdc20_ama1_ime2dC_hrr25as.tif
- __MACOSX/spo13_SourceDataForExpandedView_3/SourceDataForFigureEV3/SourceDataForFigureEV3B_Imaging/._SourceDataForFigureEV3B_cdc20_ama1_ime2dC_hrr25as.tif
- spo13_SourceDataForExpandedView_3/SourceDataForFigureEV3/SourceDataForFigureEV3B_Imaging/SourceDataForFigureEV3B_cdc20_ama1_ime2dC.tif
- __MACOSX/spo13_SourceDataForExpandedView_3/SourceDataForFigureEV3/SourceDataForFigureEV3B_Imaging/._SourceDataForFigureEV3B_cdc20_ama1_ime2dC.tif
- spo13_SourceDataForExpandedView_3/SourceDataForFigureEV3/SourceDataForFigureEV3B_Imaging/SourceDataForFigureEV3B_cdc20_ama1_hrr25as.tif
- __MACOSX/spo13_SourceDataForExpandedView_3/SourceDataForFigureEV3/SourceDataForFigureEV3B_Imaging/._SourceDataForFigureEV3B_cdc20_ama1_hrr25as.tif
- spo13_SourceDataForExpandedView_3/SourceDataForFigureEV3/SourceDataForFigureEV3A_Imaging/SourceDataForFigureEV3A_cdc20_ama1_spo13_hrr25as.tif
- __MACOSX/spo13_SourceDataForExpandedView_3/SourceDataForFigureEV3/SourceDataForFigureEV3A_Imaging/._SourceDataForFigureEV3A_cdc20_ama1_spo13_hrr25as.tif
- spo13_SourceDataForExpandedView_3/SourceDataForFigureEV3/SourceDataForFigureEV3A_Imaging/SourceDataForFigureEV3A_cdc20_ama1_spo13.tif
- __MACOSX/spo13_SourceDataForExpandedView_3/SourceDataForFigureEV3/SourceDataForFigureEV3A_Imaging/._SourceDataForFigureEV3A_cdc20_ama1_spo13.tif
- spo13_SourceDataForExpandedView_3/SourceDataForFigureEV3/SourceDataForFigureEV3A_Imaging/.DS_Store
- __MACOSX/spo13_SourceDataForExpandedView_3/SourceDataForFigureEV3/SourceDataForFigureEV3A_Imaging/._.DS_Store
- spo13_SourceDataForExpandedView_3/SourceDataForFigureEV3/SourceDataForFigureEV3A_Imaging/SourceDataForFigureEV3A_cdc20_ama1.tif
- __MACOSX/spo13_SourceDataForExpandedView_3/SourceDataForFigureEV3/SourceDataForFigureEV3A_Imaging/._SourceDataForFigureEV3A_cdc20_ama1.tif
- spo13_SourceDataForExpandedView_3/SourceDataForFigureS6/SourceDataForFigureS6E_Imaging/SourceDataForFigureS6E_cdc20_Ama1-6A.tif
- __MACOSX/spo13_SourceDataForExpandedView_3/SourceDataForFigureS6/SourceDataForFigureS6E_Imaging/._SourceDataForFigureS6E_cdc20_Ama1-6A.tif
- spo13_SourceDataForExpandedView_3/SourceDataForFigureS6/SourceDataForFigureS6E_Imaging/SourceDataForFigureS6E_cdc20_Ama1-6A_acm1.tif
- __MACOSX/spo13_SourceDataForExpandedView_3/SourceDataForFigureS6/SourceDataForFigureS6E_Imaging/._SourceDataForFigureS6E_cdc20_Ama1-6A_acm1.tif
- spo13_SourceDataForExpandedView_3/SourceDataForFigureS1/SourceDataForFigureS1C_Imaging/SourceDataForFigureS1C_mpc54_mpc70_spo13.tif
- __MACOSX/spo13_SourceDataForExpandedView_3/SourceDataForFigureS1/SourceDataForFigureS1C_Imaging/._SourceDataForFigureS1C_mpc54_mpc70_spo13.tif
- spo13_SourceDataForExpandedView_3/SourceDataForFigureS1/SourceDataForFigureS1C_Imaging/SourceDataForFigureS1C_mpc54_mpc70.tif
- __MACOSX/spo13_SourceDataForExpandedView_3/SourceDataForFigureS1/SourceDataForFigureS1C_Imaging/._SourceDataForFigureS1C_mpc54_mpc70.tif
- spo13_SourceDataForExpandedView_3/SourceDataForFigureS1/SourceDataForFigureS1B_Imaging/SourceDataForFigureS1B_mad2_spo13_rec8-18D.tif
- __MACOSX/spo13_SourceDataForExpandedView_3/SourceDataForFigureS1/SourceDataForFigureS1B_Imaging/._SourceDataForFigureS1B_mad2_spo13_rec8-18D.tif
- spo13_SourceDataForExpandedView_3/SourceDataForFigureS1/SourceDataForFigureS1B_Imaging/SourceDataForFigureS1B_mad2_spo13_REC8.tif
- __MACOSX/spo13_SourceDataForExpandedView_3/SourceDataForFigureS1/SourceDataForFigureS1B_Imaging/._SourceDataForFigureS1B_mad2_spo13_REC8.tif
- spo13_SourceDataForExpandedView_3/SourceDataForFigureS1/SourceDataForFigureS1A_Imaging/.DS_Store
- __MACOSX/spo13_SourceDataForExpandedView_3/SourceDataForFigureS1/SourceDataForFigureS1A_Imaging/._.DS_Store
- spo13_SourceDataForExpandedView_3/SourceDataForFigureS1/SourceDataForFigureS1A_Imaging/SourceDataForFigureS1A_cdc20_spo13.tif
- __MACOSX/spo13_SourceDataForExpandedView_3/SourceDataForFigureS1/SourceDataForFigureS1A_Imaging/._SourceDataForFigureS1A_cdc20_spo13.tif
- spo13_SourceDataForExpandedView_3/SourceDataForFigureS1/SourceDataForFigureS1A_Imaging/SourceDataForFigureS1A_cdc20.tif
- __MACOSX/spo13_SourceDataForExpandedView_3/SourceDataForFigureS1/SourceDataForFigureS1A_Imaging/._SourceDataForFigureS1A_cdc20.tif
- spo13_SourceDataForExpandedView_3/SourceDataForFigureS9/SourceDataForFigureS9B_Imaging/SourceDataForFigureS9B_NDT80aid.tif
- __MACOSX/spo13_SourceDataForExpandedView_3/SourceDataForFigureS9/SourceDataForFigureS9B_Imaging/._SourceDataForFigureS9B_NDT80aid.tif
- spo13_SourceDataForExpandedView_3/SourceDataForFigureS9/SourceDataForFigureS9B_Imaging/SourceDataForFigureS9B_NDT80aid_spo13_ama1.tif
- __MACOSX/spo13_SourceDataForExpandedView_3/SourceDataForFigureS9/SourceDataForFigureS9B_Imaging/._SourceDataForFigureS9B_NDT80aid_spo13_ama1.tif
- spo13_SourceDataForExpandedView_3/SourceDataForFigureS9/SourceDataForFigureS9B_Imaging/SourceDataForFigureS9B_NDT80aid_spo13.tif
- __MACOSX/spo13_SourceDataForExpandedView_3/SourceDataForFigureS9/SourceDataForFigureS9B_Imaging/._SourceDataForFigureS9B_NDT80aid_spo13.tif
- spo13_SourceDataForExpandedView_3/SourceDataForFigureS9/SourceDataForFigureS9A_Imaging/.DS_Store
- __MACOSX/spo13_SourceDataForExpandedView_3/SourceDataForFigureS9/SourceDataForFigureS9A_Imaging/._.DS_Store
- spo13_SourceDataForExpandedView_3/SourceDataForFigureS9/SourceDataForFigureS9A_Imaging/SourceDataForFigureS9A_control.tif
- __MACOSX/spo13_SourceDataForExpandedView_3/SourceDataForFigureS9/SourceDataForFigureS9A_Imaging/._SourceDataForFigureS9A_control.tif
- spo13_SourceDataForExpandedView_3/SourceDataForFigureS9/SourceDataForFigureS9A_Imaging/SourceDataForFigureS9A_spo13.tif
- __MACOSX/spo13_SourceDataForExpandedView_3/SourceDataForFigureS9/SourceDataForFigureS9A_Imaging/._SourceDataForFigureS9A_spo13.tif
- spo13_SourceDataForExpandedView_3/SourceDataForFigureS9/SourceDataForFigureS9A_Imaging/SourceDataForFigureS9A_spo13_ama1.tif
- __MACOSX/spo13_SourceDataForExpandedView_3/SourceDataForFigureS9/SourceDataForFigureS9A_Imaging/._SourceDataForFigureS9A_spo13_ama1.tif
- spo13_SourceDataForExpandedView_3/SourceDataForFigureEV1/SourceDataForFigureEV1B_Imaging/SourceDataForFigureEV1B_cdc20_ama1_gip1(1-15)-mNG_spo13.tif
- __MACOSX/spo13_SourceDataForExpandedView_3/SourceDataForFigureEV1/SourceDataForFigureEV1B_Imaging/._SourceDataForFigureEV1B_cdc20_ama1_gip1(1-15)-mNG_spo13.tif
- spo13_SourceDataForExpandedView_3/SourceDataForFigureEV1/SourceDataForFigureEV1B_Imaging/SourceDataForFigureEV1B_cdc20_ama1_ssp2(1-15)-mNG_spo13.tif
- __MACOSX/spo13_SourceDataForExpandedView_3/SourceDataForFigureEV1/SourceDataForFigureEV1B_Imaging/._SourceDataForFigureEV1B_cdc20_ama1_ssp2(1-15)-mNG_spo13.tif
- spo13_SourceDataForExpandedView_3/SourceDataForFigureEV1/SourceDataForFigureEV1B_Imaging/SourceDataForFigureEV1B_cdc20_ama1_gat4(1-15)-mNG_spo13.tif
- __MACOSX/spo13_SourceDataForExpandedView_3/SourceDataForFigureEV1/SourceDataForFigureEV1B_Imaging/._SourceDataForFigureEV1B_cdc20_ama1_gat4(1-15)-mNG_spo13.tif
- spo13_SourceDataForExpandedView_3/SourceDataForFigureEV1/SourceDataForFigureEV1B_Imaging/SourceDataForFigureEV1B_cdc20_ama1_sps4(1-15)-mNG_spo13.tif
- __MACOSX/spo13_SourceDataForExpandedView_3/SourceDataForFigureEV1/SourceDataForFigureEV1B_Imaging/._SourceDataForFigureEV1B_cdc20_ama1_sps4(1-15)-mNG_spo13.tif
- spo13_SourceDataForExpandedView_3/SourceDataForFigureEV1/SourceDataForFigureEV1B_Imaging/SourceDataForFigureEV1B_cdc20_ama1_ssp2(1-15)-mNG.tif
- __MACOSX/spo13_SourceDataForExpandedView_3/SourceDataForFigureEV1/SourceDataForFigureEV1B_Imaging/._SourceDataForFigureEV1B_cdc20_ama1_ssp2(1-15)-mNG.tif
- spo13_SourceDataForExpandedView_3/SourceDataForFigureEV1/SourceDataForFigureEV1B_Imaging/SourceDataForFigureEV1B_cdc20_ama1_sps4(1-15)-mNG.tif
- __MACOSX/spo13_SourceDataForExpandedView_3/SourceDataForFigureEV1/SourceDataForFigureEV1B_Imaging/._SourceDataForFigureEV1B_cdc20_ama1_sps4(1-15)-mNG.tif
- spo13_SourceDataForExpandedView_3/SourceDataForFigureEV1/SourceDataForFigureEV1B_Imaging/SourceDataForFigureEV1B_cdc20_ama1_gip1(1-15)-mNG.tif
- __MACOSX/spo13_SourceDataForExpandedView_3/SourceDataForFigureEV1/SourceDataForFigureEV1B_Imaging/._SourceDataForFigureEV1B_cdc20_ama1_gip1(1-15)-mNG.tif
- spo13_SourceDataForExpandedView_3/SourceDataForFigureEV1/SourceDataForFigureEV1B_Imaging/SourceDataForFigureEV1B_cdc20_ama1_gat4(1-15)-mNG.tif
- __MACOSX/spo13_SourceDataForExpandedView_3/SourceDataForFigureEV1/SourceDataForFigureEV1B_Imaging/._SourceDataForFigureEV1B_cdc20_ama1_gat4(1-15)-mNG.tif
- spo13_SourceDataForExpandedView_3/SourceDataForFigureEV1/SourceDataForFigureEV1C_Imaging/.DS_Store
- __MACOSX/spo13_SourceDataForExpandedView_3/SourceDataForFigureEV1/SourceDataForFigureEV1C_Imaging/._.DS_Store
- spo13_SourceDataForExpandedView_3/SourceDataForFigureEV1/SourceDataForFigureEV1C_Imaging/SourceDataForFigureEV1C_cdc20_ama1.tif
- __MACOSX/spo13_SourceDataForExpandedView_3/SourceDataForFigureEV1/SourceDataForFigureEV1C_Imaging/._SourceDataForFigureEV1C_cdc20_ama1.tif
- spo13_SourceDataForExpandedView_3/SourceDataForFigureEV1/SourceDataForFigureEV1C_Imaging/SourceDataForFigureEV1C_cdc20_ama1_spo13.tif
- __MACOSX/spo13_SourceDataForExpandedView_3/SourceDataForFigureEV1/SourceDataForFigureEV1C_Imaging/._SourceDataForFigureEV1C_cdc20_ama1_spo13.tif
- spo13_SourceDataForExpandedView_3/SourceDataForFigureEV1/SourceDataForFigureEV1A_Imaging/SourceDataForFigureEV1A_cdc20_ama1(1-30)-mNG.tif
- __MACOSX/spo13_SourceDataForExpandedView_3/SourceDataForFigureEV1/SourceDataForFigureEV1A_Imaging/._SourceDataForFigureEV1A_cdc20_ama1(1-30)-mNG.tif
- spo13_SourceDataForExpandedView_3/SourceDataForFigureEV1/SourceDataForFigureEV1A_Imaging/SourceDataForFigureEV1A_cdc20_ama1(1-30)-mNG_spo13.tif
- __MACOSX/spo13_SourceDataForExpandedView_3/SourceDataForFigureEV1/SourceDataForFigureEV1A_Imaging/._SourceDataForFigureEV1A_cdc20_ama1(1-30)-mNG_spo13.tif
- spo13_SourceDataForExpandedView_3/SourceDataForFigureS2/SourceDataForFigureS2C_Imaging/SourceDataForFigureS2C_spo13-mD.tif
- __MACOSX/spo13_SourceDataForExpandedView_3/SourceDataForFigureS2/SourceDataForFigureS2C_Imaging/._SourceDataForFigureS2C_spo13-mD.tif
- spo13_SourceDataForExpandedView_3/SourceDataForFigureS2/SourceDataForFigureS2C_Imaging/SourceDataForFigureS2C_Control.tif
- __MACOSX/spo13_SourceDataForExpandedView_3/SourceDataForFigureS2/SourceDataForFigureS2C_Imaging/._SourceDataForFigureS2C_Control.tif
- spo13_SourceDataForExpandedView_3/SourceDataForFigureS5/SourceDataForFigureS5C_Imaging/.DS_Store
- __MACOSX/spo13_SourceDataForExpandedView_3/SourceDataForFigureS5/SourceDataForFigureS5C_Imaging/._.DS_Store
- spo13_SourceDataForExpandedView_3/SourceDataForFigureS5/SourceDataForFigureS5C_Imaging/SourceDataForFigureS5C_clb3.tif
- __MACOSX/spo13_SourceDataForExpandedView_3/SourceDataForFigureS5/SourceDataForFigureS5C_Imaging/._SourceDataForFigureS5C_clb3.tif
- spo13_SourceDataForExpandedView_3/SourceDataForFigureS5/SourceDataForFigureS5C_Imaging/SourceDataForFigureS5C_clb1.tif
- __MACOSX/spo13_SourceDataForExpandedView_3/SourceDataForFigureS5/SourceDataForFigureS5C_Imaging/._SourceDataForFigureS5C_clb1.tif
- spo13_SourceDataForExpandedView_3/SourceDataForFigureS5/SourceDataForFigureS5C_Imaging/SourceDataForFigureS5C_clb1_clb3.tif
- __MACOSX/spo13_SourceDataForExpandedView_3/SourceDataForFigureS5/SourceDataForFigureS5C_Imaging/._SourceDataForFigureS5C_clb1_clb3.tif
[truncated: 28 more entries]
