# Supplementary material for: Spo13/MEIKIN ensures a Two‐Division meiosis by preventing the activation of APC/CAma1 at meiosis I
Source: EMBO J. 2023 Sep 20;42(20):e114288. doi: 10.15252/embj.2023114288 (PMC10577557; doi:10.15252/embj.2023114288)
Supplement: Supplementary file 3 — Source Data for Expanded View and Appendix [file EMBJ-42-e114288-s014.zip › spo13_SourceDataForExpandedView_3/SourceDataForFigureEV5/SourceDataForFigureEV5B_Quant.xlsx]

## Sheet: Quantification
Source data for Figure EV5B
Live-imaging of spindles (GFP-tubulin), nucleolar release of Cdc14-GFP, and nuclear division (TetR-Tomato) in clb1-12A and clb1-12D cells. Cells were synchronized in silico to spindle formation at metaphase I (t = 0).
clb1-12A (n = 100)								clb1-12D (n = 100)
Time (min)	1st div	2nd div	Mei I spin	Mei II spin	1st Cdc14 rel	2nd Cdc14 rel		Time (min)	1st div	2nd div	Mei I spin	Mei II spin	1st Cdc14 rel	2nd Cdc14 rel
-60	0	0	0	0	0	0		-60	0	0	0	0	0	0
-50	0	0	0	0	0	0		-50	0	0	0	0	0	0
-40	0	0	0	0	0	0		-40	0	0	0	0	0	0
-30	0	0	0	0	0	0		-30	0	0	0	0	0	0
-20	0	0	0	0	0	0		-20	0	0	0	0	0	0
-10	0	0	0	0	0	0		-10	0	0	0	0	0	0
0	0	0	100	0	0	0		0	0	0	100	0	0	0
10	0	0	100	0	2	0		10	0	0	100	0	5	0
20	6	0	100	0	27	0		20	10	0	99	1	24	0
30	31	0	90	10	58	0		30	22	0	90	10	45	0
40	59	0	70	30	76	0		40	46	0	75	25	66	0
50	77	0	36	64	85	2		50	64	0	54	46	85	4
60	85	0	23	77	93	19		60	82	0	41	59	95	15
70	93	0	15	85	98	47		70	89	1	21	79	98	32
80	98	2	7	92	99	71		80	95	4	10	90	98	52
90	98	23	2	93	100	81		90	96	15	6	92	99	61
100	100	59	1	72	100	90		100	98	26	3	86	100	76
110	100	75	0	36	100	94		110	99	43	3	74	100	85
120	100	87	0	23	100	95		120	100	58	1	56	100	94
130	100	91	0	13	100	97		130	100	74	0	43	100	96
140	100	94	0	8	100	98		140	100	84	0	30	100	98
150	100	97	0	6	100	100		150	100	90	0	19	100	98
160	100	99	0	6	100	100		160	100	94	0	11	100	98
170	100	99	0	2	100	100		170	100	97	0	7	100	99
180	100	99	0	1	100	100		180	100	98	0	5	100	100
190	100	99	0	1	100	100		190	100	99	0	3	100	100
200	100	100	0	0	100	100		200	100	99	0	2	100	100
210	100	100	0	0	100	100		210	100	100	0	2	100	100
220	100	100	0	0	100	100		220	100	100	0	0	100	100
230	100	100	0	0	100	100		230	100	100	0	0	100	100
240	100	100	0	0	100	100		240	100	100	0	0	100	100

## Sheet: Statistics
Source data for Figure EV5B
Number of frames (10 min/frame) from spindle formation to first Cdc14 release (metaphase I) in clb1-12A and clb1-12D cells
Strain	clb1-12A	clb1-12D
	3	4
	3	4
	4	2
	5	3
	2	3
	5	3
	3	3
	2	5
	5	6
	2	5
	3	2
	6	3
	3	4
	3	4
	4	3
	8	2
	2	3
	3	2
	6	6
	6	5
	4	1
	3	4
	4	3
	3	2
	3	4
	3	2
	2	5
	2	2
	4	5
	2	1
	4	7
	3	6
	6	9
	6	4
	9	5
	2	2
	2	5
	3	2
	5	2
	2	1
	3	5
	3	2
	2	2
	7	5
	4	4
	4	2
	6	4
	2	5
	4	2
	4	4
	3	4
	2	3
	4	2
	4	4
	7	3
	3	6
	3	4
	3	4
	2	3
	5	5
	2	6
	2	3
	6	6
	3	2
	3	2
	2	5
	2	5
	5	2
	4	3
	2	4
	4	4
	3	7
	2	5
	2	3
	3	6
	4	3
	2	4
	3	6
	2	5
	4	6
	5	1
	1	3
	3	4
	5	1
	2	10
	3	5
	3	4
	3	3
	6	5
	5	7
	4	5
	3	3
	4	3
	7	5
	3	4
	2	4
	7	2
	3	3
	1	3
	7	6
Mean	3.62	3.85
STDEV.S	1.62543	1.7019
Median	3	4
Count	100	100
Welch's test		0.329611
