# Supplementary material for: Spo13/MEIKIN ensures a Two‐Division meiosis by preventing the activation of APC/CAma1 at meiosis I
Source: EMBO J. 2023 Sep 20;42(20):e114288. doi: 10.15252/embj.2023114288 (PMC10577557; doi:10.15252/embj.2023114288)
Supplement: Supplementary file 3 — Source Data for Expanded View and Appendix [file EMBJ-42-e114288-s014.zip › spo13_SourceDataForExpandedView_3/SourceDataForFigureEV5/SourceDataForFigureEV5C_Quant.xlsx]

## Sheet: Quantification
Source data for Figure EV5C
Live-imaging of Rim4-mNG and SPBs (Cnm67-Tomato) in HSL1p-CDC20 cells carrying clb1-12A or clb1-6A. HSL1p-CDC20 control cells (not shown in Fig EV5C) are included on the right. Cells were synchronized in silico to SPB separation at metaphase I (t = 0).
HSL1p-CDC20 clb1-12A (n = 100)					HSL1p-CDC20 clb1-6A (n = 100)					HSL1p-CDC20 (n = 100)
Time (min)	2SPB	4SPB	Rim4		Time (min)	2SPB	4SPB	Rim4		Time (min)	2SPB	4SPB	Rim4
-60	0	0	100		-60	0	0	100		-60	0	0	100
-50	0	0	100		-50	0	0	100		-50	0	0	100
-40	0	0	100		-40	0	0	100		-40	0	0	100
-30	0	0	100		-30	0	0	100		-30	0	0	100
-20	0	0	100		-20	0	0	100		-20	0	0	100
-10	0	0	100		-10	0	0	100		-10	0	0	100
0	100	0	100		0	100	0	100		0	100	0	100
10	100	0	100		10	100	0	100		10	100	0	100
20	100	0	100		20	100	0	100		20	100	0	100
30	100	0	100		30	100	0	100		30	100	0	100
40	100	0	100		40	100	0	100		40	100	0	100
50	100	0	100		50	100	0	100		50	100	0	100
60	100	0	100		60	100	0	100		60	100	0	100
70	100	0	100		70	100	0	100		70	100	0	100
80	100	0	100		80	100	0	100		80	100	0	100
90	100	0	100		90	100	0	100		90	100	0	100
100	100	0	100		100	100	0	100		100	100	0	100
110	100	0	100		110	100	0	100		110	100	0	100
120	100	0	100		120	100	0	100		120	100	0	100
130	100	0	100		130	100	0	100		130	100	0	100
140	100	0	100		140	100	0	100		140	100	0	100
150	100	0	100		150	100	0	100		150	100	0	100
160	100	0	100		160	100	0	100		160	100	0	100
170	100	0	99		170	100	0	99		170	100	0	100
180	100	0	99		180	100	0	99		180	100	0	100
190	100	0	98		190	100	0	99		190	100	0	100
200	100	0	98		200	100	0	98		200	100	0	100
210	100	0	94		210	100	0	98		210	100	0	100
220	100	0	90		220	100	0	96		220	100	0	100
230	100	0	84		230	100	0	93		230	100	0	100
240	100	0	80		240	100	0	91		240	100	0	100
250	100	0	71		250	100	0	86		250	100	0	99
260	100	0	63		260	100	0	83		260	100	0	97
270	100	0	57		270	100	0	80		270	100	0	96
280	100	0	52		280	100	0	74		280	100	0	94
290	100	0	48		290	100	0	62		290	100	0	92
300	100	0	33		300	100	0	53		300	100	0	89

## Sheet: Statistics
Source data for Figure EV5C
Number of frames (10 min/frame) from SPB separation to Rim4 degradation in HSL1p-CDC20 cells contaiing clb1-12A or clb1-6A
Strain	clb1-12A	clb1-6A
	23	24
	48	28
	27	40
	23	40
	30	26
	20	28
	37	29
	23	32
	22	71
	29	27
	48	28
	26	25
	24	26
	16	41
	29	39
	22	32
	43	28
	35	53
	33	30
	46	55
	27	53
	38	24
	24	16
	38	29
	34	35
	29	37
	43	37
	22	45
	24	22
	28	23
	53	21
	22	28
	30	30
	32	27
	29	34
	27	28
	21	43
	38	55
	29	25
	25	59
	24	22
	29	32
	29	29
	33	38
	29	27
	25	35
	25	29
	28	36
	30	27
	24	55
	29	36
	37	21
	28	47
	36	30
	20	37
	26	35
	55	37
	30	34
	21	38
	22	41
	29	29
	21	28
	23	30
	32	40
	29	46
	25	28
	25	28
	25	24
	32	58
	36	39
	29	45
	34	30
	29	55
	32	23
	37	24
	24	27
	25	48
	26	40
	29	51
	36	37
	26	30
	24	29
	24	28
	28	59
	47	25
	22	29
	25	32
	27	35
	26	19
	20	22
	27	28
	29	26
	32	42
	32	57
	24	24
	26	37
	18	29
	32	29
	21	28
	20	27
Mean	29.05	34.24
STDEV.S	7.44322	10.7018
Median	28	30
Count	100	100
Welch's test		9.99673e-05
Delta mean		5.19
95% CI, low		2.62
95% CI, up		7.76
