# Supplementary material for: Spo13/MEIKIN ensures a Two‐Division meiosis by preventing the activation of APC/CAma1 at meiosis I
Source: EMBO J. 2023 Sep 20;42(20):e114288. doi: 10.15252/embj.2023114288 (PMC10577557; doi:10.15252/embj.2023114288)
Supplement: Supplementary file 3 — Source Data for Expanded View and Appendix [file EMBJ-42-e114288-s014.zip › spo13_SourceDataForExpandedView_3/SourceDataForFigureEV5/SourceDataForFigureEV5D_Quant.xlsx]

## Sheet: Sheet1
Source data for Figure EV5D
Live-imaging of Rim4-mNG and SPBs (Cnm67-Tomato) in HSL1p-CDC20 ama1∆ cells carrying clb1-12A or clb1∆. HSL1p-CDC20 ama1∆ control cells (not shown in Fig EV5D) are included on the right. Cells were synchronized in silico to SPB separation at metaphase I (t = 0).
cdc20 ama1∆ clb1-12A (n = 100)					cdc20 ama1∆ clb1∆ (n = 100)					cdc20 ama1∆ (n = 100)
Time (min)	2SPB	4SPB	Rim4		Time (min)	2SPB	4SPB	Rim4		Time (min)	2SPB	4SPB	Rim4
-60	0	0	100		-60	0	0	100		-60	0	0	100
-50	0	0	100		-50	0	0	100		-50	0	0	100
-40	0	0	100		-40	0	0	100		-40	0	0	100
-30	0	0	100		-30	0	0	100		-30	0	0	100
-20	0	0	100		-20	0	0	100		-20	0	0	100
-10	0	0	100		-10	0	0	100		-10	0	0	100
0	100	0	100		0	100	0	100		0	100	0	100
10	100	0	100		10	100	0	100		10	100	0	100
20	100	0	100		20	100	0	100		20	100	0	100
30	100	0	100		30	100	0	100		30	100	0	100
40	100	0	100		40	100	0	100		40	100	0	100
50	100	0	100		50	100	0	100		50	100	0	100
60	100	0	100		60	100	0	100		60	100	0	100
70	100	0	100		70	100	0	100		70	100	0	100
80	100	0	100		80	100	0	100		80	100	0	100
90	100	0	100		90	100	0	100		90	100	0	100
100	100	0	100		100	100	0	99		100	100	0	100
110	100	0	100		110	100	0	99		110	100	0	100
120	100	0	100		120	100	0	99		120	100	0	100
130	100	0	100		130	100	0	99		130	100	0	100
140	100	0	100		140	100	0	99		140	100	0	100
150	100	0	100		150	100	0	99		150	100	0	100
160	100	0	100		160	100	0	98		160	100	0	100
170	100	0	100		170	100	0	97		170	100	0	100
180	100	0	100		180	100	0	96		180	100	0	100
190	100	0	100		190	100	0	93		190	100	0	100
200	100	0	100		200	100	0	92		200	100	0	100
210	100	0	100		210	100	0	89		210	100	0	100
220	100	0	100		220	100	0	87		220	100	0	100
230	100	0	100		230	100	0	81		230	100	0	100
240	100	0	100		240	100	0	76		240	100	0	100
250	100	0	100		250	100	0	69		250	100	0	100
260	100	0	100		260	100	0	58		260	100	0	99
270	100	0	99		270	100	0	51		270	100	0	99
280	100	0	98		280	100	0	49		280	100	0	98
290	100	0	97		290	100	0	43		290	100	0	96
300	100	0	93		300	100	0	38		300	100	0	93
