# Supplementary material for: Spo13/MEIKIN ensures a Two‐Division meiosis by preventing the activation of APC/CAma1 at meiosis I
Source: EMBO J. 2023 Sep 20;42(20):e114288. doi: 10.15252/embj.2023114288 (PMC10577557; doi:10.15252/embj.2023114288)
Supplement: Supplementary file 3 — Source Data for Expanded View and Appendix [file EMBJ-42-e114288-s014.zip › spo13_SourceDataForExpandedView_3/SourceDataForFigureEV2/SourceDataForFigureEV2A_Quant.xlsx]

## Sheet: Quantification
Source data for Figure EV2A
Live-imaging of spindles (GFP-tubulin), nucleolar release of Cdc14-GFP, and nuclear division (TetR-Tomato) in control and spo13-m2 cells. Cells were synchronized in silico to spindle formation at metaphase I (t = 0).
Control (n = 100)								spo13-m2 (n = 123)
Time (min)	1st div	2nd div	Mei I spin	Mei II spin	1st Cdc14 rel	2nd Cdc14 rel		Time (min)	1st div	2nd div	Mei I spin	Mei II spin	1st Cdc14 rel	2nd Cdc14 rel
-60	0	0	0	0	0	0		-60	0	0	0	0	0	0
-55	0	0	0	0	0	0		-55	0	0	0	0	0	0
-50	0	0	0	0	0	0		-50	0	0	0	0	0	0
-45	0	0	0	0	0	0		-45	0	0	0	0	0	0
-40	0	0	0	0	0	0		-40	0	0	0	0	0	0
-35	0	0	0	0	0	0		-35	0	0	0	0	0	0
-30	0	0	0	0	0	0		-30	0	0	0	0	0	0
-25	0	0	0	0	0	0		-25	0	0	0	0	0	0
-20	0	0	0	0	0	0		-20	0	0	0	0	0	0
-15	0	0	0	0	0	0		-15	0	0	0	0	0	0
-10	0	0	0	0	0	0		-10	0	0	0	0	0	0
-5	0	0	0	0	0	0		-5	0	0	0	0	0	0
0	0	0	100	0	0	0		0	0	0	100	0	0	0
5	0	0	100	0	0	0		5	0	0	100	0	0	0
10	0	0	100	0	3	0		10	0	0	100	0	0	0
15	1	0	100	0	17	0		15	0	0	100	0	0	0
20	10	0	100	0	47	0		20	0	0	100	0	4.06504	0
25	39	0	99	1	77	0		25	1.62602	0	100	0	6.50407	0
30	67	0	93	7	93	0		30	4.87805	0	98.374	1.62602	13.8211	0
35	81	0	60	40	99	0		35	7.31707	0	95.122	4.87805	20.3252	0
40	95	0	34	66	100	0		40	12.1951	0	92.6829	7.31707	26.8293	0
45	98	0	12	88	100	0		45	17.8862	0	86.1789	13.8211	38.2114	0
50	100	0	8	92	100	4		50	23.5772	0	81.3008	18.6992	49.5935	0
55	100	0	6	94	100	12		55	30.0813	0	75.6098	24.3902	53.6585	0
60	100	0	0	100	100	40		60	34.9593	0	70.7317	29.2683	58.5366	0.813008
65	100	1	0	100	100	53		65	43.0894	0	60.1626	39.0244	65.8537	1.62602
70	100	13	0	90	100	67		70	47.9675	0	55.2846	43.0894	71.5447	4.87805
75	100	32	0	75	100	78		75	52.0325	0	52.8455	45.5285	77.2358	4.87805
80	100	50	0	56	100	86		80	55.2846	0	48.7805	48.7805	81.3008	8.13008
85	100	64	0	41	100	89		85	56.9106	0	45.5285	51.2195	85.3659	15.4472
90	100	77	0	27	100	92		90	59.3496	1.62602	43.0894	52.8455	87.8049	19.5122
95	100	81	0	18	100	97		95	60.1626	4.87805	39.8374	50.4065	90.2439	21.9512
100	100	88	0	15	100	100		100	64.2276	8.94309	39.0244	47.9675	94.3089	24.3902
105	100	91	0	10	100	100		105	68.2927	13.0081	36.5854	44.7154	95.935	30.0813
110	100	92	0	8	100	100		110	69.9187	17.8862	31.7073	43.0894	95.935	36.5854
115	100	96	0	6	100	100		115	73.1707	21.1382	30.0813	36.5854	96.748	41.4634
120	100	97	0	4	100	100		120	75.6098	25.2033	26.8293	33.3333	96.748	44.7154
125	100	99	0	2	100	100		125	80.4878	30.8943	24.3902	31.7073	98.374	47.9675
130	100	99	0	1	100	100		130	83.7398	34.1463	20.3252	30.0813	100	49.5935
135	100	100	0	1	100	100		135	85.3659	39.0244	17.8862	26.0163	100	51.2195
140	100	100	0	1	100	100		140	87.8049	40.6504	15.4472	22.7642	100	52.0325
145	100	100	0	0	100	100		145	90.2439	41.4634	14.6341	20.3252	100	54.4715
150	100	100	0	0	100	100		150	91.8699	43.9024	12.1951	18.6992	100	55.2846
155	100	100	0	0	100	100		155	92.6829	47.1545	8.94309	14.6341	100	58.5366
160	100	100	0	0	100	100		160	93.4959	48.7805	8.94309	13.8211	100	61.7886
165	100	100	0	0	100	100		165	95.935	49.5935	8.13008	12.1951	100	61.7886
170	100	100	0	0	100	100		170	95.935	52.0325	7.31707	10.5691	100	61.7886
175	100	100	0	0	100	100		175	96.748	54.4715	5.69106	8.13008	100	61.7886
180	100	100	0	0	100	100		180	96.748	56.9106	4.87805	6.50407	100	61.7886
185	100	100	0	0	100	100		185	98.374	56.9106	4.06504	6.50407	100	62.6016
190	100	100	0	0	100	100		190	99.187	57.7236	2.43902	4.87805	100	62.6016
195	100	100	0	0	100	100		195	100	57.7236	0.813008	4.87805	100	63.4146
200	100	100	0	0	100	100		200	100	57.7236	0.813008	4.87805	100	64.2276
205	100	100	0	0	100	100		205	100	58.5366	0.813008	4.87805	100	64.2276
210	100	100	0	0	100	100		210	100	58.5366	0.813008	4.06504	100	64.2276
215	100	100	0	0	100	100		215	100	58.5366	0.813008	4.06504	100	64.2276
220	100	100	0	0	100	100		220	100	58.5366	0.813008	4.06504	100	64.2276
225	100	100	0	0	100	100		225	100	58.5366	0.813008	4.06504	100	64.2276
230	100	100	0	0	100	100		230	100	58.5366	0	4.06504	100	64.2276
235	100	100	0	0	100	100		235	100	59.3496	0	4.06504	100	64.2276
240	100	100	0	0	100	100		240	100	59.3496	0	2.43902	100	65.0407

## Sheet: Statistics
Source data for Figure EV2A
Number of frames (5 min/frame) from spindle formation to first Cdc14 release (metaphase I) in control and spo13-m2 cells
Strain	Control	spo13-m2
	3	13
	6	13
	4	10
	4	9
	5	14
	5	7
	3	16
	4	14
	4	16
	3	16
	5	8
	5	9
	6	12
	5	25
	4	10
	5	10
	3	5
	5	5
	7	11
	4	8
	3	9
	7	9
	4	4
	6	9
	4	23
	4	20
	6	8
	5	9
	5	19
	5	6
	5	13
	5	7
	4	10
	2	12
	5	6
	3	9
	5	7
	6	14
	3	13
	3	12
	5	12
	3	8
	5	12
	8	10
	5	9
	6	17
	4	18
	6	6
	4	4
	6	10
	4	6
	4	14
	6	10
	4	21
	5	17
	4	7
	6	15
	7	16
	6	11
	4	9
	4	15
	3	9
	6	15
	5	9
	5	7
	5	7
	2	9
	5	11
	3	9
	3	11
	4	15
	4	6
	5	15
	4	4
	4	10
	5	6
	7	10
	5	13
	5	20
	6	13
	6	26
	4	17
	4	20
	4	16
	4	15
	7	6
	3	13
	6	8
	5	21
	4	18
	3	11
	4	14
	6	15
	4	10
	2	20
	4	5
	5	6
	7	10
	5	18
	5	26
		19
		9
		8
		19
		17
		4
		6
		10
		7
		17
		7
		14
		12
		13
		25
		8
		8
		10
		14
		4
		20
		13
		10
Mean	4.64	11.9106
STDEV.S	1.22697	5.11989
Median	5	11
Count	100	123
Welch's test		2.11448e-31
