# Supplementary material for: Spo13/MEIKIN ensures a Two‐Division meiosis by preventing the activation of APC/CAma1 at meiosis I
Source: EMBO J. 2023 Sep 20;42(20):e114288. doi: 10.15252/embj.2023114288 (PMC10577557; doi:10.15252/embj.2023114288)
Supplement: Supplementary file 3 — Source Data for Expanded View and Appendix [file EMBJ-42-e114288-s014.zip › spo13_SourceDataForExpandedView_3/SourceDataForFigureEV2/SourceDataForFigureEV2B_Quant.xlsx]

## Sheet: Sheet1
Source data for Figure EV2B
Progression of meiosis quantified in fixed cells.
PDS1-myc18 HSL1p-CDC20
Time (h)	Spindle	1 N	2 N	Pds1myc
0	0	100	0	9.5
2	0	100	0	11.5
4	0	100	0	52
6	22	100	0	73.5
8	51	100	0	81
10	51	95	5	76.5
12	47.5	90	10	69
14	40.5	84	16	59.5
PDS1-myc18 HSL1p-CDC20 ama1∆
Time (h)	Spindle	1 N	2 N	Pds1myc
0	0	100	0	10
2	0	100	0	11.5
4	4	100	0	45.5
6	27	100	0	74.5
8	57	100	0	81
10	66	99	1	82.5
12	67	97.5	2.5	82
14	66	97	3	77.5
PDS1-myc18 HSL1p-CDC20 spo13-m2
Time (h)	Spindle	1 N	2 N	Pds1myc
0	0	100	0	11.5
2	0	100	0	8
4	0	100	0	34
6	20	100	0	64.5
8	52.5	89.5	10.5	64
10	31	66.5	33.5	41
12	15	54	46	24.5
14	12	50.5	49.5	19.5
PDS1-myc18 HSL1p-CDC20 ama1∆ spo13-m2
Time (h)	Spindle	1 N	2 N	Pds1myc
0	0	100	0	9
2	0	100	0	16
4	3.5	100	0	44
6	35	100	0	66
8	60	100	0	76
10	64.5	100	0	73
12	63.5	99	1	73
14	62	97	3	71
