# Supplementary material for: Spo13/MEIKIN ensures a Two‐Division meiosis by preventing the activation of APC/CAma1 at meiosis I
Source: EMBO J. 2023 Sep 20;42(20):e114288. doi: 10.15252/embj.2023114288 (PMC10577557; doi:10.15252/embj.2023114288)
Supplement: Supplementary file 3 — Source Data for Expanded View and Appendix [file EMBJ-42-e114288-s014.zip › spo13_SourceDataForExpandedView_3/SourceDataForFigureEV3/SourceDataForFigureEV3B_Quant.xlsx]

## Sheet: Sheet1
Source data for Figure EV3B
Live-imaging of Rim4-mNG and SPBs (Cnm67-Tomato) in HSL1p-CDC20 ama1∆ cells carrying hrr25-as, ime2-∆C, or ime2-∆C hrr25-as. HSL1p-CDC20 ama1∆ control cells (not shown in Fig EV3B) are included on the right. Cells were synchronized in silico to SPB separation at metaphase I (t = 0).
cdc20 ama1∆ hrr25-as (n = 100)					cdc20 ama1∆ ime2-∆C (n = 100)					cdc20 ama1∆ ime2-∆C hrr25-as (n = 100)					cdc20 ama1∆ (n = 100)
Time (min)	2SPB	4SPB	Rim4		Time (min)	2SPB	4SPB	Rim4		Time (min)	2SPB	4SPB	Rim4		Time (min)	2SPB	4SPB	Rim4
-60	0	0	100		-60	0	0	100		-60	0	0	100		-60	0	0	100
-50	0	0	100		-50	0	0	100		-50	0	0	100		-50	0	0	100
-40	0	0	100		-40	0	0	100		-40	0	0	100		-40	0	0	100
-30	0	0	100		-30	0	0	100		-30	0	0	100		-30	0	0	100
-20	0	0	100		-20	0	0	100		-20	0	0	100		-20	0	0	100
-10	0	0	100		-10	0	0	100		-10	0	0	100		-10	0	0	100
0	100	0	100		0	100	0	100		0	100	0	100		0	100	0	100
10	100	0	100		10	100	0	100		10	100	0	100		10	100	0	100
20	100	0	100		20	100	0	100		20	100	0	100		20	100	0	100
30	100	0	100		30	100	0	100		30	100	0	100		30	100	0	100
40	100	0	100		40	100	0	100		40	100	0	100		40	100	0	100
50	100	0	100		50	100	0	100		50	100	0	100		50	100	0	100
60	100	0	100		60	100	0	100		60	100	0	100		60	100	0	100
70	100	0	99		70	100	0	97		70	100	0	100		70	100	0	100
80	100	0	99		80	100	0	95		80	100	0	100		80	100	0	100
90	100	0	99		90	100	0	94		90	100	0	100		90	100	0	100
100	100	0	99		100	100	0	94		100	100	0	100		100	100	0	100
110	100	0	99		110	100	0	91		110	100	0	100		110	100	0	100
120	100	0	99		120	100	0	90		120	100	0	100		120	100	0	100
130	100	0	99		130	100	0	89		130	100	0	100		130	100	0	100
140	100	0	99		140	100	0	87		140	100	0	100		140	100	0	100
150	100	0	99		150	100	0	86		150	100	0	100		150	100	0	100
160	100	0	99		160	100	0	85		160	100	0	100		160	100	0	100
170	100	0	99		170	100	0	82		170	100	0	100		170	100	0	100
180	100	0	99		180	100	0	80		180	100	0	100		180	100	0	100
190	100	0	99		190	100	0	77		190	100	0	100		190	100	0	100
200	100	0	99		200	100	0	73		200	100	0	100		200	100	0	100
210	100	0	99		210	100	0	65		210	100	0	100		210	100	0	100
220	100	0	99		220	100	0	63		220	100	0	100		220	100	0	100
230	100	0	99		230	100	0	59		230	100	0	100		230	100	0	99
240	100	0	99		240	100	0	55		240	100	0	100		240	100	0	99
250	100	0	99		250	100	0	52		250	100	0	100		250	100	0	99
260	100	0	99		260	100	0	47		260	100	0	100		260	100	0	99
270	100	0	99		270	100	0	38		270	100	0	100		270	100	0	99
280	100	0	99		280	100	0	30		280	100	0	100		280	100	0	99
290	100	0	99		290	100	0	27		290	100	0	99		290	100	0	98
300	100	0	99		300	100	0	20		300	100	0	99		300	100	0	98
