# Supplementary material for: Spo13/MEIKIN ensures a Two‐Division meiosis by preventing the activation of APC/CAma1 at meiosis I
Source: EMBO J. 2023 Sep 20;42(20):e114288. doi: 10.15252/embj.2023114288 (PMC10577557; doi:10.15252/embj.2023114288)
Supplement: Supplementary file 3 — Source Data for Expanded View and Appendix [file EMBJ-42-e114288-s014.zip › spo13_SourceDataForExpandedView_3/SourceDataForFigureEV3/SourceDataForFigureEV3A_Quant.xlsx]

## Sheet: Sheet1
Source data for Figure EV3A
Live-imaging of Rim4-mNG and SPBs (Cnm67-Tomato) in HSL1p-CDC20 ama1∆ control cells and cells carrying spo13∆ or spo13∆ hrr25-as. Cells were synchronized in silico to SPB separation at metaphase I (t = 0).
cdc20 ama1∆ (n = 100)					cdc20 ama1∆ spo13∆ (n = 100)					cdc20 ama1∆ spo13∆ hrr25-as (n = 100)
Time (min)	2SPB	4SPB	Rim4		Time (min)	2SPB	4SPB	Rim4		Time (min)	2SPB	4SPB	Rim4
-60	0	0	100		-60	0	0	100		-60	0	0	100
-50	0	0	100		-50	0	0	100		-50	0	0	100
-40	0	0	100		-40	0	0	100		-40	0	0	100
-30	0	0	100		-30	0	0	100		-30	0	0	100
-20	0	0	100		-20	0	0	100		-20	0	0	100
-10	0	0	100		-10	0	0	100		-10	0	0	100
0	100	0	100		0	100	0	100		0	100	0	100
10	100	0	100		10	100	0	100		10	100	0	100
20	100	0	100		20	100	0	100		20	100	0	100
30	100	0	100		30	100	0	100		30	100	0	100
40	100	0	100		40	100	0	100		40	100	0	100
50	100	0	100		50	100	0	100		50	100	0	100
60	100	0	100		60	100	0	100		60	100	0	100
70	100	0	100		70	100	0	94		70	100	0	100
80	100	0	100		80	100	0	86		80	100	0	100
90	100	0	100		90	100	0	80		90	100	0	100
100	100	0	100		100	100	0	76		100	100	0	100
110	100	0	100		110	100	0	70		110	100	0	100
120	100	0	100		120	100	0	62		120	100	0	100
130	100	0	100		130	100	0	59		130	100	0	100
140	100	0	100		140	100	0	54		140	100	0	100
150	100	0	100		150	100	0	51		150	100	0	100
160	100	0	100		160	100	0	46		160	100	0	100
170	100	0	100		170	100	0	39		170	100	0	100
180	100	0	100		180	100	0	36		180	100	0	100
190	100	0	100		190	100	0	34		190	100	0	100
200	100	0	100		200	100	0	25		200	100	0	100
210	100	0	100		210	100	0	19		210	100	0	99
220	100	0	100		220	100	0	18		220	100	0	98
230	100	0	99		230	100	0	15		230	100	0	96
240	100	0	98		240	100	0	12		240	100	0	96
250	100	0	98		250	100	0	10		250	100	0	96
260	100	0	98		260	100	0	9		260	100	0	95
270	100	0	98		270	100	0	8		270	100	0	95
280	100	0	98		280	100	0	7		280	100	0	95
290	100	0	98		290	100	0	4		290	100	0	93
300	100	0	98		300	100	0	3		300	100	0	93
