# Supplementary material for: Spo13/MEIKIN ensures a Two‐Division meiosis by preventing the activation of APC/CAma1 at meiosis I
Source: EMBO J. 2023 Sep 20;42(20):e114288. doi: 10.15252/embj.2023114288 (PMC10577557; doi:10.15252/embj.2023114288)
Supplement: Supplementary file 3 — Source Data for Expanded View and Appendix [file EMBJ-42-e114288-s014.zip › spo13_SourceDataForExpandedView_3/SourceDataForFigureEV3/SourceDataForFigureEV3C_Quant.xlsx]

## Sheet: Quantification
Source data for Figure EV3C
Live-imaging of Rim4-mNG and SPBs (Cnm67-Tomato) in HSL1p-CDC20 ama1∆ cells carrying ime2-as, hrr25-∆C, or hrr25-∆C ime2-as. HSL1p-CDC20 ama1∆ control cells (not shown in Fig EV3C) are included on the right. Cells were synchronized in silico to SPB separation at metaphase I (t = 0).
cdc20 ama1∆ ime2-as (n = 100)					cdc20 ama1∆ hrr25-∆C (n = 100)					cdc20 ama1∆ hrr25-∆C ime2-as (n = 100)					cdc20 ama1∆ (n = 100)
Time (min)	2SPB	4SPB	Rim4		Time (min)	2SPB	4SPB	Rim4		Time (min)	2SPB	4SPB	Rim4		Time (min)	2SPB	4SPB	Rim4
-60	0	0	100		-60	0	0	100		-60	0	0	100		-60	0	0	100
-50	0	0	100		-50	0	0	100		-50	0	0	100		-50	0	0	100
-40	0	0	100		-40	0	0	100		-40	0	0	100		-40	0	0	100
-30	0	0	100		-30	0	0	100		-30	0	0	100		-30	0	0	100
-20	0	0	100		-20	0	0	100		-20	0	0	100		-20	0	0	100
-10	0	0	100		-10	0	0	100		-10	0	0	100		-10	0	0	100
0	100	0	100		0	100	0	100		0	100	0	100		0	100	0	100
10	100	0	100		10	100	0	100		10	100	0	100		10	100	0	100
20	100	0	100		20	100	0	100		20	100	0	100		20	100	0	100
30	100	0	100		30	100	0	100		30	100	0	100		30	100	0	100
40	100	0	100		40	100	0	100		40	100	0	100		40	100	0	100
50	100	0	100		50	100	0	100		50	100	0	100		50	100	0	100
60	100	0	100		60	100	0	100		60	100	0	100		60	100	0	100
70	100	0	100		70	100	0	100		70	100	0	100		70	100	0	100
80	100	0	100		80	100	0	100		80	100	0	100		80	100	0	100
90	100	0	100		90	100	0	100		90	100	0	99		90	100	0	100
100	100	0	100		100	100	0	100		100	100	0	97		100	100	0	100
110	100	0	100		110	100	0	100		110	100	0	96		110	100	0	100
120	100	0	100		120	100	0	100		120	100	0	92		120	100	0	100
130	100	0	100		130	100	0	97		130	100	0	90		130	100	0	100
140	100	0	100		140	100	0	95		140	100	0	89		140	100	0	100
150	100	0	100		150	100	0	92		150	100	0	84		150	100	0	100
160	100	0	100		160	100	0	88		160	100	0	78		160	100	0	100
170	100	0	100		170	100	0	84		170	100	0	77		170	100	0	100
180	100	0	100		180	100	0	80		180	100	0	75		180	100	0	100
190	100	0	100		190	100	0	75		190	100	0	68		190	100	0	100
200	100	0	100		200	100	0	72		200	100	0	66		200	100	0	100
210	100	0	100		210	100	0	66		210	100	0	60		210	100	0	100
220	100	0	100		220	100	0	63		220	100	0	59		220	100	0	100
230	100	0	100		230	100	0	61		230	100	0	57		230	100	0	100
240	100	0	100		240	100	0	57		240	100	0	52		240	100	0	100
250	100	0	100		250	100	0	54		250	100	0	50		250	100	0	100
260	100	0	100		260	100	0	52		260	100	0	47		260	100	0	100
270	100	0	100		270	100	0	51		270	100	0	47		270	100	0	100
280	100	0	100		280	100	0	51		280	100	0	45		280	100	0	100
290	100	0	100		290	100	0	47		290	100	0	43		290	100	0	99
300	100	0	100		300	100	0	44		300	100	0	40		300	100	0	97

## Sheet: Statistics
Source data for Figure EV3C
Number of frames (10 min/frame) from SPB separation to Rim4 degradation in HSL1p-CDC20 ama1∆ cells carrying hrr25-∆C or hrr25-∆C plus ime2-as
Strain	hrr25-∆C	hrr25-∆C ime2-as
	13	9
	22	22
	62	24
	17	14
	61	66
	25	23
	14	77
	16	30
	13	20
	20	20
	28	15
	30	74
	65	23
	18	29
	19	59
	62	11
	17	18
	24	76
	18	29
	28	18
	18	17
	59	18
	20	25
	12	74
	69	56
	24	14
	26	56
	24	59
	76	73
	14	11
	16	53
	19	55
	29	29
	19	55
	59	55
	67	20
	38	18
	25	18
	20	20
	71	73
	48	63
	52	23
	45	35
	41	24
	43	53
	53	22
	39	28
	49	72
	40	19
	55	57
	40	28
	55	15
	41	67
	35	19
	18	67
	70	61
	40	20
	12	51
	76	10
	23	57
	20	69
	16	73
	23	65
	20	14
	58	27
	21	17
	66	9
	22	38
	28	70
	15	67
	34	8
	15	15
	43	15
	20	15
	28	18
	14	18
	29	25
	67	25
	57	23
	23	27
	15	12
	17	21
	21	76
	75	12
	18	46
	66	16
	71	14
	29	30
	75	66
	65	70
	12	15
	17	14
	61	68
	21	13
	16	56
	69	23
	64	71
	15	11
	65	11
	23	20
Mean	35.86	35.5
STDEV.S	20.4836	22.7185
Median	28	24.5
Count	100	100
Welch's test		0.906435
