# Supplementary material for: Spo13/MEIKIN ensures a Two‐Division meiosis by preventing the activation of APC/CAma1 at meiosis I
Source: EMBO J. 2023 Sep 20;42(20):e114288. doi: 10.15252/embj.2023114288 (PMC10577557; doi:10.15252/embj.2023114288)
Supplement: Supplementary file 3 — Source Data for Expanded View and Appendix [file EMBJ-42-e114288-s014.zip › spo13_SourceDataForExpandedView_3/SourceDataForFigureEV4/SourceDataForFigureEV4D_MS.xlsx]

## Sheet: Ama1(ctrl)-Esp1
-Log(P-value)	Difference	Protein IDs	Majority protein IDs	Protein names	Gene names	id	Peptides	Razor + unique peptides	Unique peptides	Sequence coverage [%]	Unique + razor sequence coverage [%]	Unique sequence coverage [%]	Mol. weight [kDa]	Q-value	Score	Intensity	MS/MS count	LFQ intensity Esp1_1	LFQ intensity Esp1_2	LFQ intensity Esp1_3	LFQ intensity Ama1(ctrl)_1	LFQ intensity Ama1(ctrl)_2	LFQ intensity Ama1(ctrl)_3
0.752827	-1.85289	A5Z2X5	A5Z2X5	UPF0495 protein YPR010C-A	YPR010C-A	0	2	2	2	26.4	26.4	26.4	7.9021	0	3.4794	240460000	18	23.5337	23.5581	23.458	20.1465	23.8741	20.9706
5.23529	14.9078	Ama1-yeGFP;P50082	Ama1-eGFP;P50082	Meiosis-specific APC/C activator protein AMA1	AMA1	1	44	37	37	61.9	49.6	49.6	94.337	0	323.31	86452000000	446	15.6542	14.7193	14.4667	29.8997	29.3165	30.3475
3.35005	-12.3944	Esp1-yeGFP;CON__Q9U6Y5	Esp1-eGFP	Separin	ESP1	63	85	85	10	54.8	54.8	9.6	215.76	0	323.31	154200000000	758	33.3228	33.6002	33.8389	23.5059	20.1575	19.9155
0.299249	-0.458406	O13535;Q12269;P0C2J0;Q99337;Q03619;Q04711;Q03855;Q04670;Q12088;P0CX59;Q12316;Q04706;Q92393;Q99231;P0C2I2;Q12193;P0CX67;P0C2I4;P0CX60;P0CX66;Q12217;Q12441;Q12470;Q12485;P0CX69;P0CX68;P0CX65;Q03856;Q12112;P0CX57;Q03434;P0C2I8;P47098;P0C2I3;P0C2I5;P0C2I6;P0C2I9;P0C2J1;P0CX58;Q12085;Q12273;Q12414;P0CX73;O74302;P0CX72;P0CX74;Q92392;Q6Q5H1;P0CX75;P47099;P0CX70;P0CX76;Q07793;P47100;P0CX71;Q12141;Q03612;…	O13535;Q12269;P0C2J0;Q99337;Q03619;Q04711;Q03855;Q04670;Q12088;P0CX59;Q12316;Q04706;Q92393;Q99231;P0C2I2;Q12193;P0CX67;P0C2I4;P0CX60;P0CX66;Q12217;Q12441;Q12470;Q12485;P0CX69;P0CX68;P0CX65;Q03856;Q12112;P0CX57;Q03434;P0C2I8;P47098;P0C2I3;P0C2I5;P0C2I6;P0C2I9;P0C2J1;P0CX58;Q12085;Q12273;Q12414;P0CX73;O74302;P0CX72;P0CX74;Q92392;Q6Q5H1;P0CX75;P47099;P0CX70;P0CX76;Q07793;P47100;P0CX71;Q12141;Q03612;…	Transposon Ty1-H Gag-Pol polyprotein;Capsid protein;Ty1 protease;Integrase;Reverse transcriptase/ribonuclease H;Transposon Ty1-GR2 Gag-Pol polyprotein;Capsid protein;Ty1 protease;Integrase;Reverse transcriptase/ribonuclease H;Transposon Ty1-PR2 Gag-Pol polyprotein;Capsid protein;Ty1 protease;Integrase;Reverse transcriptase/ribonuclease H;Transposon Ty1-NL2 Gag-Pol polyprotein;Capsid protein;Ty1 p…	TY1B-H;TY1B-GR2;TY1B-PR2;TY1B-NL2;TY1B-ER2;TY1B-ML1;TY1B-DR1;TY1B-MR2;TY1B-LR1;TY1A-OR;TY1B-GR3;TY1A-ML1;TY1B-OR;TY1B-DR3;TY1B-DR5;TY1B-BR;TY1A-GR3;TY1A-H;TY1A-PR2;TY1A-ER2;TY1A-BR;TY1A-DR3;TY1A-NL2;TY1A-GR2;TY1A-MR2;TY1A-LR1;TY1A-DR5;TY1A-DR1;TY1B-NL1;TY1A-A;TY1B-ML2;TY1A-LR4;TY1B-JR1;TY1B-DR6;TY1B-LR2;TY1B-LR3;TY1B-PR1;TY1B-PR3;TY1A-PR1;TY1A-GR1;TY1B-OL;TY1B-PL;TY1A-PL;TY1A-DR4;TY1A-LR2;TY1A-JR…	64	3	3	3	2	2	2	202.81	0	226.58	1031400000	38	25.077	24.5633	26.137	25.5147	24.077	24.8103
0.411222	0.458205	O13539	O13539	THO complex subunit THP2	THP2	65	3	3	3	16.9	16.9	16.9	30.299	0.00076161	2.2167	160530000	12	22.8329	22.5411	21.5262	23.2525	22.374	22.6484
1.15584	0.478549	O13563-2;O13563	O13563-2;O13563	26S proteasome regulatory subunit RPN13	RPN13	67	3	3	3	26.6	26.6	26.6	17.684	0	10.954	681140000	35	23.301	23.4526	23.5316	23.6624	23.7944	24.2641
0.191588	-0.170244	O14455	O14455	60S ribosomal protein L36-B	RPL36B	68	8	8	2	46	46	10	11.135	0	165.12	39575000000	151	30.6346	29.5223	30.2034	30.0331	29.7408	30.0756
0.0149403	0.0188707	O14467	O14467	Multiprotein-bridging factor 1	MBF1	69	9	9	9	51	51	51	16.403	0	64.576	3744600000	47	25.6631	26.0934	25.7106	26.5898	25.2453	25.6887
0.0277845	0.0805314	O74700	O74700	Mitochondrial import inner membrane translocase subunit TIM9	TIM9	70	1	1	1	16.1	16.1	16.1	10.202	0.0014461	1.8716	74423000	3	21.3526	19.3867	22.5629	20.649	21.691	21.2037
1.1544	0.231964	P00330	P00330	Alcohol dehydrogenase 1	ADH1	73	27	27	20	73.6	73.6	53.4	36.849	0	323.31	178590000000	667	30.2258	30.5471	30.3598	30.579	30.6318	30.6178
0.184424	0.0782483	P00331	P00331	Alcohol dehydrogenase 2	ADH2	74	21	15	15	57.8	43.7	43.7	36.731	0	323.31	76476000000	338	29.3967	29.5391	29.7675	29.7416	29.4066	29.7899
0.137002	0.250488	P00358	P00358	Glyceraldehyde-3-phosphate dehydrogenase 2	TDH2	75	24	4	3	65.1	19.6	12.3	35.846	0	273.75	3636400000	85	26.2759	25.2263	27.3599	25.9859	26.8437	26.7839
0.00255092	0.00403659	P00359	P00359	Glyceraldehyde-3-phosphate dehydrogenase 3	TDH3	76	31	31	11	86.7	86.7	43.4	35.746	0	323.31	96436000000	475	29.3459	28.8163	30.533	29.4072	29.7461	29.554
0.915169	0.716945	P00360	P00360	Glyceraldehyde-3-phosphate dehydrogenase 1	TDH1	77	16	7	7	59	28	28	35.75	0	35.557	851060000	36	23.4306	22.6072	22.9687	23.2077	23.7878	24.1618
0.411156	-0.949389	P00427	P00427	Cytochrome c oxidase subunit 6, mitochondrial	COX6	78	1	1	1	6.8	6.8	6.8	17.341	0.0097975	1.3452	83492000	12	22.1612	22.1074	21.7793	19.1219	22.1318	21.9461
0.0313383	0.0490869	P00445	P00445	Superoxide dismutase [Cu-Zn]	SOD1	79	6	6	6	38.3	38.3	38.3	15.854	0	10.96	1534000000	51	25.0501	26.5785	25.6489	26.2915	25.827	25.3063
2.80957	1.76741	P00546	P00546	Cyclin-dependent kinase 1	CDC28	80	16	16	14	47.7	47.7	41.3	34.061	0	81.228	6562700000	131	26.2746	25.8658	26.167	27.4927	28.1452	27.9718
0.555212	0.24155	P00549;P52489	P00549	Pyruvate kinase 1	CDC19	81	33	33	33	77.2	77.2	77.2	54.544	0	323.31	48958000000	657	28.2911	28.2107	28.4364	28.8219	28.209	28.6319
0.172668	-0.15954	P00560	P00560	Phosphoglycerate kinase	PGK1	82	30	30	30	67.5	67.5	67.5	44.738	0	210.36	18081000000	391	26.5691	25.9689	26.8529	26.1444	26.0043	26.7636
0.531318	-0.795878	P00729	P00729	Carboxypeptidase Y	PRC1	83	2	2	2	3.4	3.4	3.4	59.801	0	3.0145	169190000	5	22.7641	22.4751	21.9966	22.1113	20.3825	22.3544
0.215474	0.161209	P00812	P00812	Arginase	CAR1	84	5	5	5	28.8	28.8	28.8	35.662	0	13.951	637280000	37	24.4112	23.8936	24.6673	24.1679	24.795	24.4927
0.162351	-0.276884	P00817	P00817	Inorganic pyrophosphatase	IPP1	85	10	10	10	48.8	48.8	48.8	32.299	0	50.285	1172100000	53	24.7629	24.322	26.4071	24.9457	24.7063	25.0095
0.00608227	-0.00361252	P00830	P00830	ATP synthase subunit beta, mitochondrial	ATP2	86	20	20	20	56.2	56.2	56.2	54.793	0	323.31	9544900000	242	25.416	25.2779	25.6452	25.577	25.1189	25.6323
0.0550579	-0.0483913	P00890	P00890	Citrate synthase, mitochondrial	CIT1	87	12	12	12	30.5	30.5	30.5	53.359	0	23.988	1552300000	85	23.7133	23.872	24.4183	23.5958	23.923	24.3397
1.32497	0.455595	P00899	P00899	Anthranilate synthase component 1	TRP2	88	12	12	12	38.3	38.3	38.3	56.767	0	82.626	2213100000	145	24.0901	24.2434	24.0355	24.5914	24.8291	24.3153
0.633036	-0.497124	P00924	P00924	Enolase 1	ENO1	89	28	12	12	71.2	29.3	29.3	46.816	0	323.31	12413000000	120	26.7871	26.545	27.6344	26.4809	26.2772	26.7171
0.0256566	-0.0259069	P00925	P00925	Enolase 2	ENO2	90	35	35	19	82.8	82.8	46.5	46.914	0	323.31	31178000000	455	27.1368	26.3612	27.2814	26.9742	26.5565	27.171
0.270022	0.58178	P00927	P00927	Threonine dehydratase, mitochondrial	ILV1	91	11	11	11	33.5	33.5	33.5	63.83	0	19.754	724850000	31	23.5962	24.2633	21.5876	24.3045	23.6579	23.2301
0.22466	0.558147	P00931	P00931	Tryptophan synthase	TRP5	92	2	2	2	6.2	6.2	6.2	76.625	0	3.4718	79178000	3	21.7841	19.5392	20.7763	21.9979	19.8145	21.9616
0.889564	0.475238	P00937	P00937	Multifunctional tryptophan biosynthesis protein;Anthranilate synthase component 2;Indole-3-glycerol phosphate synthase	TRP3	93	18	18	18	53.1	53.1	53.1	53.489	0	74.777	2418100000	138	24.2281	24.9143	24.3136	25.2049	24.8758	24.801
1.22495	-2.1001	P00942	P00942	Triosephosphate isomerase	TPI1	94	4	4	4	23.4	23.4	23.4	26.795	0	22.646	320030000	25	23.4251	22.9824	25.4464	22.3904	21.5327	21.6305
0.134957	-0.150169	P00950	P00950	Phosphoglycerate mutase 1	GPM1	95	10	10	10	61.1	61.1	61.1	27.608	0	13.986	2945900000	86	25.8315	25.2586	25.7116	25.4446	24.8101	26.0965
0.343104	-0.241626	P01094	P01094	Protease A inhibitor 3	PAI3	97	2	2	2	16.2	16.2	16.2	7.7074	0.0085865	1.3916	385990000	5	23.9043	23.4563	24.14	23.5019	23.9951	23.2787
0.00509608	-0.0225423	P01097	P01097	ATPase inhibitor, mitochondrial	INH1	98	1	1	1	9.4	9.4	9.4	9.87	0.0055944	1.704	113640000	9	22.3227	22.2551	19.9359	22.7012	22.6997	19.0451
0.575141	-0.338724	P01120	P01120	Ras-like protein 2	RAS2	99	2	2	2	8.4	8.4	8.4	34.705	0	3.243	56625000	7	21.6807	21.8124	21.5701	21.4796	20.861	21.7065
0.180739	0.278709	P01123	P01123	GTP-binding protein YPT1	YPT1	100	3	3	3	23.8	23.8	23.8	23.214	0	26.251	306610000	16	22.7431	22.4527	23.0643	22.7297	24.1164	22.2502
2.438	0.401966	P02294;P02293	P02294;P02293	Histone H2B.2;Histone H2B.1	HTB2;HTB1	101	7	7	7	42	42	42	14.237	0	323.31	19880000000	158	27.5227	27.387	27.5534	27.807	27.9237	27.9383
0.767438	0.519122	P02309	P02309	Histone H4	HHF1	102	8	8	8	47.6	47.6	47.6	11.368	0	50.789	11510000000	126	27.1155	26.1766	26.5806	26.841	27.3179	27.2712
0.0956259	-0.125167	P02400	P02400	60S acidic ribosomal protein P2-beta	RPP2B	103	7	7	7	54.5	54.5	54.5	11.05	0	317.34	5423100000	103	27.0331	25.5577	26.6749	26.5243	26.0212	26.3447
0.102886	0.0861104	P02406	P02406	60S ribosomal protein L28	RPL28	104	9	9	9	49	49	49	16.721	0	112.46	17077000000	160	28.7473	28.1352	28.2345	28.6428	27.994	28.7384
0.231057	0.279274	P14127;P02407	P14127;P02407	40S ribosomal protein S17-B;40S ribosomal protein S17-A	RPS17B;RPS17A	105	9	9	9	52.2	52.2	52.2	15.803	0	135.38	14975000000	179	28.8853	27.4599	28.1859	28.7781	27.9981	28.5928
0.876468	0.386355	P02557	P02557	Tubulin beta chain	TUB2	106	19	19	19	51.6	51.6	51.6	50.922	0	323.31	34627000000	381	28.2848	28.8258	28.8298	28.8545	29.058	29.1869
0.836884	-0.374893	P02829	P02829	ATP-dependent molecular chaperone HSP82	HSP82	107	43	6	6	56.6	10.3	10.3	81.405	0	101.76	1734300000	86	24.485	25.044	24.8595	24.2764	24.6745	24.3129
1.36828	0.748713	P02992	P02992	Elongation factor Tu, mitochondrial	TUF1	108	9	9	9	27	27	27	47.972	0	56.757	1482400000	44	23.5722	24.1179	23.6905	24.5286	24.8858	24.2124
0.94602	0.372365	P02994	P02994	Elongation factor 1-alpha	TEF1	109	38	38	38	76.6	76.6	76.6	50.032	0	323.31	293400000000	1093	30.7885	31.2691	31.1134	31.6644	31.2992	31.3244
0.285636	-0.281506	P03872	P03872	Partitioning protein REP2	REP2	110	5	5	5	23.6	23.6	23.6	33.196	0	42.548	1163700000	45	26.3779	25.0678	25.528	25.1728	25.5168	25.4396
0.505165	0.748685	P03874	P03874	Cytochrome B pre-mRNA-processing protein 2	CBP2	111	1	1	1	2.4	2.4	2.4	73.86	0.0086957	1.4493	110200000	15	22.3405	21.9436	23.1449	23.6078	22.1524	23.9149
1.00158	0.4817	P03962	P03962	Orotidine 5-phosphate decarboxylase	URA3	112	11	11	11	59.2	59.2	59.2	29.239	0	129.21	1064900000	55	23.9773	24.67	24.1143	24.5802	24.8198	24.8066
1.15486	-0.334429	P03965	P03965	Carbamoyl-phosphate synthase arginine-specific large chain	CPA2	113	14	12	12	19.6	17.8	17.8	123.91	0	20.301	1339300000	56	23.6235	24.0524	23.9131	23.6148	23.4386	23.5323
0.817446	-0.394348	P04037	P04037	Cytochrome c oxidase subunit 4, mitochondrial	COX4	114	5	5	5	46.5	46.5	46.5	17.142	0	36.052	365450000	31	23.4114	23.7281	23.9037	23.2214	23.6096	23.0291
1.04828	1.63608	P04046	P04046	Amidophosphoribosyltransferase	ADE4	115	7	7	7	16.9	16.9	16.9	56.719	0	8.8263	480900000	22	21.5833	23.2143	21.9399	23.7085	23.044	24.8933
0.326504	0.464798	P04051	P04051	DNA-directed RNA polymerase III subunit RPC1	RPO31	116	5	5	5	5.1	5.1	5.1	162.3	0	7.7713	97576000	6	20.703	21.9696	22.5907	22.5127	21.8793	22.2657
0.101885	0.104317	P04076	P04076	Argininosuccinate lyase	ARG4	117	6	6	6	17.3	17.3	17.3	51.989	0	11.496	550660000	29	23.2859	22.5827	23.1127	23.1484	22.5531	23.5926
0.83022	0.525155	P04147	P04147	Polyadenylate-binding protein, cytoplasmic and nuclear	PAB1	118	45	45	45	71.4	71.4	71.4	64.343	0	323.31	58771000000	795	28.4371	27.6018	28.4788	28.574	28.8019	28.7172
0.579362	0.605609	P04173	P04173	3-isopropylmalate dehydrogenase	LEU2	119	2	2	2	3.8	3.8	3.8	38.952	0.0096587	1.255	3565500000	14	25.3045	26.8667	26.2851	26.5819	26.9118	26.7793
0.158155	0.239155	P04449	P04449	60S ribosomal protein L24-A	RPL24A	120	8	8	2	28.4	28.4	7.7	17.613	0	32.841	9950600000	88	29.0395	27.3167	28.3366	28.626	27.9502	28.8341
0.389717	0.397591	P04456	P04456	60S ribosomal protein L25	RPL25	121	11	11	11	52.1	52.1	52.1	15.757	0	254.27	26507000000	272	28.9245	28.008	28.9295	29.2315	28.4223	29.4009
0.35043	-0.090957	P04710	P04710	ADP,ATP carrier protein 1	AAC1	122	4	2	2	8.1	3.6	3.6	34.12	0.00078247	2.405	2330200000	19	26.7799	27.1111	27.0514	26.9528	26.8315	26.8853
0.0289919	0.0448589	P04801	P04801	Threonine--tRNA ligase, cytoplasmic	THS1	123	2	2	2	3.1	3.1	3.1	84.519	0	14.777	21742000	4	19.8507	21.1514	21.0018	20.6175	21.3067	20.2142
1.06731	0.921886	P04802	P04802	Aspartate--tRNA ligase, cytoplasmic	DPS1	124	10	10	10	19.7	19.7	19.7	63.515	0	19.815	513690000	21	21.9451	21.4514	22.1112	22.1908	22.6731	23.4094
0.11957	0.118476	P04806	P04806	Hexokinase-1	HXK1	125	15	15	15	42.1	42.1	42.1	53.738	0	40.429	1509300000	84	23.6385	23.647	24.1638	23.4134	23.8846	24.5068
0.741832	-0.674168	P04807	P04807	Hexokinase-2	HXK2	126	3	3	3	12.1	12.1	12.1	53.942	0	5.6919	75478000	6	20.9649	21.2183	22.271	20.7685	20.6303	21.0328
0.123855	0.918477	P04821	P04821	Cell division control protein 25	CDC25	127	3	3	3	2	2	2	179.09	0	3.672	8722300000	7	22.8515	26.8374	24.2104	28.5183	27.4379	20.6985
3.5745	-0.822611	P04840	P04840	Mitochondrial outer membrane protein porin 1	POR1	128	14	14	14	45.6	45.6	45.6	30.428	0	103.64	14036000000	197	29.2406	29.116	29.0284	28.3462	28.2503	28.3206
0.322827	-0.222904	P04912;P04911	P04912;P04911	Histone H2A.2;Histone H2A.1	HTA2;HTA1	129	5	5	4	34.8	34.8	34.8	13.989	0	16.031	6141400000	36	26.8321	26.748	27.207	26.2551	26.7624	27.1009
0.338489	0.214407	P05030;P19657	P05030;P19657	Plasma membrane ATPase 1;Plasma membrane ATPase 2	PMA1;PMA2	130	16	16	16	23.3	23.3	23.3	99.618	0	62.335	2217700000	73	24.0532	23.5593	24.2317	23.9397	24.0572	24.4906
0.0991486	0.110779	P05317	P05317	60S acidic ribosomal protein P0	RPP0	131	15	15	15	39.4	39.4	39.4	33.717	0	218.62	20964000000	192	29.5054	28.3705	29.0852	29.3838	28.653	29.2566
0.387672	0.29816	P05318	P05318	60S acidic ribosomal protein P1-alpha	RPP1A	132	3	3	3	50.9	50.9	50.9	10.908	0	65.754	4637300000	50	27.0203	26.0332	26.4437	27.0498	26.525	26.8169
0.169736	0.11413	P05319	P05319	60S acidic ribosomal protein P2-alpha	RPP2A	133	6	6	6	54.7	54.7	54.7	10.746	0	323.31	2297700000	85	26.7694	25.9703	26.485	26.5949	26.3261	26.6461
0.26485	-0.269701	P05373	P05373	Delta-aminolevulinic acid dehydratase	HEM2	134	2	2	2	6.1	6.1	6.1	37.74	0	2.6774	185880000	10	22.4095	21.7685	23.0241	22.3821	21.7718	22.2391
0.397292	-0.466065	P05453	P05453	Eukaryotic peptide chain release factor GTP-binding subunit	SUP35	135	3	3	3	7	7	7	76.55	0	4.1891	171640000	19	24.3563	23.7759	22.8077	23.5751	23.0794	22.8871
0.657619	-0.216192	P05626	P05626	ATP synthase subunit 4, mitochondrial	ATP4	136	11	11	11	41.8	41.8	41.8	26.925	0	50.668	1722200000	75	24.5059	24.6178	24.2708	24.456	24.0917	24.1983
0.568019	-1.25326	P05694	P05694	5-methyltetrahydropteroyltriglutamate--homocysteine methyltransferase	MET6	137	8	8	8	13.8	13.8	13.8	85.859	0	17.383	244840000	19	20.3844	20.7868	23.4206	20.039	20.7471	20.0459
0.788944	-0.47709	P05737	P05737	60S ribosomal protein L7-A	RPL7A	138	13	2	2	55.7	9	9	27.638	0	25.331	2156900000	32	27.0027	26.4686	26.2213	26.1871	25.7788	26.2954
0.0652452	0.107628	P05738	P05738	60S ribosomal protein L9-A	RPL9A	139	10	10	2	49.2	49.2	13.6	21.569	0	178.36	9705600000	173	26.8442	25.3514	26.8553	26.4628	25.9639	26.9472
0.288604	0.307909	P05739	P05739	60S ribosomal protein L6-B	RPL6B	140	22	22	13	72.2	72.2	40.3	19.986	0	236.72	23469000000	251	28.8101	27.6695	28.3987	28.844	28.0555	28.9025
0.631717	-1.12295	P05744	P05744	60S ribosomal protein L33-A	RPL33A	141	5	5	3	32.7	32.7	25.2	12.154	0	79.216	8935300000	61	29.5076	27.9006	29.0558	27.7749	26.5498	28.7705
0.207112	0.370649	P05745	P05745	60S ribosomal protein L36-A	RPL36A	142	8	2	2	46	10	10	11.124	0.0049157	1.7339	1194600000	26	25.1614	23.5627	25.2598	25.2301	24.2256	25.6402
0.55246	0.49631	P05747	P05747	60S ribosomal protein L29	RPL29	143	1	1	1	13.6	13.6	13.6	6.6687	0.0014556	1.901	3298800000	22	26.4346	26.1174	27.1284	27.3343	26.5308	27.3042
0.155941	-0.295819	P05748	P05748	60S ribosomal protein L15-A	RPL15A	144	9	3	3	36.8	8.8	8.8	24.422	0	4.6105	4246800000	16	28.2282	26.54	27.6991	26.333	27.1633	28.0835
0.1735	0.357535	P05749;P56628	P05749	60S ribosomal protein L22-A	RPL22A	145	3	3	3	47.1	47.1	47.1	13.693	0	30.409	651660000	17	24.4416	22.8634	24.4748	24.7547	23.1471	24.9507
0.955294	0.479982	P05750	P05750	40S ribosomal protein S3	RPS3	146	16	16	16	70.4	70.4	70.4	26.502	0	319.43	13592000000	252	27.8184	27.2996	27.8086	28.313	27.8019	28.2516
0.508153	0.647195	P05755	P05755	40S ribosomal protein S9-B	RPS9B	147	11	11	1	49.7	49.7	8.2	22.298	0	15.973	4632600000	53	26.7442	24.9546	25.9063	26.7447	26.0981	26.7038
0.876578	0.607562	P05756	P05756	40S ribosomal protein S13	RPS13	148	6	6	6	38.4	38.4	38.4	17.029	0	28.227	6231800000	93	27.43	26.5199	27.3092	27.9437	27.4231	27.7149
1.11698	0.52775	P05759;P0CG63	P05759	Ubiquitin-40S ribosomal protein S31;Ubiquitin;40S ribosomal protein S31	RPS31	149	10	10	6	53.3	53.3	29.6	17.216	0	265.67	6382300000	133	27.3883	26.6891	26.9789	27.604	27.3687	27.6669
0.92221	0.618928	P06100	P06100	General negative regulator of transcription subunit 2	CDC36	150	1	1	1	7.3	7.3	7.3	22.362	0	5.6849	155320000	15	22.3024	22.823	21.8087	22.7306	23.118	22.9423
1.43341	-0.518217	P06101	P06101	Hsp90 co-chaperone Cdc37	CDC37	151	10	10	10	27.1	27.1	27.1	58.384	0	17.794	1235200000	61	24.2581	24.6036	24.5484	23.9513	23.7276	24.1765
0.823295	0.48358	P06102	P06102	General negative regulator of transcription subunit 3	NOT3	152	2	2	2	4.4	4.4	4.4	94.402	0	2.8815	35022000	2	20.7209	21.2238	20.8109	21.5169	21.7194	20.9701
0.59096	-0.341475	P06103	P06103	Eukaryotic translation initiation factor 3 subunit B	PRT1	153	5	5	5	8.3	8.3	8.3	88.129	0	4.26	303130000	15	23.2822	22.8055	23.4189	23.0178	22.4694	22.9951
0.00938182	0.0220833	P06105	P06105	Protein SCP160	SCP160	154	29	29	29	26.8	26.8	26.8	134.81	0	51.532	3317200000	103	26.4014	24.3135	26.0354	25.5749	24.8741	26.3675
0.253293	-0.396676	P06106	P06106	Protein MET17;O-acetylhomoserine sulfhydrylase;O-acetylserine sulfhydrylase	MET17	155	7	7	7	18.9	18.9	18.9	48.671	0	130.03	805080000	36	23.5216	22.6305	24.5835	23.2118	22.7167	23.6169
0.222646	0.274431	P06168	P06168	Ketol-acid reductoisomerase, mitochondrial	ILV5	156	13	13	13	48.9	48.9	48.9	44.368	0	39.585	821110000	46	23.0523	22.4026	23.0483	23.3487	22.2738	23.704
0.567279	-0.465787	P06169;P16467;P26263	P06169	Pyruvate decarboxylase isozyme 1	PDC1	157	15	15	15	42.6	42.6	42.6	61.495	0	323.31	8205800000	182	25.9735	25.4125	26.3482	25.295	25.1202	25.9217
0.843388	0.576659	P06174	P06174	Uroporphyrinogen-III synthase	HEM4	158	6	6	6	23.3	23.3	23.3	30.911	0	10.089	1301600000	46	24.7635	25.4497	24.5569	25.4869	25.7959	25.2173
0.646393	-0.228288	P06243	P06243	Cell division control protein 7	CDC7	160	2	2	2	5.3	5.3	5.3	58.32	0	3.5406	211310000	22	24.0799	23.7331	23.7596	23.402	23.762	23.7238
0.892516	-0.231326	P06634	P06634	ATP-dependent RNA helicase DED1	DED1	161	22	22	17	44.5	44.5	37.4	65.552	0	323.31	8844600000	248	26.3213	26.1085	26.4703	25.9498	26.1166	26.1397
0.700015	0.258077	P06704	P06704	Cell division control protein 31	CDC31	162	4	4	4	30.4	30.4	30.4	18.751	0	16.427	592260000	53	23.5932	23.707	23.3518	23.5493	23.9011	23.9758
1.00761	0.790309	P06738	P06738	Glycogen phosphorylase	GPH1	163	14	14	14	22.4	22.4	22.4	103.27	0	50.34	1234700000	49	22.1217	22.6379	22.808	22.8937	23.1392	23.9056
1.04203	0.508578	P06778-3;P06778-2;P06778	P06778-3;P06778-2;P06778	DNA repair and recombination protein RAD52	RAD52	164	9	9	9	23.2	23.2	23.2	51.669	0	12.374	2928300000	48	26.0961	25.8648	25.6826	26.0459	26.4001	26.7231
0.14115	-0.11421	P06782	P06782	Carbon catabolite-derepressing protein kinase	SNF1	165	4	4	4	9.2	9.2	9.2	72.045	0	6.7575	527050000	26	24.2324	24.0641	23.3605	23.5997	23.6744	24.0402
0.41382	0.24994	P06787	P06787	Calmodulin	CMD1	166	5	5	5	39.5	39.5	39.5	16.135	0	25.377	637270000	48	23.5265	24.0356	24.3548	24.2613	24.0535	24.3519
0.745054	-0.358991	P06843	P06843	Protein SPT2	SPT2	167	2	2	2	5.7	5.7	5.7	38.551	0.0095724	1.2211	134780000	13	23.1977	22.7407	23.0983	22.3106	22.7943	22.8548
0.283789	-0.4213	P07143	P07143	Cytochrome c1, heme protein, mitochondrial	CYT1	168	2	2	2	9.4	9.4	9.4	34.054	0	4.7107	377480000	8	22.7124	23.9089	22.9699	22.324	23.726	22.2773
0.860112	0.371045	P07149	P07149	Fatty acid synthase subunit beta;3-hydroxyacyl-[acyl-carrier-protein] dehydratase;Enoyl-[acyl-carrier-protein] reductase [NADH];[Acyl-carrier-protein] acetyltransferase;[Acyl-carrier-protein] malonyltransferase;S-acyl fatty acid synthase thioesterase	FAS1	169	44	44	44	30.1	30.1	30.1	228.69	0	283.31	7088800000	305	25.3157	24.8743	25.4755	25.7704	25.494	25.5142
0.101955	0.124388	P07170	P07170	Adenylate kinase	ADK1	170	6	6	6	39.6	39.6	39.6	24.254	0	22.014	690000000	29	22.9126	22.143	22.2331	23.2804	22.2551	22.1264
0.495701	-0.262445	P07213	P07213	Mitochondrial import receptor subunit TOM70	TOM70	171	12	12	12	26.7	26.7	26.7	70.122	0	86.69	1466900000	98	25.4555	25.9	25.3136	25.1323	25.5913	25.1582
0.873065	-0.383427	P07244	P07244	Bifunctional purine biosynthetic protein ADE5,7;Phosphoribosylamine--glycine ligase;Phosphoribosylformylglycinamidine cyclo-ligase	ADE5,7	173	14	14	14	31.3	31.3	31.3	86.067	0	61.181	1116200000	79	23.5782	24.1585	23.815	23.6006	23.5643	23.2365
0.773739	0.334	P07246	P07246	Alcohol dehydrogenase 3, mitochondrial	ADH3	175	5	3	3	14.1	6.7	6.7	40.369	0.00076278	2.2264	8088800000	32	27.4998	27.0972	27.4521	27.4058	27.7115	27.9338
0.166837	-0.114584	P07251	P07251	ATP synthase subunit alpha, mitochondrial	ATP1	177	20	20	20	38	38	38	58.607	0	292.91	8168100000	171	26.2302	26.2504	26.8657	26.5785	26.0509	26.3732
1.17722	-0.637907	P07256	P07256	Cytochrome b-c1 complex subunit 1, mitochondrial	COR1	178	2	2	2	5.3	5.3	5.3	50.227	0.0007764	2.3471	145770000	4	23.9509	24.2425	24.7093	23.4665	23.6218	23.9007
0.032817	-0.0552107	P07257	P07257	Cytochrome b-c1 complex subunit 2, mitochondrial	QCR2	179	4	4	4	18.8	18.8	18.8	40.478	0	8.2249	245610000	11	21.5387	21.9934	23.1127	21.5188	22.5357	22.4247
0.447696	-0.229639	P07259	P07259	Protein URA2;Glutamine-dependent carbamoyl-phosphate synthase;Aspartate carbamoyltransferase	URA2	180	53	53	51	32.3	32.3	31.4	245.04	0	323.31	4960100000	251	24.5637	24.7976	25.2512	24.5532	24.8194	24.5509
0.263307	0.207375	P07260	P07260	Eukaryotic translation initiation factor 4E	CDC33	181	11	11	11	49.3	49.3	49.3	24.254	0	25.834	1984700000	110	25.1581	25.5232	25.0664	25.38	25.9781	25.0118
0.908648	0.597838	P07264	P07264	3-isopropylmalate dehydratase	LEU1	182	12	12	12	18.4	18.4	18.4	85.793	0	24.502	1085000000	44	23.7189	23.3844	23.6626	24.6152	23.636	24.3083
0.404637	0.112898	P07267	P07267	Saccharopepsin	PEP4	183	12	12	12	40	40	40	44.498	0	226.41	3477500000	133	25.3156	25.694	25.5248	25.7109	25.5606	25.6017
0.668757	-1.63615	P07274	P07274	Profilin	PFY1	184	4	4	4	32.5	32.5	32.5	13.677	0	12.714	213540000	22	22.3618	22.2445	23.1865	19.9508	19.8343	23.0993
1.87407	0.733134	P07278	P07278	cAMP-dependent protein kinase regulatory subunit	BCY1	185	4	4	4	10.8	10.8	10.8	47.218	0	4.5233	365480000	27	22.7428	22.33	22.5669	23.1604	23.5304	23.1483
0.510795	0.518875	P07281;P07280	P07281;P07280	40S ribosomal protein S19-B;40S ribosomal protein S19-A	RPS19B;RPS19A	186	10	10	10	59.7	59.7	59.7	15.891	0	323.31	22610000000	183	29.6512	28.1698	29.1254	29.3025	29.5744	29.6262
0.117665	-0.0899251	P07283	P07283	Phosphomannomutase	SEC53	187	1	1	1	5.1	5.1	5.1	29.063	0	2.6385	100130000	13	22.5807	21.8834	22.3326	21.9482	22.5509	22.0279
0.64602	0.521815	P07284	P07284	Serine--tRNA ligase, cytoplasmic	SES1	188	3	3	3	8.4	8.4	8.4	53.309	0	3.4396	102680000	4	21.0133	20.0624	21.0851	21.2861	20.9516	21.4886
0.0779725	-0.0633138	P07285	P07285	Anthranilate phosphoribosyltransferase	TRP4	189	3	3	3	12.1	12.1	12.1	41.374	0.000757	2.1685	94017000	3	21.3137	21.3738	21.7485	20.9137	21.632	21.7004
1.17761	1.25885	P07342	P07342	Acetolactate synthase catalytic subunit, mitochondrial	ILV2	190	4	4	4	9.5	9.5	9.5	74.936	0	6.6349	142550000	6	20.834	20.7381	19.7318	20.9818	21.9775	22.1211
0.111109	0.218477	P07560	P07560	Ras-related protein SEC4	SEC4	191	3	3	3	26	26	26	23.505	0	4.4097	124830000	4	19.7699	21.6408	22.0331	21.1778	21.2833	21.6381
1.31945	0.665881	P07703	P07703	DNA-directed RNA polymerases I and III subunit RPAC1	RPC40	192	7	7	7	26	26	26	37.686	0	15.137	488270000	29	22.4789	22.1224	22.1262	22.5084	23.0336	23.1832
0.553385	-1.35248	P07806-2;P07806	P07806-2;P07806	Valine--tRNA ligase, mitochondrial	VAS1	193	4	4	4	4.1	4.1	4.1	120.12	0	8.5561	138610000	7	21.3701	20.263	23.8715	20.5153	20.1537	20.7783
1.92612	1.78949	P07866	P07866	Guanine nucleotide exchange factor LTE1	LTE1	195	3	3	3	3.1	3.1	3.1	163.15	0	2.9482	35681000	3	20.157	20.0298	19.1354	21.0727	21.7109	21.9069
0.96936	0.38284	P07991	P07991	Ornithine aminotransferase	CAR2	196	18	18	18	53.3	53.3	53.3	46.085	0	323.31	7885400000	274	25.3514	25.8448	25.4836	26.0689	26.0396	25.7199
0.515535	-0.232971	P08417	P08417	Fumarate hydratase, mitochondrial	FUM1	198	14	14	14	40	40	40	53.151	0	84.454	2363000000	81	24.2989	24.6081	24.8574	24.1264	24.4895	24.4496
0.506678	0.767912	P08458	P08458	Sporulation-specific protein 1	SPS1	199	7	7	7	15.5	15.5	15.5	55.703	0	8.3145	609170000	27	21.1659	20.9232	21.9915	21.0209	22.9765	22.387
0.788679	0.401901	P08459	P08459	Sporulation-specific protein 2	SPS2	200	20	20	20	37.1	37.1	37.1	55.939	0	323.31	5795600000	213	25.5901	25.9954	25.9505	26.1231	26.6334	25.9852
0.0277406	-0.0485624	P08518	P08518	DNA-directed RNA polymerase II subunit RPB2	RPB2	201	6	6	6	6.5	6.5	6.5	138.75	0	8.5358	309950000	18	23.8126	23.0328	22.5684	23.4783	23.6213	22.1685
0.335229	0.242526	P08536	P08536	Sulfate adenylyltransferase	MET3	202	4	4	4	14.9	14.9	14.9	57.724	0	17.581	81348000	10	21.0322	20.8128	20.7695	20.6651	21.028	21.6489
0.0452078	-0.135764	P08566	P08566	Pentafunctional AROM polypeptide;3-dehydroquinate synthase;3-phosphoshikimate 1-carboxyvinyltransferase;Shikimate kinase;3-dehydroquinate dehydratase;Shikimate dehydrogenase	ARO1	203	3	3	3	2	2	2	174.75	0	2.7165	40422000	5	21.3069	19.4785	22.0161	19.5116	20.9896	21.893
0.400319	0.927923	P08678	P08678	Adenylate cyclase	CYR1	204	3	3	3	2.2	2.2	2.2	227.83	0	4.0285	47173000	2	19.3135	22.4206	21.8078	22.2487	22.444	21.6329
0.268176	0.272043	P08679	P08679	Citrate synthase, peroxisomal	CIT2	205	10	10	10	33.7	33.7	33.7	51.413	0	25.626	1650000000	60	25.1227	24.2971	25.3899	25.5723	24.7619	25.2916
0.704308	-1.05962	P09032	P09032	Translation initiation factor eIF-2B subunit gamma	GCD1	206	1	1	1	2.1	2.1	2.1	65.699	0.001487	2.0348	38904000	5	22.9243	22.3051	22.5203	21.9794	22.3724	20.2192
0.465594	0.706052	P09064	P09064	Eukaryotic translation initiation factor 2 subunit beta	SUI3	207	9	9	9	33.3	33.3	33.3	31.574	0	100.17	1646500000	73	23.2146	25.2821	25.0616	25.2444	25.1818	25.2502
2.41447	0.559918	P09201	P09201	Fructose-1,6-bisphosphatase	FBP1	208	10	10	10	41.7	41.7	41.7	38.262	0	68.087	2778900000	115	24.0271	24.0352	24.2249	24.7125	24.7324	24.5221
1.02569	0.615086	P09232	P09232	Cerevisin	PRB1	209	13	13	13	21.9	21.9	21.9	69.621	0	26.675	4513400000	107	25.5305	26.2117	26.0049	26.7877	26.6599	26.1448
3.39093	-1.17881	P09435	P09435	Heat shock protein SSA3	SSA3	210	41	30	21	57	50.5	40.8	70.546	0	323.31	23228000000	464	28.5283	28.5477	28.6786	27.2169	27.5425	27.4587
0.592514	-0.315077	P09436	P09436	Isoleucine--tRNA ligase, cytoplasmic	ILS1	211	4	4	4	6.2	6.2	6.2	122.98	0	7.9431	181060000	19	22.8589	23.4891	23.0934	22.6887	23.133	22.6745
0.132368	0.231679	P09440	P09440	C-1-tetrahydrofolate synthase, mitochondrial;Methylenetetrahydrofolate dehydrogenase;Methenyltetrahydrofolate cyclohydrolase;Formyltetrahydrofolate synthetase	MIS1	212	20	20	20	27.7	27.7	27.7	106.22	0	88.224	1667600000	92	24.6934	23.1762	24.5908	24.7497	23.55	24.8558
0.265224	-0.135551	P09457	P09457	ATP synthase subunit 5, mitochondrial	ATP5	213	6	6	6	39.2	39.2	39.2	22.814	0	12.499	1286700000	55	26.1475	26.3575	25.7149	25.9392	26.0698	25.8043
0.541387	0.382575	P09624	P09624	Dihydrolipoyl dehydrogenase, mitochondrial	LPD1	215	23	23	23	59.3	59.3	59.3	54.009	0	157.09	5716300000	243	25.5875	24.6146	24.9936	25.6273	25.1921	25.5241
1.12806	0.545778	P09733	P09733	Tubulin alpha-1 chain	TUB1	216	23	23	16	59.1	59.1	40.9	49.799	0	323.31	50360000000	466	28.4649	29.129	28.7861	29.1189	29.5422	29.3563
1.1313	0.371666	P09734	P09734	Tubulin alpha-3 chain	TUB3	217	18	11	11	49.9	31.7	31.7	49.693	0	98.213	3714200000	138	24.6563	25.15	24.9516	25.4058	25.2322	25.2348
0.135484	0.285466	P09798	P09798	Anaphase-promoting complex subunit CDC16	CDC16	218	13	13	13	21.5	21.5	21.5	94.991	0	47.248	1849900000	31	23.6417	25.7151	25.3037	25.2178	25.9278	24.3714
0.109928	0.0284723	P09937	P09937	Sporulation-specific protein 4	SPS4	219	15	15	15	55.9	55.9	55.9	38.591	0	308.8	7654400000	196	26.9665	26.9763	26.9392	27.1583	26.9718	26.8374
0.485164	-1.37166	P09938	P09938	Ribonucleoside-diphosphate reductase small chain 1	RNR2	220	1	1	1	3.8	3.8	3.8	46.147	0.0054983	1.5955	78269000	11	20.1618	22.2815	23.7844	20.4487	21.9167	19.7473
0.202737	0.184483	P0C0V8	P0C0V8	40S ribosomal protein S21-A	RPS21A	221	7	7	1	69	69	18.4	9.7457	0	226.5	3989500000	98	26.0761	25.1763	25.2703	25.918	25.2846	25.8735
0.0138492	0.0151316	Q3E7Y3;P0C0W1	Q3E7Y3;P0C0W1	40S ribosomal protein S22-B;40S ribosomal protein S22-A	RPS22B;RPS22A	222	5	5	5	50	50	50	14.626	0	99.783	2285400000	62	26.2139	25.5012	26.4252	26.1091	25.6435	26.4331
0.212564	0.123051	Q3E757;P0C0W9	Q3E757;P0C0W9	60S ribosomal protein L11-B;60S ribosomal protein L11-A	RPL11B;RPL11A	223	14	14	14	40.2	40.2	40.2	19.749	0	136.88	21037000000	153	29.8399	29.2079	29.2385	29.6949	29.3853	29.5753
0.0318381	0.281975	P0C0X0	P0C0X0	40S ribosomal protein S28-B	RPS28B	224	6	1	1	58.2	16.4	16.4	7.5647	0	16.143	915350000	16	25.1552	20.5877	28.2223	26.8249	20.9401	27.046
0.155152	-0.144927	P0C2H7;P0C2H6	P0C2H7;P0C2H6	60S ribosomal protein L27-B;60S ribosomal protein L27-A	RPL27B;RPL27A	225	10	10	10	53.7	53.7	53.7	15.505	0	65.739	10144000000	113	27.8305	27.0441	27.6725	27.7703	26.8999	27.4421
0.211476	-0.183385	P0C2H8	P0C2H8	60S ribosomal protein L31-A	RPL31A	226	12	12	2	72.6	72.6	17.7	12.953	0	51.475	13918000000	146	28.7729	27.7824	28.5777	28.449	27.9432	28.1906
0.791973	-0.282976	P0C2H9	P0C2H9	60S ribosomal protein L31-B	RPL31B	227	12	2	2	72.6	17.7	17.7	12.967	0	4.6688	1104600000	39	25.0676	24.6865	25.055	24.47	24.6472	24.8429
2.69422	-0.888616	P0CS90;P39987	P0CS90	Heat shock protein SSC1, mitochondrial	SSC1	228	37	37	37	60.2	60.2	60.2	70.627	0	323.31	22675000000	473	27.4973	27.5843	27.8435	26.7843	26.6228	26.8521
1.93605	0.921197	P0CT04	P0CT04	Protease B inhibitor 2	PBI2	229	5	5	5	78.7	78.7	78.7	8.5897	0	191.48	2191200000	45	24.5198	24.1634	24.8583	25.3344	25.4357	25.535
0.214287	0.211245	P42222;P0CX11;P0CX10	P42222;P0CX11;P0CX10	Enolase-related protein 3;Enolase-related protein 2;Enolase-related protein 1	ERR3;ERR2;ERR1	231	1	1	1	3.9	3.9	3.9	47.312	0.0014749	1.9778	44027000	3	20.1584	19.8965	19.8491	20.4006	19.4559	20.6812
0.22895	0.31955	P0CX24;P0CX23	P0CX24;P0CX23	60S ribosomal protein L20-B;60S ribosomal protein L20-A	RPL20B;RPL20A	232	13	13	13	58.7	58.7	58.7	20.437	0	61.799	13235000000	162	28.2486	26.7406	27.5371	28.3128	27.1968	27.9754
0.122944	0.134094	P0CX26;P0CX25	P0CX26;P0CX25	60S ribosomal protein L43-B;60S ribosomal protein L43-A	RPL43B;RPL43A	233	5	5	5	51.1	51.1	51.1	10.091	0	7.4865	4790200000	52	26.793	25.9924	26.2942	27.1149	26.0287	26.3383
0.519283	-0.835356	P0CX28;P0CX27	P0CX28;P0CX27	60S ribosomal protein L42-B;60S ribosomal protein L42-A	RPL42B;RPL42A	234	3	3	3	16	16	16	12.211	0	6.5645	4509400000	43	29.496	27.6319	28.7215	27.2489	27.4088	28.6858
0.288181	0.28517	P0CX30;P0CX29	P0CX30;P0CX29	40S ribosomal protein S23-B;40S ribosomal protein S23-A	RPS23B;RPS23A	235	8	8	8	47.6	47.6	47.6	16.038	0	62.654	6685500000	83	27.8079	26.4777	27.2569	27.5619	27.2575	27.5787
0.407688	0.31083	P0CX32;P0CX31	P0CX32;P0CX31	40S ribosomal protein S24-B;40S ribosomal protein S24-A	RPS24B;RPS24A	236	10	10	10	51.1	51.1	51.1	15.329	0	54.59	8207100000	153	26.8552	26.1	26.9164	27.1289	26.5565	27.1187
2.01316	1.08232	P0CX34;P0CX33	P0CX34;P0CX33	40S ribosomal protein S30-B;40S ribosomal protein S30-A	RPS30B;RPS30A	237	1	1	1	15.9	15.9	15.9	7.1184	0	4.3778	1341800000	18	25.4672	25.0442	25.7114	26.3019	26.4341	26.7338
0.157256	0.160952	P0CX36;P0CX35	P0CX36;P0CX35	40S ribosomal protein S4-B;40S ribosomal protein S4-A	RPS4B;RPS4A	238	16	16	16	57.9	57.9	57.9	29.41	0	90.893	13939000000	186	26.904	26.0149	26.7884	27.0008	26.2044	26.9851
0.485919	0.301572	P0CX38;P0CX37	P0CX38;P0CX37	40S ribosomal protein S6-B;40S ribosomal protein S6-A	RPS6B;RPS6A	239	14	14	14	50	50	50	26.996	0	209.71	15444000000	224	27.8738	27.1615	27.6988	28.0609	27.5516	28.0264
0.341976	0.252414	P0CX40;P0CX39	P0CX40;P0CX39	40S ribosomal protein S8-B;40S ribosomal protein S8-A	RPS8B;RPS8A	240	8	8	8	43	43	43	22.489	0	133.72	13152000000	155	28.121	27.1718	27.3934	27.9552	27.6084	27.8798
0.37941	0.371061	P0CX42;P0CX41	P0CX42;P0CX41	60S ribosomal protein L23-B;60S ribosomal protein L23-A	RPL23B;RPL23A	241	8	8	8	52.6	52.6	52.6	14.473	0	224.7	23115000000	136	29.1845	27.8681	28.9649	28.9567	29.0308	29.1433
0.214998	0.256812	P0CX44;P0CX43	P0CX44;P0CX43	60S ribosomal protein L1-B;60S ribosomal protein L1-A	RPL1B;RPL1A	242	15	15	15	48.8	48.8	48.8	24.485	0	258.19	19234000000	250	28.4292	27.1086	28.0299	28.5034	27.6468	28.1879
1.18544	0.542255	P0CX46;P0CX45	P0CX46;P0CX45	60S ribosomal protein L2-B;60S ribosomal protein L2-A	RPL2B;RPL2A	243	9	9	9	41.3	41.3	41.3	27.408	0	201.11	5880000000	72	26.567	26.0236	26.4385	26.8734	26.6505	27.132
0.15538	0.191838	P0CX48;P0CX47	P0CX48;P0CX47	40S ribosomal protein S11-B;40S ribosomal protein S11-A	RPS11B;RPS11A	244	10	10	10	59.6	59.6	59.6	17.749	0	12.662	20232000000	97	28.3795	27.3817	28.2378	28.7257	27.5574	28.2913
0.161027	0.179713	P0CX50;P0CX49	P0CX50;P0CX49	60S ribosomal protein L18-B;60S ribosomal protein L18-A	RPL18B;RPL18A	245	10	10	10	38.7	38.7	38.7	20.563	0	57.123	16564000000	106	28.3639	27.2725	28.2202	28.2782	27.6595	28.458
0.662244	0.427326	P0CX52;P0CX51	P0CX52;P0CX51	40S ribosomal protein S16-B;40S ribosomal protein S16-A	RPS16B;RPS16A	246	15	15	15	74.1	74.1	74.1	15.847	0	66.337	20047000000	229	28.3772	27.4621	28.0687	28.4985	28.1672	28.5243
0.184203	0.170273	P0CX54;P0CX53	P0CX54;P0CX53	60S ribosomal protein L12-B;60S ribosomal protein L12-A	RPL12B;RPL12A	247	9	9	9	53.9	53.9	53.9	17.822	0	323.31	22069000000	117	28.7682	27.7121	28.1761	28.6581	28.0588	28.4503
0.443867	0.383718	P0CX56;P0CX55	P0CX56;P0CX55	40S ribosomal protein S18-B;40S ribosomal protein S18-A	RPS18B;RPS18A	248	11	11	11	74	74	74	17.037	0	128.69	11574000000	144	27.7419	26.8077	27.7749	27.6121	27.6523	28.2113
0.0984817	-0.174069	P0CX61;Q12439;Q07791;Q03494;P25384;P0CX64;Q03483;P25383;P0CX63;Q99303;P0CX62;Q12113;P0C2J4;Q12260;Q12293;Q12501;Q12392;Q12491;P0C2J3;Q12472	P0CX61;Q12439;Q07791;Q03494;P25384;P0CX64;Q03483;P25383;P0CX63;Q99303;P0CX62;Q12113;P0C2J4;Q12260;Q12293;Q12501;Q12392;Q12491;P0C2J3;Q12472	Transposon Ty2-F Gag polyprotein;Capsid protein;Gag-p4;Transposon Ty2-OR1 Gag polyprotein;Capsid protein;Gag-p4;Transposon Ty2-DR3 Gag-Pol polyprotein;Capsid protein;Ty2 protease;Integrase;Reverse transcriptase/ribonuclease H;Transposon Ty2-DR2 Gag-Pol polyprotein;Capsid protein;Ty2 protease;Integrase;Reverse transcriptase/ribonuclease H;Transposon Ty2-C Gag-Pol polyprotein;Capsid protein;Ty2 pro…	TY2A-F;TY2A-OR1;TY2B-DR3;TY2B-DR2;TY2B-C;TY2B-GR2;TY2A-DR2;TY2A-C;TY2B-F;TY2A-DR3;TY2A-GR2;TY2B-OR1;TY2A-LR1;TY2A-B;TY2A-OR2;TY2B-OR2;TY2A-DR1;TY2B-B;TY2B-LR1;TY2B-DR1	249	3	3	3	10	10	10	49.762	0	6.2371	464910000	18	24.0746	22.7952	24.3184	23.9083	22.7146	24.0432
0.1484	0.187487	P0CX83;P0CX82	P0CX83;P0CX82	60S ribosomal protein L19-B;60S ribosomal protein L19-A	RPL19B;RPL19A	250	12	12	12	42.3	42.3	42.3	21.704	0	242.46	35756000000	184	29.742	28.3384	29.0815	29.6408	28.8158	29.2677
0.218533	0.132238	P0CX85;P0CX84	P0CX85;P0CX84	60S ribosomal protein L35-B;60S ribosomal protein L35-A	RPL35B;RPL35A	251	10	10	10	44.2	44.2	44.2	13.909	0	278.44	31612000000	185	29.4067	29.0828	29.6273	29.8311	29.2338	29.4485
0.777844	0.359627	P10080	P10080	Single-stranded nucleic acid-binding protein	SBP1	252	20	20	20	53.4	53.4	53.4	32.989	0	323.31	46235000000	499	29.1408	28.5268	29.1361	29.3015	29.1832	29.3978
0.612837	-0.297515	P10081	P10081	ATP-dependent RNA helicase eIF4A	TIF1	253	14	14	14	43.8	43.8	43.8	44.697	0	323.31	7599000000	162	25.9798	26.6046	26.2072	26.0714	26.0986	25.729
0.840041	-0.294847	P10127	P10127	Alcohol dehydrogenase 4	ADH4	254	6	6	6	27	27	27	41.142	0	64.585	1868500000	61	24.8983	24.9101	25.1037	24.4967	24.9709	24.5599
0.0829485	0.0829302	P10507	P10507	Mitochondrial-processing peptidase subunit beta	MAS1	255	23	23	23	54.8	54.8	54.8	51.083	0	231.1	13540000000	230	26.7803	26.2636	27.2523	27.106	26.435	27.0041
3.12283	-0.85074	P10591	P10591	Heat shock protein SSA1	SSA1	256	51	12	11	69.6	20.9	20.9	69.656	0	323.31	24956000000	192	29.5578	29.7247	29.622	28.777	28.9224	28.6529
3.65335	-1.10037	P10592	P10592	Heat shock protein SSA2	SSA2	257	53	51	12	73.7	73.7	24.6	69.469	0	323.31	179300000000	1151	30.8034	30.8032	30.9138	29.6451	29.8956	29.6786
0.827931	-0.523325	P10622	P10622	60S acidic ribosomal protein P1-beta	RPP1B	258	1	1	1	15.1	15.1	15.1	10.667	0	52.822	2753500000	35	27.4836	26.6808	27.1889	26.8704	26.268	26.6449
2.09919	0.533309	P10659	P10659	S-adenosylmethionine synthase 1	SAM1	259	13	5	5	44	20.2	20.2	41.818	0	210.36	763690000	35	23.8325	23.6239	23.8458	24.1884	24.255	24.4587
0.236773	0.222493	P10664;P49626	P10664;P49626	60S ribosomal protein L4-A;60S ribosomal protein L4-B	RPL4A;RPL4B	260	19	19	19	54.1	54.1	54.1	39.092	0	323.31	40321000000	385	29.133	28.082	28.6667	29.1063	28.4327	29.01
0.483584	-0.281751	P10823	P10823	Guanine nucleotide-binding protein alpha-2 subunit	GPA2	261	4	4	4	13.4	13.4	13.4	50.447	0	8.619	244710000	22	24.6736	24.8825	24.1915	24.5977	24.1234	24.1812
0.238364	-0.31098	P10962	P10962	Protein MAK16	MAK16	262	3	3	3	11.1	11.1	11.1	35.695	0	170.37	176240000	16	22.5649	22.3813	22.2826	22.642	21.0855	22.5683
0.0340477	0.0320409	P10963	P10963	Phosphoenolpyruvate carboxykinase [ATP]	PCK1	263	26	26	26	63.4	63.4	63.4	60.983	0	323.31	15454000000	322	26.2688	25.9355	26.9527	26.3776	26.2554	26.6202
0.794997	0.676154	P10964;P04050	P10964	DNA-directed RNA polymerase I subunit RPA190	RPA190	264	8	8	8	6.1	6.1	6.1	186.43	0	5.1611	354860000	14	22.5003	22.1651	22.9901	23.6158	22.6122	23.456
0.633779	-0.339265	P11075	P11075	Protein transport protein SEC7	SEC7	265	5	5	5	3.2	3.2	3.2	226.88	0	8.2657	696260000	21	25.0809	24.5082	24.3193	24.2013	24.4469	24.2424
0.680352	0.17878	P11154	P11154	Pyruvate carboxylase 1	PYC1	266	17	17	7	20	20	11.3	130.1	0	68.703	2882000000	126	24.6408	24.726	24.8441	24.9396	25.0825	24.7251
0.822994	-0.18303	P11484	P11484	Heat shock protein SSB1	SSB1	267	48	48	2	72.8	72.8	5.5	66.601	0	323.31	87663000000	1009	29.577	29.3961	29.7456	29.3518	29.4238	29.394
1.51678	-1.80703	P11491	P11491	Repressible alkaline phosphatase;Soluble alkaline phosphatase	PHO8	268	3	3	3	7.6	7.6	7.6	63.003	0	5.2305	176340000	7	24.0759	23.8428	22.866	22.2782	20.98	22.1055
0.193903	-0.170397	P11632	P11632	Non-histone chromosomal protein 6A	NHP6A	269	2	2	2	28	28	28	10.802	0	19.386	377520000	19	24.5393	24.0172	23.9566	24.0468	23.4909	24.4643
0.773776	-0.531095	P11633	P11633	Non-histone chromosomal protein 6B	NHP6B	270	2	2	2	26.3	26.3	26.3	11.476	0	226.93	1984200000	46	26.2614	25.2893	26.0793	25.5373	25.3229	25.1765
0.21888	0.551585	P11745	P11745	Ran GTPase-activating protein 1	RNA1	271	3	3	3	13.8	13.8	13.8	45.815	0	18.523	572920000	29	25.1561	22.4477	22.1028	23.4344	23.9835	23.9434
0.173555	0.130191	P11914	P11914	Mitochondrial-processing peptidase subunit alpha	MAS2	273	25	25	25	49.4	49.4	49.4	53.337	0	323.31	25663000000	364	26.8529	26.5117	27.3156	27.2105	26.6996	27.1607
0.0711572	0.111828	P11938	P11938	DNA-binding protein RAP1	RAP1	274	6	6	6	11.1	11.1	11.1	92.412	0	9.7269	189810000	28	22.3607	20.9913	22.7113	21.8305	22.401	22.1673
0.13403	0.089187	P11978	P11978	Regulatory protein SIR4	SIR4	275	1	1	1	1	1	1	152.06	0.0086724	1.429	23941000	1	21.9666	21.2357	21.4003	21.5075	21.834	21.5287
0.602692	-0.992872	P11986	P11986	Inositol-3-phosphate synthase	INO1	276	3	3	3	6.8	6.8	6.8	59.641	0	3.4899	1805000000	5	26.4977	25.7561	27.2005	26.0282	26.1702	24.2772
0.143751	-0.0822868	P12385	P12385	Eukaryotic peptide chain release factor subunit 1	SUP45	277	16	16	16	40.7	40.7	40.7	49.005	0	28.376	2192800000	100	25.005	24.6166	24.7302	24.4654	24.5881	25.0513
2.39434	1.10964	P12612	P12612	T-complex protein 1 subunit alpha	TCP1	278	17	17	17	39	39	39	60.48	0	42.72	1723100000	69	23.0596	23.6342	23.1652	24.2765	24.4333	24.4783
1.3041	0.352662	P12683;P12684	P12683	3-hydroxy-3-methylglutaryl-coenzyme A reductase 1	HMG1	279	4	4	4	5.5	5.5	5.5	115.62	0	5.2244	2881900000	28	26.1031	25.7129	25.924	26.1706	26.3703	26.2571
0.512931	0.30544	P12687	P12687	54S ribosomal protein L2, mitochondrial	MRP7	280	4	4	4	14.6	14.6	14.6	43.226	0	5.0638	313540000	18	23.0339	22.4998	22.8216	22.9705	22.8022	23.4989
0.346074	-0.298632	P12688;P18961	P12688	Serine/threonine-protein kinase YPK1	YPK1	281	4	4	4	9	9	9	76.479	0	7.6882	135310000	10	21.3608	22.3791	21.3888	21.1614	21.5617	21.5097
0.346825	0.295348	P12695	P12695	Dihydrolipoyllysine-residue acetyltransferase component of pyruvate dehydrogenase complex, mitochondrial	LAT1	282	35	35	35	58.1	58.1	58.1	51.817	0	323.31	90594000000	485	31.1027	30.2996	30.877	31.3601	30.5383	31.267
0.366249	0.33112	P12709	P12709	Glucose-6-phosphate isomerase	PGI1	283	6	6	6	18.6	18.6	18.6	61.298	0	10.23	330600000	25	22.4408	21.6487	22.5628	22.9902	22.139	22.5164
0.49857	0.312284	P12753	P12753	DNA repair protein RAD50	RAD50	284	2	2	2	2.5	2.5	2.5	152.57	0.00079302	2.5166	411390000	23	24.871	24.948	25.5305	25.5669	25.0767	25.6427
0.371409	-0.839774	P12754	P12754	Translation initiation factor eIF-2B subunit delta	GCD2	285	2	2	2	3.5	3.5	3.5	70.851	0.0021598	1.8448	123180000	8	23.0755	23.0123	23.648	23.0372	23.5954	20.5839
1.46467	0.835602	P12962	P12962	Cap-associated protein CAF20	CAF20	287	1	1	1	8.7	8.7	8.7	18.223	0	3.5339	218220000	19	22.494	22.211	22.9833	23.6504	23.1727	23.372
1.58463	0.495667	P13186	P13186	Serine/threonine-protein kinase KIN2	KIN2	288	6	6	6	6.8	6.8	6.8	128.34	0	12.058	286370000	21	22.5116	22.3258	22.0567	22.88	22.6874	22.8137
0.0997701	-0.133432	P13259	P13259	Choline-phosphate cytidylyltransferase	PCT1	289	10	10	10	31.6	31.6	31.6	49.406	0	18.066	1272400000	40	25.5116	25.6988	25.143	25.1332	26.175	24.6448
0.418036	-0.188781	P13517	P13517	F-actin-capping protein subunit beta	CAP2	290	5	5	5	26.5	26.5	26.5	32.629	0	9.9418	172300000	8	22.3713	21.8753	22.3696	22.0775	21.8235	22.1489
0.0583579	0.0913766	P13711	P13711	Acyl-coenzyme A oxidase	POX1	293	28	28	28	51.7	51.7	51.7	84.041	0	188.67	7733400000	306	25.907	24.2385	25.5376	25.5031	24.9316	25.5226
1.16039	0.364816	P13712	P13712	Chromatin assembly factor 1 subunit p50	MSI1	294	5	5	5	14.7	14.7	14.7	47.364	0	7.4086	578890000	22	23.1612	23.5685	23.4268	23.8456	23.5761	23.8292
0.0310248	-0.0457039	P14020	P14020	Dolichol-phosphate mannosyltransferase	DPM1	295	6	6	6	28.5	28.5	28.5	30.362	0	10.162	365490000	18	22.0321	22.0702	22.5884	22.8663	21.3016	22.3856
0.193757	0.250267	P14120	P14120	60S ribosomal protein L30	RPL30	296	7	7	7	59	59	59	11.415	0	137.87	8955700000	118	27.7084	26.5988	27.7778	27.7556	27.0076	28.0726
0.0169742	-0.0238647	P14126	P14126	60S ribosomal protein L3	RPL3	297	34	34	34	68.7	68.7	68.7	43.757	0	323.31	49200000000	555	28.9463	27.8621	28.756	28.8046	27.8466	28.8417
0.306938	0.370183	P14164	P14164	ARS-binding factor 1	ABF1	298	2	2	2	3.7	3.7	3.7	81.752	0.0085809	1.3893	207440000	4	23.0796	22.0851	21.8945	23.3632	22.5153	22.2912
0.476779	0.407913	P14540	P14540	Fructose-bisphosphate aldolase	FBA1	300	20	20	20	57.4	57.4	57.4	39.62	0	323.31	155830000000	581	30.6632	31.6453	30.7796	31.7454	31.5165	31.05
0.691692	-0.381569	P14680	P14680	Dual specificity protein kinase YAK1	YAK1	301	3	3	3	5	5	5	91.244	0	5.1192	275990000	21	24.4514	24.4534	23.7658	23.7916	23.6933	24.041
0.529538	-0.272999	P14681	P14681	Mitogen-activated protein kinase KSS1	KSS1	302	2	2	2	8.7	8.7	8.7	42.692	0.002149	1.8315	104660000	6	21.8893	22.3345	22.5655	22.1753	21.7939	22.0011
0.227758	-0.694132	P14682	P14682	Ubiquitin-conjugating enzyme E2-34 kDa	CDC34	303	1	1	1	5.4	5.4	5.4	34.064	0.0049088	1.7243	29450000	2	22.3624	22.6395	20.5557	19.1691	22.0082	22.2981
0.268506	0.221245	P14742	P14742	Glutamine--fructose-6-phosphate aminotransferase [isomerizing]	GFA1	305	35	35	35	53.7	53.7	53.7	80.046	0	286.54	17285000000	405	25.496	26.2197	25.6602	25.6385	26.4776	25.9236
0.402827	0.282925	P14747	P14747	Serine/threonine-protein phosphatase 2B catalytic subunit A2	CMP2	306	5	5	5	8.6	8.6	8.6	68.527	0	6.1559	242690000	20	22.4775	23.1207	22.7036	23.2105	23.3441	22.5961
1.331	-0.553473	P14832	P14832	Peptidyl-prolyl cis-trans isomerase	CPR1	307	7	7	7	48.1	48.1	48.1	17.39	0	323.31	1703300000	59	25.5014	25.0651	25.1293	24.4094	24.7512	24.8748
0.200226	0.181294	P14907	P14907	Nucleoporin NSP1	NSP1	308	6	6	6	12.5	12.5	12.5	86.515	0	26.79	385380000	34	24.103	23.1481	23.0312	23.4713	23.7484	23.6065
0.870107	-0.552528	P15019	P15019	Transaldolase	TAL1	310	12	12	11	41.8	41.8	39.4	37.036	0	75.01	322480000000	60	33.7474	33.2069	34.2133	33.0711	33.1884	33.2505
1.32704	-0.540689	P15108	P15108	ATP-dependent molecular chaperone HSC82	HSC82	311	51	51	14	63.5	63.5	19	80.899	0	323.31	30457000000	593	27.0057	27.4921	27.4835	26.7945	26.96	26.6047
0.81799	0.515301	P15180	P15180	Lysine--tRNA ligase, cytoplasmic	KRS1	312	5	5	5	8.8	8.8	8.8	67.958	0	3.5023	83779000	7	20.7789	20.8879	21.0137	21.1601	21.0915	21.9748
0.707763	0.621202	P15202	P15202	Peroxisomal catalase A	CTA1	313	6	6	6	22.7	22.7	22.7	58.555	0	67.537	1141700000	50	23.4992	23.4013	23.5823	24.9066	23.6563	23.7836
0.683617	1.01131	P15303	P15303	Protein transport protein SEC23	SEC23	314	6	6	6	11.3	11.3	11.3	85.384	0	23.951	341660000	21	20.5566	22.3264	22.6889	23.0889	22.8987	22.6182
0.0123205	-0.0127551	P15424	P15424	ATP-dependent RNA helicase MSS116, mitochondrial	MSS116	315	16	16	16	28.8	28.8	28.8	76.268	0	47.004	2095500000	110	24.4131	23.6491	24.2955	23.9981	23.7451	24.5762
0.531142	-0.626882	P15496	P15496	Isopentenyl-diphosphate Delta-isomerase	IDI1	317	3	3	3	17.4	17.4	17.4	33.351	0	3.1461	1279400000	7	25.1526	26.6462	25.2236	25.3951	24.9741	24.7726
0.915274	0.88361	P15625	P15625	Phenylalanine--tRNA ligase alpha subunit	FRS2	318	6	6	6	22.5	22.5	22.5	57.511	0	13.191	182610000	19	22.6943	21.5041	22.2674	22.6284	23.5901	22.898
0.223128	0.0653642	P15646	P15646	rRNA 2-O-methyltransferase fibrillarin	NOP1	319	22	22	22	51.4	51.4	51.4	34.465	0	323.31	90579000000	552	29.6135	29.4524	29.8146	29.6039	29.715	29.7577
0.545569	0.579258	P15705	P15705	Heat shock protein STI1	STI1	321	14	14	14	30.9	30.9	30.9	66.264	0	31.989	1608100000	59	23.073	22.114	23.3727	22.9087	23.8459	23.5427
0.254096	-0.403659	P15732	P15732	Ubiquitin-conjugating enzyme E2-16 kDa	UBC5	322	3	3	3	44.6	44.6	44.6	16.28	0	5.4991	167400000	11	23.8895	24.0434	22.4673	23.1959	23.649	22.3444
0.350992	-0.581689	P15873	P15873	Proliferating cell nuclear antigen	POL30	323	5	5	5	21.7	21.7	21.7	28.916	0	5.3023	280740000	18	23.0099	21.9719	23.1897	21.0675	23.0304	22.3284
0.435169	0.301107	P15891	P15891	Actin-binding protein	ABP1	324	6	6	6	9.1	9.1	9.1	65.575	0	9.9968	262980000	20	22.7517	22.1866	22.6611	22.3706	22.9651	23.1671
0.640745	1.98665	P15992	P15992	Heat shock protein 26	HSP26	325	5	5	5	21.5	21.5	21.5	23.879	0	25.712	757770000	29	19.9954	24.3288	24.0301	24.7705	24.6438	24.8999
0.184155	0.172692	P16140	P16140	V-type proton ATPase subunit B	VMA2	326	37	37	37	78.9	78.9	78.9	57.749	0	323.31	37713000000	608	27.0992	27.9908	27.9274	27.4191	28.0628	28.0536
0.127419	0.108955	P16370	P16370	DNA-directed RNA polymerase II subunit RPB3	RPB3	327	7	7	7	43.1	43.1	43.1	35.297	0	24.807	691310000	47	22.672	22.7449	23.252	22.4941	23.3158	23.1859
0.516241	0.562754	P16387	P16387	Pyruvate dehydrogenase E1 component subunit alpha, mitochondrial	PDA1	328	37	37	37	73.8	73.8	73.8	46.343	0	323.31	99284000000	757	31.2409	29.9919	30.6545	31.5916	30.5724	31.4115
0.171981	0.165622	P16451	P16451	Pyruvate dehydrogenase complex protein X component, mitochondrial	PDX1	329	33	33	33	73.4	73.4	73.4	45.361	0	323.31	30466000000	535	28.0192	27.0303	27.6022	27.9334	27.2664	27.9488
2.94517	-1.23399	P16474	P16474	78 kDa glucose-regulated protein homolog	KAR2	330	54	54	52	52.8	52.8	52.8	74.467	0	323.31	111450000000	898	30.6328	30.2812	30.7148	29.2069	29.4303	29.2896
0.467576	-0.260876	P16521	P16521	Elongation factor 3A	YEF3	331	30	30	22	38.8	38.8	30.1	115.94	0	323.31	6346900000	249	25.6218	26.2626	25.7582	25.4888	25.4664	25.9048
0.117482	0.140798	P16522	P16522	Anaphase-promoting complex subunit CDC23	CDC23	332	5	5	5	13.1	13.1	13.1	73.113	0	24.994	310700000	24	21.9217	21.5621	22.1958	21.2432	22.4051	22.4537
0.350519	-0.85775	P16547	P16547	Mitochondrial outer membrane protein OM45	OM45	333	7	7	7	18.6	18.6	18.6	44.58	0	8.0038	1911400000	28	26.1888	26.4704	26.086	26.2901	26.5067	23.3752
0.554068	-0.263514	P16550	P16550	Protein APA1;5,5-P-1,P-4-tetraphosphate phosphorylase;ADP-sulfurylase	APA1	334	12	12	12	55.5	55.5	55.5	36.492	0	26.606	1862700000	63	26.1138	26.2942	26.1292	25.6303	26.3075	25.8089
2.09705	0.359033	P16861	P16861	ATP-dependent 6-phosphofructokinase subunit alpha	PFK1	337	9	8	8	16.2	15.3	15.3	107.97	0	29.455	513180000	50	22.2601	22.4066	22.3984	22.61	22.732	22.8001
0.520832	-0.121025	P16862	P16862	ATP-dependent 6-phosphofructokinase subunit beta	PFK2	338	16	16	15	26.7	26.7	25.8	104.62	0	52.823	1678000000	71	24.2797	24.463	24.1726	24.0832	24.1892	24.2799
0.666297	0.33698	P17065	P17065	Rab guanine nucleotide exchange factor SEC2	SEC2	339	2	2	2	3.3	3.3	3.3	84.651	0.0085979	1.3944	66190000	1	22.0064	22.7477	22.3438	22.7856	22.7836	22.5396
0.212684	0.185299	P17076	P17076	60S ribosomal protein L8-A	RPL8A	340	25	25	6	73.4	73.4	14.1	28.124	0	323.31	49279000000	448	29.2364	28.4844	29.2922	29.3088	28.7712	29.4888
0.0592592	-0.0710252	P17121	P17121	GTPase-activating protein SAC7	SAC7	341	1	1	1	3.7	3.7	3.7	73.628	0.0095785	1.2212	51445000	6	23.4835	23.2494	22.3151	22.9098	23.3284	22.5967
1.20759	4.55489	P17123	P17123	Sporulation-specific protein 12	SPO12	342	2	2	2	8.7	8.7	8.7	19.912	0.0021368	1.8157	872750000	4	19.3935	24.571	19.4341	25.0725	26.5208	25.47
0.384279	0.399396	P17255	P17255	V-type proton ATPase catalytic subunit A;Endonuclease PI-SceI	VMA1	343	25	25	25	31.7	31.7	31.7	118.64	0	81.934	4447500000	174	24.8015	26.1259	25.1411	25.5117	26.114	25.6409
0.569954	0.481229	P17423	P17423	Homoserine kinase	THR1	344	8	8	8	38.4	38.4	38.4	38.712	0	22.552	574680000	48	22.8603	23.4858	22.7584	23.8422	23.7866	22.9194
1.33143	0.550506	P17442	P17442	Phosphate system positive regulatory protein PHO81	PHO81	345	21	21	21	19.9	19.9	19.9	134.03	0	44.718	1688900000	83	24.3053	24.4902	23.9791	24.5628	24.9339	24.9294
0.0828485	0.0481046	P17505	P17505	Malate dehydrogenase, mitochondrial	MDH1	346	10	10	10	51.5	51.5	51.5	35.65	0	123.85	1831300000	66	24.068	23.7892	24.1084	23.941	23.7853	24.3836
0.0728441	0.248542	P17555	P17555	Adenylyl cyclase-associated protein	SRV2	348	2	2	2	5.9	5.9	5.9	57.521	0	12.503	155830000	9	20.5525	21.0826	23.2317	21.094	20.9069	23.6116
0.562446	0.249898	P17558	P17558	37S ribosomal protein PET123, mitochondrial	PET123	349	3	3	3	11.6	11.6	11.6	35.998	0	3.7188	491520000	6	25.4206	24.7862	25.0541	25.2226	25.3201	25.4678
0.898857	0.497969	P17629	P17629	THO complex subunit HPR1	HPR1	350	10	10	10	14.9	14.9	14.9	87.828	0	99.306	522120000	44	23.0824	22.3715	22.8602	23.5071	22.9903	23.3106
0.645241	-0.183772	P17695-2;P17695	P17695-2;P17695	Glutaredoxin-2, mitochondrial	GRX2	352	8	8	8	89.9	89.9	89.9	11.965	0	36.968	2624400000	87	25.4449	25.8793	25.6665	25.4586	25.5366	25.4441
0.0278319	0.0900377	P17709	P17709	Glucokinase-1	GLK1	353	15	15	15	40.2	40.2	40.2	55.377	0	67.976	811700000	36	22.0858	20.2557	23.0605	21.3527	21.0216	23.2978
1.74448	0.383223	P17891	P17891	Clathrin light chain	CLC1	354	11	11	11	48.5	48.5	48.5	26.531	0	101.31	1778700000	66	24.7626	24.9389	24.91	25.226	25.1264	25.4087
1.00642	0.552779	P17967	P17967	Protein disulfide-isomerase	PDI1	355	27	27	27	49.6	49.6	49.6	58.226	0	108.42	12548000000	320	25.983	25.4504	26.0306	26.0734	26.3582	26.6907
1.18015	-0.490693	P18239;P18238	P18239	ADP,ATP carrier protein 2	PET9	356	22	22	20	50.6	50.6	46.2	34.426	0	156.59	14798000000	372	27.1241	27.6373	27.2822	27.023	26.9321	26.6164
0.166148	0.294972	P18562	P18562	Uracil phosphoribosyltransferase	FUR1	358	9	9	9	52.3	52.3	52.3	24.594	0	43.253	2017000000	92	23.8388	25.2509	23.4198	24.5191	25.0862	23.7892
0.097835	0.089372	P18759	P18759	Vesicular-fusion protein SEC18	SEC18	359	13	13	13	21.2	21.2	21.2	84.055	0	57.223	1609400000	99	24.6213	25.4368	24.6542	24.7323	25.3628	24.8853
0.2946	0.473973	P18899	P18899	Stress protein DDR48	DDR48	360	2	2	2	5.1	5.1	5.1	46.233	0.00075586	2.1661	414720000	13	25.6516	23.7862	25.2883	25.384	25.9268	24.8371
1.52248	0.415555	P19097	P19097	Fatty acid synthase subunit alpha;Acyl carrier;3-oxoacyl-[acyl-carrier-protein] reductase;3-oxoacyl-[acyl-carrier-protein] synthase	FAS2	361	48	48	48	30.9	30.9	30.9	206.94	0	210.1	8854600000	405	25.379	25.0318	25.3303	25.7836	25.6389	25.5653
0.243671	0.304113	P19146;P11076	P19146;P11076	ADP-ribosylation factor 2;ADP-ribosylation factor 1	ARF2;ARF1	362	4	4	4	26	26	26	20.657	0	54.319	1140200000	37	24.0863	25.0103	23.4677	24.3206	24.9005	24.2556
1.05787	0.752584	P19262	P19262	Dihydrolipoyllysine-residue succinyltransferase component of 2-oxoglutarate dehydrogenase complex, mitochondrial	KGD2	363	15	15	15	38	38	38	50.43	0	323.31	15601000000	169	28.0957	27.1287	27.355	28.3664	28.5068	27.9639
0.793524	0.332534	P19358	P19358	S-adenosylmethionine synthase 2	SAM2	365	14	14	6	50	50	26.3	42.255	0	48.47	3149100000	147	25.3917	25.9983	25.5654	26.0542	26.0548	25.8441
3.11854	0.385384	P19414	P19414	Aconitate hydratase, mitochondrial	ACO1	366	17	17	17	29.2	29.2	29.2	85.367	0	137.02	5405300000	169	24.691	24.6957	24.6121	25.1015	25.0606	24.9929
0.778698	1.10045	P19454	P19454	Casein kinase II subunit alpha	CKA2	367	1	1	1	4.4	4.4	4.4	39.403	0.0021444	1.8269	38759000	5	20.6041	19.7691	18.5585	20.5223	20.4331	21.2777
0.515654	0.250042	P19524	P19524	Myosin-2	MYO2	368	11	11	11	10.2	10.2	10.2	180.68	0	132.63	626740000	51	23.2778	23.4331	23.413	23.6881	23.2386	23.9474
0.496976	0.332773	P19812	P19812	E3 ubiquitin-protein ligase UBR1	UBR1	369	6	6	6	5.9	5.9	5.9	224.84	0	32.367	480640000	31	22.8476	22.7006	22.7117	22.6311	23.6206	23.0066
0.24594	0.301068	P19880	P19880	AP-1-like transcription factor YAP1	YAP1	370	5	5	5	11.1	11.1	11.1	72.532	0	10.706	541130000	25	23.9242	25.0509	24.2752	24.1283	24.6814	25.3438
0.728876	0.559649	P19882	P19882	Heat shock protein 60, mitochondrial	HSP60	371	38	38	38	56.5	56.5	56.5	60.751	0	323.31	12358000000	267	26.9313	25.8124	26.5779	26.9083	26.8527	27.2395
0.834019	0.648438	P19955	P19955	37S ribosomal protein YMR-31, mitochondrial	YMR31	372	7	7	7	60.2	60.2	60.2	13.689	0	46.93	5162600000	78	27.1399	26.1577	26.3893	27.4859	27.3372	26.8092
0.552964	0.735811	P20049	P20049	Prephenate dehydrogenase [NADP(+)]	TYR1	373	3	3	3	10.8	10.8	10.8	50.923	0	4.7219	124200000	16	20.6211	21.6426	20.8947	22.1926	22.3866	20.7867
0.238224	0.412357	P20050	P20050	Meiosis-specific protein HOP1	HOP1	374	2	2	2	4.5	4.5	4.5	68.875	0	2.9284	99103000	16	24.0628	23.4221	21.7808	23.5164	23.5827	23.4038
0.216637	0.799082	P20051	P20051	Dihydroorotase	URA4	375	2	2	2	6	6	6	40.313	0.001462	1.9247	35028000	3	20.6094	20.7689	19.7402	19.3079	20.2976	23.9102
0.56938	-0.0909526	P20081	P20081	FK506-binding protein 1	FPR1	376	8	8	8	66.7	66.7	66.7	12.158	0	42.396	3876200000	99	25.9156	25.9992	25.8632	25.8428	25.9331	25.7293
0.0484232	-0.0709108	P20084	P20084	54S ribosomal protein L33, mitochondrial	MRPL33	377	2	2	2	23.3	23.3	23.3	9.5311	0.0021567	1.8404	198220000	15	24.4306	24.322	23.0073	24.0562	24.0556	23.4354
0.68859	-0.609494	P20424	P20424	Signal recognition particle subunit SRP54	SRP54	378	6	6	6	14.2	14.2	14.2	59.624	0	12.981	244960000	18	22.3441	23.4444	22.2688	21.8368	22.2997	22.0923
0.191815	0.245722	P20435	P20435	DNA-directed RNA polymerases I, II, and III subunit RPABC2	RPO26	380	1	1	1	14.2	14.2	14.2	17.91	0	2.9689	35731000	1	21.1593	21.3329	19.9088	20.6523	21.1889	21.297
0.380031	0.341258	P20436	P20436	DNA-directed RNA polymerases I, II, and III subunit RPABC3	RPB8	381	2	2	2	14.4	14.4	14.4	16.511	0	70.372	93730000	8	21.253	21.7226	22.0441	21.4161	22.3252	22.3022
0.00525074	-0.00600052	P20447	P20447	ATP-dependent RNA helicase DBP3	DBP3	382	11	11	11	28.5	28.5	28.5	58.826	0	19.716	854410000	52	23.8775	23.3869	24.4026	24.2375	23.4442	23.9674
0.0317405	0.0337213	P20448	P20448	ATP-dependent RNA helicase HCA4	HCA4	383	3	3	3	8.1	8.1	8.1	87.192	0	4.679	213770000	21	23.9951	24.2159	23.4301	23.8103	23.5049	24.427
1.92974	-0.882474	P20449	P20449	ATP-dependent RNA helicase DBP5	DBP5	384	13	13	13	34	34	34	53.873	0	23.34	940880000	74	24.3086	24.454	24.0325	23.1485	23.3148	23.6843
0.356909	-0.205064	P20459	P20459	Eukaryotic translation initiation factor 2 subunit alpha	SUI2	385	6	6	6	22	22	22	34.717	0	50.686	828300000	78	24.0649	23.3975	24.1088	23.5622	23.7791	23.6148
0.840537	0.541175	P20484	P20484	Protein MAK11	MAK11	386	8	8	8	24.9	24.9	24.9	47.29	0	13.092	912310000	41	23.8391	23.0105	23.5778	24.0625	23.6995	24.289
1.04022	2.48076	P20486	P20486	Cyclin-dependent kinases regulatory subunit	CKS1	387	4	4	4	30	30	30	17.795	0	14.551	884780000	40	23.4243	19.9277	23.1245	24.7432	24.5739	24.6016
2.85852	-1.40486	P20604	P20604	Serine/threonine-protein phosphatase PP1-1	SIT4	388	3	3	3	10.9	10.9	10.9	35.537	0	4.0224	185060000	10	23.4135	23.271	23.7919	22.1563	22.1895	21.9161
0.12324	0.0904611	P20606	P20606	Small COPII coat GTPase SAR1	SAR1	389	6	6	6	47.9	47.9	47.9	21.45	0	16.337	452530000	37	22.6417	23.3074	23.2092	22.8034	23.3269	23.2994
0.657017	-0.220819	P20676	P20676	Nucleoporin NUP1	NUP1	390	1	1	1	1.2	1.2	1.2	113.58	0.0014609	1.9197	48530000	2	22.4009	22.7439	22.3585	22.1136	22.4263	22.301
1.13026	0.594962	P20967	P20967	2-oxoglutarate dehydrogenase, mitochondrial	KGD1	391	49	49	49	54.9	54.9	54.9	114.41	0	323.31	47708000000	829	28.5547	27.7902	28.0622	28.8938	28.7664	28.5319
1.0543	-0.499787	P21243	P21243	Proteasome subunit alpha type-1	SCL1	393	2	2	2	8.7	8.7	8.7	28.001	0.0055058	1.6049	106840000	11	22.0383	22.6328	22.7179	22.0243	21.8382	22.0272
0.654732	-0.704081	P21264	P21264	Phosphoribosylaminoimidazole carboxylase	ADE2	394	1	1	1	2.3	2.3	2.3	62.339	0.0007874	2.4425	50013000	8	23.6228	22.0718	23.1045	22.4376	22.3575	21.8918
2.52225	-1.16891	P21306	P21306	ATP synthase subunit epsilon, mitochondrial	ATP15	397	2	2	2	38.7	38.7	38.7	6.7425	0	3.107	292440000	17	24.7427	24.387	24.5911	23.1714	23.6838	23.3589
0.172079	0.696281	P21373	P21373	NAD(+) kinase	UTR1	398	2	2	2	3.6	3.6	3.6	59.469	0.0014451	1.8658	94556000	6	19.9608	22.2864	21.2104	19.1135	22.9599	23.4731
0.443453	-0.31246	P21524;P21672	P21524;P21672	Ribonucleoside-diphosphate reductase large chain 1;Ribonucleoside-diphosphate reductase large chain 2	RNR1;RNR3	399	2	2	2	3.6	3.6	3.6	99.56	0	3.4276	103710000	12	23.1882	22.3222	22.2992	22.1412	22.4007	22.3303
1.95545	0.922327	P21538	P21538	DNA-binding protein REB1	REB1	400	9	9	9	17	17	17	91.873	0	21.737	1106700000	39	23.555	23.0761	23.5406	24.0669	24.5262	24.3456
0.0499112	0.0345421	P21576	P21576	Vacuolar protein sorting-associated protein 1	VPS1	401	26	26	26	46.9	46.9	46.9	78.736	0	147.42	7077400000	274	25.5029	25.5931	25.6114	25.15	25.7229	25.9382
0.658143	-0.344745	P21734	P21734	Ubiquitin-conjugating enzyme E2 1	UBC1	402	8	8	8	54.4	54.4	54.4	24.178	0	18.066	1169800000	60	24.3995	24.674	24.5178	23.8539	24.6108	24.0923
0.702012	0.809606	P21771	P21771	37S ribosomal protein S28, mitochondrial	MRPS28	403	1	1	1	4.5	4.5	4.5	33.057	0	2.6742	114200000	8	22.5457	21.1972	21.5363	23.1422	21.9798	22.586
0.6431	0.567123	P21801	P21801	Succinate dehydrogenase [ubiquinone] iron-sulfur subunit, mitochondrial	SDH2	404	6	6	6	22.6	22.6	22.6	30.231	0	8.7915	813200000	36	23.4685	22.6155	23.9307	24.0092	23.7039	24.003
0.420809	0.776068	P22007	P22007	Protein farnesyltransferase subunit beta	RAM1	406	2	2	2	4.9	4.9	4.9	48.189	0.0074375	1.5309	167970000	3	20.9389	23.4145	22.6706	23.3986	22.5506	23.403
1.11819	0.50533	P22023	P22023	Killer toxin-resistance protein 5	KRE5	407	37	37	37	32.2	32.2	32.2	156.48	0	138.94	9922400000	336	25.7338	26.3124	25.7308	26.6	26.3901	26.3029
0.47319	0.278641	P22133	P22133	Malate dehydrogenase, cytoplasmic	MDH2	408	16	16	16	63.1	63.1	63.1	40.73	0	228.09	9448900000	169	25.9175	26.4551	26.7087	26.8464	26.5394	26.5314
0.358687	0.184618	P22137	P22137	Clathrin heavy chain	CHC1	409	61	61	61	50.4	50.4	50.4	187.23	0	323.31	22585000000	633	27.1395	26.9984	27.1468	27.2013	26.9631	27.6741
0.320491	0.521745	P22138	P22138	DNA-directed RNA polymerase I subunit RPA135	RPA135	410	4	4	4	7.6	7.6	7.6	135.74	0	5.4344	139870000	5	21.1028	22.5197	20.2479	21.8063	21.6734	21.9558
0.506081	0.286362	P22141	P22141	Proteasome subunit beta type-4	PRE1	412	1	1	1	4	4	4	22.516	0.0085752	1.386	17278000	3	19.9528	20.1794	19.6936	19.8537	20.5556	20.2755
1.56813	0.824736	P22147	P22147	5-3 exoribonuclease 1	XRN1	413	16	16	16	16.7	16.7	16.7	175.46	0	38.211	1161500000	88	23.6711	22.8435	23.2067	23.9993	24.0846	24.1117
1.75882	-0.755538	P22202	P22202	Heat shock protein SSA4	SSA4	414	32	7	7	45.2	14.2	14.2	69.65	0	8.1332	314510000	24	23.6299	23.4343	23.4086	22.4001	23.0179	22.7882
1.04433	-0.623339	P22203	P22203	V-type proton ATPase subunit E	VMA4	415	3	3	3	18.5	18.5	18.5	26.471	0	9.9685	120350000	5	22.0675	22.8396	22.4331	22.0443	21.4892	21.9366
0.432426	0.175576	P22211	P22211	Nitrogen permease reactivator protein	NPR1	416	3	3	3	5.6	5.6	5.6	85.989	0	4.4377	96050000	3	22.0872	22.274	22.1159	22.4283	22.5596	22.016
0.00330947	-0.00481351	P22217	P22217	Thioredoxin-1	TRX1	418	10	8	8	80.6	63.1	63.1	11.235	0	187.45	10508000000	185	28.1006	28.3402	28.4792	27.6422	28.0701	29.1933
1.83682	0.778696	P22276	P22276	DNA-directed RNA polymerase III subunit RPC2	RET1	419	5	5	5	5	5	5	129.46	0	5.3528	334010000	23	22.7611	22.6048	22.2213	23.2623	23.1624	23.4985
0.915443	0.351392	P22336	P22336	Replication factor A protein 1	RFA1	420	15	15	15	32.2	32.2	32.2	70.347	0	89.484	2829300000	113	24.5168	24.5459	24.6751	24.9821	24.6095	25.2004
1.15193	0.654376	P22579	P22579	Transcriptional regulatory protein SIN3	SIN3	422	6	6	6	5	5	5	174.84	0	9.1769	347710000	24	23.245	22.3451	22.9791	23.5331	23.4974	23.5018
0.115568	0.330055	P22696	P22696	Peptidyl-prolyl cis-trans isomerase ESS1	ESS1	423	1	1	1	10.6	10.6	10.6	19.404	0.0096154	1.2355	77100000	3	21.6882	20.3827	23.9142	22.1727	22.2433	22.5592
0.259606	0.264278	P22768	P22768	Argininosuccinate synthase	ARG1	424	7	7	7	28.6	28.6	28.6	46.927	0	28.756	640610000	40	23.7055	24.0302	22.9274	24.0562	24.0598	23.3399
0.54485	-0.120267	P22803	P22803	Thioredoxin-2	TRX2	425	12	12	10	90.4	90.4	73.1	11.204	0	208.33	35684000000	269	29.8201	29.7128	29.9067	29.7164	29.5444	29.8181
0.149424	0.12975	P22855	P22855	Alpha-mannosidase	AMS1	426	17	17	17	20.5	20.5	20.5	124.5	0	47.33	1805700000	100	24.838	25.4487	25.0572	24.7084	25.4591	25.5656
0.285037	-0.261091	P22936	P22936	DNA-(apurinic or apyrimidinic site) lyase 1	APN1	427	2	2	2	4.6	4.6	4.6	41.439	0	5.41	360320000	26	23.733	23.5243	22.7778	23.1122	22.674	23.4656
1.49194	-0.954868	P22943	P22943	12 kDa heat shock protein	HSP12	428	13	13	13	85.3	85.3	85.3	11.693	0	323.31	7189600000	151	27.0196	27.5398	27.4571	26.4863	26.754	25.9115
0.47203	0.382666	P23180	P23180	Probable oxidoreductase AIM17	AIM17	429	14	14	14	42.4	42.4	42.4	53.134	0	255.27	14871000000	318	27.1774	27.9913	27.1232	27.443	27.8227	28.1742
0.413425	0.449327	P23201	P23201	Protein SPA2	SPA2	430	2	2	2	1.6	1.6	1.6	163.14	0	2.6029	43910000	4	20.5578	20.228	20.722	20.1342	21.0851	21.6364
0.544407	0.415253	P23248	P23248	40S ribosomal protein S1-B	RPS1B	431	25	5	5	67.5	13.3	13.3	28.812	0	36.867	5619800000	55	27.2718	26.3466	27.0125	27.4946	26.9039	27.4782
0.323234	-0.960978	P23254	P23254	Transketolase 1	TKL1	432	2	2	2	3.7	3.7	3.7	73.805	0	3.0692	30547000	2	21.7922	20.2019	23.4209	21.5236	21.7418	19.2667
0.327003	0.484603	P23292	P23292	Casein kinase I homolog 2	YCK2	433	4	4	4	10.3	10.3	10.3	62.078	0	17.141	170570000	16	21.5455	22.8849	22.0081	23.1647	23.025	21.7025
0.0746268	-0.127157	P23301;P19211	P23301	Eukaryotic translation initiation factor 5A-1	HYP2	434	8	8	8	45.9	45.9	45.9	17.114	0	68.182	7681300000	145	25.7668	27.5345	27.2353	27.2036	26.4245	26.527
0.977058	0.197714	P23337	P23337	Glycogen [starch] synthase isoform 1	GSY1	435	20	20	16	35.3	35.3	31.8	80.509	0	76.642	8304600000	208	26.2199	26.2451	26.0742	26.2877	26.5338	26.3109
0.0576691	0.0768134	P23493	P23493	Mitochondrial biogenesis regulation protein 1	MBR1	436	2	2	2	9.1	9.1	9.1	36.934	0	3.0272	125040000	5	22.7547	23.5066	22.5003	22.943	23.625	22.4241
0.037835	0.119696	P23542	P23542	Aspartate aminotransferase, cytoplasmic	AAT2	437	10	10	10	42.6	42.6	42.6	46.057	0	52.592	521200000	33	20.4665	20.1061	23.3081	21.1774	20.9504	22.1121
0.35499	0.7024	P23595;P23594	P23595	Serine/threonine-protein phosphatase PP2A-2 catalytic subunit	PPH22	438	3	3	3	14.3	14.3	14.3	43.046	0	4.4061	129160000	14	22.6047	20.1809	22.3913	21.9896	22.3514	22.9431
0.554954	-1.1499	P23615	P23615	Transcription elongation factor SPT6	SPT6	439	1	1	1	1	1	1	168.29	0.0014925	2.0675	73103000	9	21.2536	21.4992	23.3628	19.8247	20.8293	22.0119
0.610939	-1.00638	P23639	P23639	Proteasome subunit alpha type-2	PRE8	442	2	2	2	10	10	10	27.162	0	3.1264	106270000	12	23.8753	23.0564	23.6908	23.1085	21.1488	23.3461
1.61319	-0.436045	P23641	P23641	Mitochondrial phosphate carrier protein;Mitochondrial phosphate carrier protein, N-terminally processed	MIR1	443	7	7	7	40.5	40.5	40.5	32.812	0	48.324	1911200000	112	25.4353	25.4838	25.2647	24.8837	25.1648	24.8271
1.35361	-1.5101	P23644	P23644	Mitochondrial import receptor subunit TOM40	TOM40	444	2	2	2	10.9	10.9	10.9	42.038	0	2.7434	33245000	2	21.5421	22.7073	23.2613	21.2107	20.7832	20.9864
1.15564	0.731045	P23724	P23724	Proteasome subunit beta type-6	PRE7	445	1	1	1	8.3	8.3	8.3	26.871	0.0055325	1.6285	27488000	2	19.8902	20.4459	19.4853	20.7024	20.8354	20.4767
0.725417	0.892887	P24000	P24000	60S ribosomal protein L24-B	RPL24B	447	8	2	2	28.4	7.7	7.7	17.547	0	2.684	2547900000	21	28.1343	27.2887	27.4846	28.8309	27.5483	29.2071
0.412073	0.396307	P24004	P24004	Peroxisomal ATPase PEX1	PEX1	448	1	1	1	1.7	1.7	1.7	117.27	0.0014728	1.9683	31301000	4	20.6956	21.3878	20.3126	20.7328	21.636	21.2162
0.0383026	0.0211665	P24276	P24276	Protein SSD1	SSD1	449	21	21	21	23.2	23.2	23.2	139.95	0	33.88	1965200000	93	23.995	24.2457	24.5256	24.414	24.0633	24.3525
0.816127	0.559558	P24521	P24521	Phosphomevalonate kinase	ERG8	451	12	12	12	33.5	33.5	33.5	50.454	0	45.388	2087300000	79	24.0799	24.3277	23.7386	24.8876	24.864	24.0733
0.24222	-0.151869	P24719	P24719	Meiosis-specific serine/threonine-protein kinase MEK1	MEK1	452	8	8	8	16.5	16.5	16.5	56.849	0	15.784	1127200000	51	25.5919	25.3	24.9988	24.7925	25.3708	25.2719
0.289965	-0.214187	P24784	P24784	ATP-dependent RNA helicase DBP1	DBP1	454	15	10	10	32.7	25.8	25.8	67.916	0	58.194	1382200000	85	24.2565	23.7879	24.1912	23.3439	24.1286	24.1205
0.512629	-2.27895	P24814	P24814	SCF E3 ubiquitin ligase complex F-box protein GRR1	GRR1	455	3	3	3	3.3	3.3	3.3	132.73	0	2.9629	1134800000	4	29.2259	23.5676	23.9129	23.2949	22.133	24.4416
3.25046	3.87289	P24868;P24869	P24868	G2/mitotic-specific cyclin-1	CLB1	456	16	16	16	32.1	32.1	32.1	54.87	0	24.646	2735700000	78	22.9516	22.1374	23.3974	26.668	26.9206	26.5165
2.21124	2.57999	P24870	P24870	G2/mitotic-specific cyclin-3	CLB3	457	5	5	5	17.3	17.3	17.3	49.475	0	24.86	395730000	31	19.6639	20.446	18.9453	22.0722	22.7131	22.0098
0.512711	0.513294	P24871	P24871	G2/mitotic-specific cyclin-4	CLB4	458	5	5	5	10.4	10.4	10.4	53.852	0	5.0241	762870000	13	24.3531	23.6929	24.9638	24.6342	24.5851	25.3304
0.258332	0.368254	P25037	P25037	Ubiquitin carboxyl-terminal hydrolase 1	UBP1	459	2	2	2	2.7	2.7	2.7	92.768	0.0074274	1.5227	61290000	2	20.7782	22.2524	20.6634	21.112	21.7981	21.8886
1.23381	0.644259	P25040	P25040	20S rRNA accumulation protein 4	TSR4	461	7	7	7	20.1	20.1	20.1	45.993	0	13.606	753510000	45	23.7425	23.8666	23.4576	24.7425	24.2326	24.0245
0.0167941	0.0402946	P25087	P25087	Sterol 24-C-methyltransferase	ERG6	462	8	8	8	25.8	25.8	25.8	43.43	0	23.069	343480000	23	21.4234	21.7065	23.1814	21.383	21.7651	23.284
3.93832	1.62231	P25293	P25293	Nucleosome assembly protein	NAP1	463	15	15	15	50.8	50.8	50.8	47.884	0	221.19	8939500000	156	25.2827	25.3743	25.2146	26.7922	26.8399	27.1065
1.56706	0.924538	P25294	P25294	Protein SIS1	SIS1	464	15	15	15	45.5	45.5	45.5	37.59	0	38.725	3285400000	110	25.6693	24.8863	25.7224	26.3115	26.3942	26.3459
0.190805	0.234736	P25339	P25339	Pumilio homology domain family member 4	PUF4	466	2	2	2	6.3	6.3	6.3	97.797	0	11.815	70215000	5	20.3394	20.6914	21.8928	21.2473	21.1523	21.2283
1.20031	0.193566	P25342	P25342	Cell division control protein 10	CDC10	467	13	13	13	55.6	55.6	55.6	37.024	0	185.97	4709300000	162	26.1878	26.191	26.2898	26.2807	26.4922	26.4764
0.0832327	-0.0509853	P25343	P25343	Reduced viability upon starvation protein 161	RVS161	468	3	3	3	9.4	9.4	9.4	30.25	0	2.6566	208410000	10	22.7066	23.191	23.051	22.8117	23.2527	22.7313
0.528513	-0.422511	P25355	P25355	Copper transport protein 86	CTR86	470	3	3	3	6.4	6.4	6.4	65.205	0	4.2498	112330000	5	23.3745	22.9173	22.2517	22.1661	22.6033	22.5066
1.04266	0.922723	P25367	P25367	[PIN+] prion protein RNQ1	RNQ1	471	7	7	7	30.4	30.4	30.4	42.579	0	106	3168800000	74	25.5673	24.46	25.7106	26.1153	26.4141	25.9767
0.783789	0.378619	P25368	P25368	Ribosomal RNA-processing protein 7	RRP7	472	5	5	5	17.2	17.2	17.2	34.47	0	11.802	425280000	25	23.4133	22.7698	23.0447	23.2724	23.4047	23.6865
0.931552	0.662053	P25372	P25372	Thioredoxin-3, mitochondrial	TRX3	473	6	6	6	33.9	33.9	33.9	14.432	0	10.594	2825300000	69	27.0956	26.633	26.0285	27.0355	27.2491	27.4587
0.00022348	-0.000142415	P25373	P25373	Glutaredoxin-1	GRX1	474	10	10	10	92.7	92.7	92.7	12.38	0	46.908	1587600000	71	24.1806	24.351	23.9306	24.4749	23.9079	24.0789
0.629807	-0.976738	P25377	P25377	NADP-dependent alcohol dehydrogenase 7	ADH7	475	1	1	1	2.5	2.5	2.5	39.348	0.0074475	1.5351	211080000	4	21.1302	19.7274	20.7456	18.5737	20.51	19.5892
0.250981	0.123438	P25380	P25380	Sporulation-specific protein 22	SPS22	476	18	18	18	53.8	53.8	53.8	52.007	0	303.16	3767300000	190	24.9731	24.6043	25.079	24.7586	25.0633	25.2047
0.249665	0.447842	P25381	P25381	Subtilase-type proteinase RRT12	RRT12	477	7	7	7	22.6	22.6	22.6	55.067	0	16.913	813260000	53	23.6463	22.0648	23.6346	22.6542	23.7567	24.2782
3.24064	-3.13791	P25386	P25386	Intracellular protein transport protein USO1	USO1	478	3	3	3	1.8	1.8	1.8	206.45	0	3.5684	1480500000	10	26.3566	26.9087	27.1745	23.6883	24.0219	23.3159
1.33697	2.15999	P25441	P25441	DNA-directed RNA polymerase III subunit RPC4	RPC53	479	2	2	2	7.8	7.8	7.8	46.667	0.0091984	1.3729	97495000	5	19.9947	19.6943	21.8164	22.207	23.379	22.3995
0.423933	0.300977	P25443	P25443	40S ribosomal protein S2	RPS2	480	15	15	15	71.3	71.3	71.3	27.449	0	323.31	11630000000	237	26.7745	26.1056	26.684	26.9677	26.3921	27.1072
1.23392	-0.703911	P25453	P25453	Meiotic recombination protein DMC1	DMC1	481	16	16	16	59	59	59	36.612	0	323.31	6412100000	184	26.9293	26.7226	26.8859	25.9808	25.7937	26.6516
0.325316	0.410286	P25454	P25454	DNA repair protein RAD51	RAD51	482	5	5	5	17.8	17.8	17.8	42.963	0	19.801	316690000	30	23.9074	23.8142	22.572	23.7923	24.364	23.3681
1.22601	0.314935	P25491	P25491	Mitochondrial protein import protein MAS5	YDJ1	483	17	17	17	34.2	34.2	34.2	44.67	0	207.3	12931000000	270	26.4329	26.0913	26.4056	26.5241	26.671	26.6795
0.105587	0.0862452	P25555	P25555	Single-strand telomeric DNA-binding protein GBP2	GBP2	484	9	9	9	28.3	28.3	28.3	48.728	0	17.265	835120000	43	24.6605	23.6748	24.0781	24.1509	24.3632	24.1581
0.641328	1.00008	P25567	P25567	RNA-binding protein SRO9	SRO9	485	4	4	3	14.3	14.3	8.8	48.059	0.001442	1.8613	108430000	9	21.3381	23.4677	22.4467	23.7458	22.733	23.7739
0.338862	0.596466	P25583	P25583	Karyogamy protein KAR4	KAR4	487	5	5	5	18.5	18.5	18.5	38.672	0	7.1493	193860000	11	23.5684	22.3748	22.8849	23.3872	22.5144	24.7158
0.546913	-0.362268	P25586	P25586	KRR1 small subunit processome component	KRR1	488	5	5	5	15.5	15.5	15.5	37.159	0	7.3317	3503500000	28	27.0386	27.1449	27.6118	26.5764	26.7753	27.3568
0.479108	1.43909	P25605	P25605	Acetolactate synthase small subunit, mitochondrial	ILV6	490	3	3	3	15.9	15.9	15.9	33.986	0	10.178	129370000	12	19.1679	21.864	19.1789	21.9814	22.862	19.6847
0.164775	-0.364221	P25613	P25613	Accumulation of dyads protein 2	ADY2	491	3	3	3	13.8	13.8	13.8	30.726	0	83.29	187000000	10	22.6815	23.9394	25.4164	23.9056	23.1263	23.9127
0.769099	0.592779	P25616	P25616	UPF0655 protein YCR015C		492	2	2	2	8.2	8.2	8.2	36.278	0	4.9577	216490000	16	22.1489	22.7966	22.6141	23.7048	22.8738	22.7593
0.537295	1.06515	P25617	P25617	Uncharacterized protein YCR016W		493	2	2	2	11.4	11.4	11.4	33.593	0	4.8202	132540000	15	21.4394	24.0236	23.1988	23.1418	24.1133	24.6022
0.933986	-0.556421	P25623	P25623	Suppressor of yeast profilin deletion	SYP1	494	7	7	7	9.5	9.5	9.5	96.136	0	7.3766	377280000	21	23.738	23.2395	23.4691	22.8137	23.3831	22.5805
0.14319	-0.147337	P25626	P25626	54S ribosomal protein IMG1, mitochondrial	IMG1	495	5	5	5	34.9	34.9	34.9	19.393	0	4.5379	157410000	21	23.1805	22.4826	22.8474	23.1305	22.0575	22.8806
0.155431	0.164426	P25635	P25635	Periodic tryptophan protein 2	PWP2	496	4	4	4	6.2	6.2	6.2	103.98	0	5.5314	9823100000	24	29.2339	28.1021	29.174	29.1408	28.7081	29.1544
0.109395	-0.167833	P25637	P25637	Protein IMPACT homolog	YIH1	497	4	4	4	27.5	27.5	27.5	29.017	0	297.82	1679700000	83	24.4303	25.6278	24.6764	24.5505	25.5441	24.1365
0.784082	0.249373	P25642	P25642	54S ribosomal protein IMG2, mitochondrial	IMG2	499	2	2	2	12.3	12.3	12.3	16.38	0.0097529	1.3191	109970000	3	22.3794	22.871	22.5179	22.8234	22.8348	22.8583
0.374672	0.270235	P25644	P25644	DNA topoisomerase 2-associated protein PAT1	PAT1	500	6	6	6	8.7	8.7	8.7	88.51	0	13.568	330040000	14	23.0625	22.7555	22.9313	22.9314	23.7634	22.8651
1.47777	0.318286	P25694	P25694	Cell division control protein 48	CDC48	501	46	46	46	59.8	59.8	59.8	91.995	0	323.31	32007000000	519	27.7684	27.6837	27.7553	27.8622	28.1652	28.1347
0.651509	-1.12199	P26309	P26309	APC/C activator protein CDC20	CDC20	502	11	11	11	23.4	23.4	23.4	67.359	0	62.084	543570000	47	19.8245	20.0811	18.8215	19.4151	18.7996	17.1465
0.0963613	-0.0668729	P26321	P26321	60S ribosomal protein L5	RPL5	503	13	13	13	55.2	55.2	55.2	33.714	0	323.31	10457000000	120	27.5254	27.0029	27.334	27.5825	27.1695	26.9098
0.797814	1.26943	P26364	P26364	GTP:AMP phosphotransferase, mitochondrial	ADK2	504	2	2	2	8.9	8.9	8.9	25.194	0.0021337	1.8089	123110000	12	21.5159	20.2829	22.6372	23.2977	22.3837	22.5629
0.245838	0.262022	P26449	P26449	Cell cycle arrest protein BUB3	BUB3	505	7	7	7	30.8	30.8	30.8	38.444	0	29.772	1128600000	56	24.0107	24.6497	23.8557	24.886	24.658	23.7582
0.218762	-0.0978756	P26637	P26637	Leucine--tRNA ligase, cytoplasmic	CDC60	506	2	2	2	2	2	2	124.14	0.0021552	1.8363	62489000	2	22.7861	22.4018	22.9786	22.5446	22.671	22.6573
2.19286	0.680819	P26754	P26754	Replication factor A protein 2	RFA2	507	6	6	6	37.7	37.7	37.7	29.936	0	19.4	801180000	53	23.7801	23.5643	23.5369	24.4453	24.3774	24.1011
1.67805	0.676746	P26755	P26755	Replication factor A protein 3	RFA3	508	2	2	2	25.4	25.4	25.4	13.816	0	6.5224	538340000	29	23.5399	23.6381	23.6614	24.1439	24.0789	24.6469
0.320953	0.224476	P26783	P26783	40S ribosomal protein S5	RPS5	509	13	13	13	56.4	56.4	56.4	25.038	0	110.6	10394000000	146	28.1601	27.3596	28.2544	28.2052	28.0691	28.1733
0.0721306	0.0851027	P26784	P26784	60S ribosomal protein L16-A	RPL16A	510	18	14	14	57.3	45.7	45.7	22.201	0	281.66	8947400000	158	27.7989	26.7688	27.7378	27.8695	27.0501	27.6412
0.191535	0.244941	P26785	P26785	60S ribosomal protein L16-B	RPL16B	511	22	22	18	58.6	58.6	50.5	22.249	0	310.18	18707000000	276	28.1528	26.7995	27.6408	28.0805	27.1951	28.0523
0.492023	0.272218	P26786	P26786	40S ribosomal protein S7-A	RPS7A	512	19	19	12	74.2	74.2	53.7	21.622	0	318.05	34999000000	424	28.8709	28.1533	28.8784	28.9432	28.8899	28.8862
0.0101064	-0.0397428	P27466	P27466	Calcium/calmodulin-dependent protein kinase I	CMK1	513	3	3	3	7.4	7.4	7.4	50.296	0	3.2638	183960000	6	22.8224	20.3353	23.3605	23.2559	22.7902	20.3528
0.957587	0.344995	P27472	P27472	Glycogen [starch] synthase isoform 2	GSY2	514	17	13	13	27.8	24.3	24.3	80.078	0	123.58	1539900000	99	23.6228	23.2771	23.125	23.7376	23.5258	23.7965
0.813663	0.812878	P27476	P27476	Nuclear localization sequence-binding protein	NSR1	515	12	12	12	29.5	29.5	29.5	44.535	0	97.215	6139200000	126	25.7745	25.8905	25.8785	27.5407	25.9829	26.4585
0.488629	0.400146	P27614	P27614	Carboxypeptidase S	CPS1	516	7	7	7	16.7	16.7	16.7	64.596	0	21.745	1009700000	50	24.4984	24.9549	25.0266	25.8568	24.8701	24.9534
0.217981	0.0380052	P27692	P27692	Transcription elongation factor SPT5	SPT5	518	17	17	17	20.7	20.7	20.7	115.65	0	61.772	1659000000	115	24.8144	24.7396	24.6073	24.7079	24.8138	24.7535
0.23829	0.219447	P28000	P28000	DNA-directed RNA polymerases I and III subunit RPAC2	RPC19	520	1	1	1	10.6	10.6	10.6	16.151	0	2.9354	149640000	16	22.7606	22.0448	23.0398	22.8267	22.4765	23.2004
0.455326	0.253881	P28007	P28007	H/ACA ribonucleoprotein complex subunit 1	GAR1	521	6	6	6	41.5	41.5	41.5	21.48	0	30.973	3495200000	102	25.9646	25.6854	26.4788	26.1964	26.2851	26.4089
0.304045	-0.307149	P28240	P28240	Isocitrate lyase	ICL1	522	27	27	27	58.7	58.7	58.7	62.408	0	323.31	14179000000	316	26.2664	25.6888	26.9584	26.0363	25.6586	26.2972
2.67045	0.494171	P28241	P28241	Isocitrate dehydrogenase [NAD] subunit 2, mitochondrial	IDH2	523	13	13	13	47.2	47.2	47.2	39.739	0	264.63	3466100000	171	25.3859	25.556	25.4537	25.9992	25.8606	26.0184
0.867706	0.287168	P28263	P28263	Ubiquitin-conjugating enzyme E2-24 kDa	UBC8	524	5	5	5	28.9	28.9	28.9	24.633	0	11.008	1345700000	61	24.0882	24.0802	23.7348	24.3106	24.3947	24.0595
0.060555	-0.0537949	P28274	P28274	CTP synthase 1	URA7	525	6	5	5	15	12.6	12.6	64.71	0	6.6909	461170000	20	23.6107	23.1156	23.804	23.6657	22.997	23.7062
1.31269	1.17236	P28319	P28319	Cell wall protein CWP1	CWP1	526	8	8	8	39.3	39.3	39.3	24.268	0	323.31	2099800000	80	24.7159	24.3546	25.6836	25.8609	26.3199	26.0905
0.00323672	-0.00305939	P28495	P28495	F-actin-capping protein subunit alpha	CAP1	527	3	3	3	22.4	22.4	22.4	30.699	0	8.3704	163620000	14	21.5467	21.9869	21.569	22.2163	21.5912	21.2859
0.304878	-0.349607	P28707	P28707	Co-chaperone protein SBA1	SBA1	528	3	3	3	12	12	12	24.081	0.0007622	2.2195	378650000	6	22.6403	23.0555	22.4918	21.5336	22.9808	22.6244
0.579741	0.615895	P28777	P28777	Chorismate synthase	ARO2	529	1	1	1	5.6	5.6	5.6	40.838	0	3.7719	25150000	1	19.7093	19.8001	18.3476	20.0194	19.8453	19.8399
0.0203537	0.0125128	P28834	P28834	Isocitrate dehydrogenase [NAD] subunit 1, mitochondrial	IDH1	530	14	14	14	47.5	47.5	47.5	39.324	0	153.93	4214900000	114	25.5934	24.9468	25.5083	25.3252	25.4178	25.3431
0.779852	0.44257	P29295;P39962	P29295	Casein kinase I homolog HRR25	HRR25	531	6	6	6	21.5	21.5	21.5	57.339	0	6.2839	496180000	10	23.2935	23.1062	22.5985	23.1286	23.6481	23.5491
0.00632362	-0.0118033	P29311	P29311	Protein BMH1	BMH1	532	10	3	3	45.3	13.5	13.5	30.091	0	4.3625	296200000	14	23.5418	24.4814	23.6839	23.9529	24.7897	22.9291
0.217954	0.401281	P29453	P29453	60S ribosomal protein L8-B	RPL8B	533	23	4	4	69.5	13.3	13.3	28.111	0	264.51	4521200000	81	26.5766	25.4839	27.1596	27.0934	25.7957	27.5349
0.236432	-0.272748	P29468	P29468	Poly(A) polymerase	PAP1	534	2	2	2	5.5	5.5	5.5	64.551	0	3.0408	157390000	3	23.5192	22.1985	22.4736	22.3519	22.8624	22.1587
0.292425	0.209444	P29478	P29478	Signal recognition particle subunit SEC65	SEC65	535	2	2	2	8.4	8.4	8.4	31.169	0.00076982	2.3059	78023000	12	21.1376	21.4451	21.8304	21.2652	21.8399	21.9363
0.324093	-0.284447	P29509;P38816	P29509	Thioredoxin reductase 1	TRR1	536	4	4	4	21.9	21.9	21.9	34.238	0	8.2955	227240000	33	22.5504	22.9105	23.523	22.3762	22.6238	23.1307
0.236375	-0.221636	P29547	P29547	Elongation factor 1-gamma 1	CAM1	537	8	8	7	24.6	24.6	22.2	47.087	0	51.894	775660000	46	23.2062	23.6359	23.2753	22.9814	23.8128	22.6582
1.9733	-1.70558	P29704	P29704	Squalene synthase	ERG9	538	1	1	1	3.4	3.4	3.4	51.719	0.0049054	1.7205	55471000	2	21.2782	21.5013	22.0815	20.4723	19.4892	19.7827
0.12239	-0.127628	P30624	P30624	Long-chain-fatty-acid--CoA ligase 1	FAA1	540	12	12	12	25.4	25.4	25.4	77.865	0	29.823	1652700000	70	25.29	26.0207	25.0151	24.9373	25.7448	25.2608
0.271216	0.601518	P30657	P30657	Proteasome subunit beta type-7	PRE4	541	1	1	1	9	9	9	29.443	0.007483	1.5453	46402000	5	21.5196	19.3611	19.7541	20.6763	21.8976	19.8654
1.51454	0.780013	P30665	P30665	DNA replication licensing factor MCM4	MCM4	542	6	6	6	8.5	8.5	8.5	105	0	6.9457	209610000	19	21.6382	21.6843	21.7266	22.8937	22.4177	22.0777
0.39836	0.212598	P30771	P30771	ATP-dependent helicase NAM7	NAM7	543	6	6	6	8.1	8.1	8.1	109.43	0	9.1342	697310000	28	24.0548	23.4846	24.1574	24.1893	23.9425	24.2027
0.791749	-0.969642	P30822	P30822	Exportin-1	CRM1	544	5	5	5	6.8	6.8	6.8	124.1	0	37.525	893570000	30	26.0624	26.0457	24.5296	24.0816	24.7935	24.8539
0.302138	-0.286719	P30902	P30902	ATP synthase subunit d, mitochondrial	ATP7	545	4	4	4	26.4	26.4	26.4	19.809	0	5.3771	607160000	16	24.4689	24.923	24.6768	25.1232	24.1189	23.9665
0.25333	0.216272	P30952;P21826	P30952	Malate synthase 1, glyoxysomal	MLS1	546	21	21	21	47.5	47.5	47.5	62.79	0	121.77	6263200000	179	25.6046	24.9634	25.7777	25.4078	25.4603	26.1264
0.267441	-0.264793	P31111	P31111	Synaptonemal complex protein ZIP1	ZIP1	547	7	7	7	10.5	10.5	10.5	100.03	0	13.678	433150000	42	24.2252	23.3054	23.2671	23.069	23.1163	23.818
0.874859	3.30146	P31116	P31116	Homoserine dehydrogenase	HOM6	548	5	5	5	21.2	21.2	21.2	38.502	0	39.18	689830000	6	25.1725	24.8928	20.3722	25.961	28.4133	25.9675
0.0805814	-0.0502942	P31334	P31334	54S ribosomal protein L9, mitochondrial	MRPL9	549	2	2	2	5.2	5.2	5.2	29.79	0.00078555	2.4282	156640000	7	23.1073	22.9646	22.6593	22.992	22.5109	23.0774
0.362062	0.273169	P31373	P31373	Cystathionine gamma-lyase	CYS3	550	6	6	6	27.2	27.2	27.2	42.542	0	12.703	202260000	9	21.2969	20.874	20.6345	20.9275	21.7031	20.9943
0.104963	0.0991319	P31379	P31379	Outer spore wall protein LDS1	LDS1	551	2	2	2	8	8	8	37.05	0	88.847	486940000	15	23.7465	23.5606	23.777	23.2594	24.4067	23.7153
0.69573	-0.645395	P31383	P31383	Protein phosphatase PP2A regulatory subunit A	TPD3	552	2	2	2	3.6	3.6	3.6	70.907	0.0014567	1.9089	143470000	3	22.0291	22.7277	22.036	21.9445	20.9126	21.9996
1.84247	-1.45935	P31412	P31412	V-type proton ATPase subunit C	VMA5	554	10	10	10	44.6	44.6	44.6	44.188	0	77.695	555810000	43	23.4118	24.3522	24.0074	22.3762	22.8835	22.1337
0.939122	0.4252	P31539	P31539	Heat shock protein 104	HSP104	555	13	13	13	15.4	15.4	15.4	102.03	0	34.315	740000000	71	22.9095	23.0957	22.5629	23.566	23.1619	23.1158
0.340258	0.0949249	P31688	P31688	Trehalose-phosphatase	TPS2	556	7	7	7	10.9	10.9	10.9	102.98	0	18.939	779600000	44	23.6862	23.9457	23.8565	24.0969	23.8533	23.823
1.13433	-1.46126	P31787	P31787	Acyl-CoA-binding protein	ACB1	557	2	2	2	31	31	31	10.061	0	3.4953	167290000	9	23.4325	21.6044	23.2301	21.3409	21.5797	20.9626
0.601716	0.278486	P32074	P32074	Coatomer subunit gamma	SEC21	558	20	20	20	29.2	29.2	29.2	104.83	0	207.47	1848200000	65	24.7373	25.1352	24.5482	24.9004	25.2936	25.0622
0.791818	-1.19641	P32191	P32191	Glycerol-3-phosphate dehydrogenase, mitochondrial	GUT2	559	3	3	3	6.5	6.5	6.5	72.388	0	2.8343	87738000	9	21.18	22.9054	23.0116	20.7789	20.8271	21.9018
1.84445	2.19091	P32288	P32288	Glutamine synthetase	GLN1	561	11	11	11	41.4	41.4	41.4	41.766	0	60.9	3319200000	61	24.0651	24.8954	23.4809	26.3011	25.7807	26.9322
0.424526	0.310198	P32316	P32316	Acetyl-CoA hydrolase	ACH1	562	18	18	18	49.6	49.6	49.6	58.711	0	72.319	3198700000	147	24.4265	24.0441	24.9246	24.7315	24.4882	25.1061
1.77662	0.439173	P32324	P32324	Elongation factor 2	EFT1	563	33	33	33	56.7	56.7	56.7	93.288	0	277.44	12294000000	417	25.3772	25.6036	25.4814	25.7476	26.0062	26.026
0.910964	0.681953	P32327	P32327	Pyruvate carboxylase 2	PYC2	564	11	1	1	11.5	2.8	2.8	130.17	0	4.8683	31653000	1	19.999	19.6632	20.763	20.6539	21.0731	20.7439
0.178949	0.370044	P32328	P32328	Serine/threonine-protein kinase DBF20	DBF20	565	3	3	3	6.7	6.7	6.7	65.879	0.0014514	1.8905	51163000	2	22.2935	22.218	20.0363	21.5029	22.3933	21.7618
0.637541	-1.65267	P32333	P32333	TATA-binding protein-associated factor MOT1	MOT1	566	3	3	3	2.5	2.5	2.5	209.97	0	2.6061	61137000	5	23.3372	23.9136	20.4394	19.9916	21.3414	21.3992
0.0694335	-0.0619431	P32342	P32342	Signal recognition particle subunit SRP21	SRP21	569	3	3	3	15.6	15.6	15.6	18.425	0	9.6039	190080000	24	21.694	22.4712	21.6415	21.6668	21.7676	22.1865
0.13524	-0.22408	P32349	P32349	DNA-directed RNA polymerase III subunit RPC3	RPC82	570	2	2	2	5.2	5.2	5.2	74.016	0	2.6363	47290000	12	22.0097	20.2723	20.2817	20.6861	20.2604	20.9449
0.705523	-2.01015	P32350	P32350	Dual specificity protein kinase KNS1	KNS1	571	1	1	1	1.9	1.9	1.9	83.842	0.0097847	1.333	41223000	6	22.9075	23.1719	22.4631	19.0679	23.3331	20.1111
2.0523	0.167056	P32351	P32351	Sugar utilization regulatory protein IMP2	IMP2	572	2	2	2	11.6	11.6	11.6	39.07	0	7.2954	565120000	27	23.5464	23.5109	23.4661	23.6501	23.7273	23.6471
0.365581	0.206065	P32356;P35172	P32356;P35172	Neutral trehalase;Probable trehalase	NTH1;NTH2	573	1	1	1	2.1	2.1	2.1	85.878	0.0055287	1.6241	35718000	1	20.1282	20.727	20.0174	20.3594	20.4854	20.646
0.286264	-0.225644	P32364	P32364	Kinesin-related protein SMY1	SMY1	574	3	3	3	4.7	4.7	4.7	73.798	0	3.4893	43525000	3	21.7449	21.5125	21.0215	21.0331	21.6667	20.9021
0.993576	1.55029	P32366	P32366	V-type proton ATPase subunit d	VMA6	575	3	3	3	14.2	14.2	14.2	39.79	0	26.785	270800000	15	23.0599	21.7049	20.5573	23.402	23.1056	23.4655
0.323461	-0.430414	P32377	P32377	Diphosphomevalonate decarboxylase	MVD1	576	6	6	6	25.3	25.3	25.3	44.115	0	69.946	253670000	26	22.1755	21.761	22.9045	21.7846	21.1363	22.6288
0.826189	0.314091	P32379	P32379	Proteasome subunit alpha type-5	PUP2	577	4	4	4	23.1	23.1	23.1	28.617	0	16.719	261260000	18	22.8278	22.2712	22.6386	22.7704	22.9962	22.9133
0.110764	-0.0307255	P32381	P32381	Actin-related protein 2	ARP2	578	8	8	8	26.6	26.6	26.6	44.073	0	72.327	1042100000	62	24.9058	24.6218	24.695	24.7629	24.6037	24.7639
0.50835	0.26915	P32385	P32385	Ribonucleoprotein 1	RNP1	579	17	17	17	46.6	46.6	46.6	28.861	0	151.05	13928000000	280	27.5036	26.858	27.4903	27.727	27.4168	27.5156
1.1878	1.10872	P32419	P32419	Malate dehydrogenase, peroxisomal	MDH3	580	6	6	6	23	23	23	37.186	0	9.821	412380000	14	21.8972	22.1835	21.8979	23.8666	22.3852	23.0529
0.142156	0.124107	P32445	P32445	Single-stranded DNA-binding protein RIM1, mitochondrial	RIM1	581	2	2	2	22.2	22.2	22.2	15.386	0	5.8762	149840000	16	22.9917	23.3094	23.1514	23.5835	23.587	22.6543
0.488015	0.610979	P32447	P32447	Histone chaperone ASF1	ASF1	582	6	6	6	21.1	21.1	21.1	31.603	0	11.345	771730000	34	23.375	22.1637	23.7624	23.4511	23.4608	24.2222
0.461855	0.161246	P32453	P32453	Protein ATP11, mitochondrial	ATP11	583	2	2	2	7.5	7.5	7.5	36.851	0	2.9782	47984000	7	21.7662	22.2388	21.8638	22.1077	22.1995	22.0453
0.348873	0.578029	P32454	P32454	Aminopeptidase 2, mitochondrial	APE2	584	5	5	5	7.1	7.1	7.1	107.75	0	7.0303	302920000	26	21.8611	21.869	23.4191	23.3262	22.0621	23.495
1.86094	0.561818	P32457	P32457	Cell division control protein 3	CDC3	585	25	25	25	55.8	55.8	55.8	60.054	0	323.31	10922000000	329	25.3914	25.5473	25.4662	25.7838	26.2011	26.1054
1.15284	0.652007	P32458	P32458	Cell division control protein 11	CDC11	586	3	3	3	11.3	11.3	11.3	47.648	0.00079114	2.4988	98353000	7	21.2817	21.3959	21.755	21.9742	21.8424	22.5721
0.219004	-0.269927	P32464	P32464	Protein HYM1	HYM1	587	4	4	4	17	17	17	45.853	0	17.913	456530000	16	23.0094	24.0767	23.9022	22.9086	24.0683	23.2017
0.0799375	-0.0602379	P32468	P32468	Cell division control protein 12	CDC12	588	4	4	4	12.3	12.3	12.3	46.667	0	9.7209	139110000	9	22.5681	22.3131	21.8371	22.3234	21.8645	22.3497
1.10033	-0.269482	P32471	P32471	Elongation factor 1-beta	EFB1	589	9	9	9	50.5	50.5	50.5	22.627	0	169.69	4306600000	77	25.9456	25.9556	25.9838	25.855	25.4711	25.7505
0.446043	0.213752	P32472	P32472	Peptidyl-prolyl cis-trans isomerase FPR2	FPR2	590	3	3	3	34.1	34.1	34.1	14.487	0	26.497	1017100000	39	24.3905	24.8099	24.3461	24.9313	24.805	24.4516
0.327702	0.324008	P32473	P32473	Pyruvate dehydrogenase E1 component subunit beta, mitochondrial	PDB1	591	19	19	19	55.5	55.5	55.5	40.053	0	323.31	78587000000	374	30.2529	29.2065	29.6644	30.2813	29.4898	30.3247
0.537237	0.266768	P32481	P32481	Eukaryotic translation initiation factor 2 subunit gamma	GCD11	592	5	5	5	14	14	14	57.865	0	10.562	556350000	22	23.5568	23.61	24.2179	23.9521	24.1256	24.1073
1.00839	-0.713858	P32485	P32485	Mitogen-activated protein kinase HOG1	HOG1	593	5	5	5	18.9	18.9	18.9	48.858	0	6.9167	246240000	18	22.861	22.9677	22.5501	22.6701	21.9316	21.6355
0.0373951	0.038201	P32495	P32495	H/ACA ribonucleoprotein complex subunit 2	NHP2	595	3	3	3	36.5	36.5	36.5	17.122	0	4.1797	1851600000	40	25.9478	25.7857	24.8944	25.7366	25.3614	25.6445
1.08744	2.58763	P32496	P32496	26S proteasome regulatory subunit RPN12	RPN12	596	6	6	6	30.3	30.3	30.3	31.919	0	16.286	690330000	40	22.4256	20.0385	23.8005	24.2925	24.7224	25.0126
0.336149	-0.0648753	P32497	P32497	Eukaryotic translation initiation factor 3 subunit C	NIP1	597	4	4	4	9.5	9.5	9.5	93.203	0	101.35	369020000	31	22.9482	22.9091	22.8724	22.8006	22.9943	22.7403
0.427578	-0.2996	P32501	P32501	Translation initiation factor eIF-2B subunit epsilon	GCD6	598	8	8	8	14.2	14.2	14.2	81.16	0	11.167	557910000	18	24.2853	23.8999	24.3292	23.4178	24.3408	23.8571
0.924301	0.574745	P32505	P32505	Nuclear polyadenylated RNA-binding protein NAB2	NAB2	599	7	7	7	16.6	16.6	16.6	58.32	0	11.183	2142200000	50	25.7671	25.5292	25.5717	26.363	26.58	25.6493
0.241679	-0.57018	P32521	P32521	Actin cytoskeleton-regulatory complex protein PAN1	PAN1	600	1	1	1	0.9	0.9	0.9	160.27	0.00077042	2.3065	18564000	2	22.0469	21.9933	19.4106	20.7901	21.0181	19.9321
0.532935	0.609283	P32527	P32527	Zuotin	ZUO1	601	6	6	6	21.2	21.2	21.2	49.019	0	19.283	259860000	18	22.1222	20.9242	21.7955	22.4701	21.5234	22.6763
0.945274	0.327933	P32529	P32529	DNA-directed RNA polymerase I subunit RPA12	RPA12	602	2	2	2	26.4	26.4	26.4	13.66	0	9.3268	122740000	14	22.38	22.0684	22.6045	22.6528	22.7697	22.6143
0.0482719	-0.162808	P32558	P32558	FACT complex subunit SPT16	SPT16	603	5	5	5	6.2	6.2	6.2	118.63	0	5.8514	139440000	8	21.9982	19.8052	22.264	21.8765	19.4957	22.2068
0.481013	0.355295	P32561	P32561	Histone deacetylase RPD3	RPD3	604	5	5	5	17.6	17.6	17.6	48.904	0	8.9342	484860000	32	25.1214	24.7112	24.2489	24.8196	25.4448	24.883
0.939748	0.837833	P32562	P32562	Cell cycle serine/threonine-protein kinase CDC5/MSD2	CDC5	605	4	4	4	6.1	6.1	6.1	81.03	0	3.4997	77913000	4	21.4311	21.8397	20.5458	22.1472	22.3796	21.8033
1.11222	0.356539	P32565;P47169	P32565	26S proteasome regulatory subunit RPN2	RPN2	607	15	15	15	16.8	16.8	16.8	104.23	0	19.886	2076200000	123	24.3726	24.1178	24.544	24.8118	24.532	24.7604
0.379313	0.306648	P32569	P32569	Mediator of RNA polymerase II transcription subunit 17	SRB4	608	2	2	2	4.1	4.1	4.1	78.475	0.00075245	2.1395	19715000	2	19.9441	20.8666	20.1667	20.8062	20.848	20.2431
0.161987	0.162707	P32572	P32572	Sporulation protein SPS18	SPS18	609	1	1	1	6	6	6	34.24	0	12.675	82413000	13	22.5428	22.6601	22.0951	22.2557	23.2673	22.2631
0.0880608	0.106756	P32579	P32579	Threonylcarbamoyl-AMP synthase	SUA5	610	1	1	1	8.2	8.2	8.2	46.538	0	18.548	168360000	13	22.3097	23.2123	22.0791	22.2943	23.1423	22.4848
0.391138	-0.190722	P32581;P23293	P32581	Meiosis induction protein kinase IME2/SME1	IME2	611	20	20	20	41.9	41.9	41.9	73.592	0	58.74	3484000000	151	25.3506	25.3437	25.345	24.8311	25.5369	25.0991
0.921611	-0.53297	P32582	P32582	Cystathionine beta-synthase	CYS4	612	5	5	5	15.2	15.2	15.2	56.021	0	5.5889	213060000	10	22.3505	22.7704	23.0714	21.9671	22.0943	22.5321
0.0043733	-0.00495021	P32588	P32588	Nuclear and cytoplasmic polyadenylated RNA-binding protein PUB1	PUB1	614	3	3	3	10.4	10.4	10.4	50.762	0	3.5713	164300000	13	22.0552	22.9354	22.3305	22.9219	22.37	22.0143
1.4627	-1.01657	P32589	P32589	Heat shock protein homolog SSE1	SSE1	615	18	18	14	28.9	28.9	22.5	77.365	0	107.45	4430700000	117	26.0274	25.4432	26.0467	25.0704	24.3134	25.0839
0.196388	-0.231574	P32590	P32590	Heat shock protein homolog SSE2	SSE2	616	10	6	6	17	10.7	10.7	77.62	0	11.88	312680000	11	23.0775	22.4653	22.4734	22.3413	21.7935	23.1868
0.0690352	0.0840123	P32591	P32591	SWI/SNF complex subunit SWI3	SWI3	617	1	1	1	1.6	1.6	1.6	92.925	0	3.0149	25443000	1	22.248	21.8722	20.9985	21.7369	22.1767	21.457
1.58839	0.985023	P32597	P32597	Nuclear protein STH1/NPS1	STH1	618	1	1	1	1	1	1	156.74	0.0014472	1.8716	25979000	3	19.5474	20.1762	20.3114	21.0585	21.2377	20.6939
1.27024	0.559408	P32598	P32598	Serine/threonine-protein phosphatase PP1-2	GLC7	619	2	2	2	9.9	9.9	9.9	35.907	0	4.5197	83268000	10	21.4283	21.1125	21.6775	21.7586	21.9433	22.1947
0.155736	-0.169917	P32599	P32599	Fimbrin	SAC6	620	11	11	10	21.5	21.5	20.4	71.772	0	27.91	7140400000	60	27.4778	28.7352	28.3414	28.2482	28.1119	27.6846
0.843091	1.19333	P32602	P32602	Alpha-soluble NSF attachment protein	SEC17	621	2	2	2	12.7	12.7	12.7	32.802	0	3.4174	89481000	6	21.009	20.8867	19.032	21.4966	21.7664	21.2448
0.7593	0.464049	P32603	P32603	Sporulation-specific glucan 1,3-beta-glucosidase	SPR1	622	7	7	7	19.3	19.3	19.3	51.809	0	10.135	541210000	27	22.3182	22.0176	22.1553	22.1392	22.6841	23.06
0.535672	-0.469487	P32604	P32604	Fructose-2,6-bisphosphatase	FBP26	623	4	4	4	13.7	13.7	13.7	52.594	0	5.7351	381230000	24	24.4574	24.2779	24.3419	24.2376	24.3064	23.1248
0.677658	0.453318	P32608	P32608	Retrograde regulation protein 2	RTG2	624	5	5	5	10.2	10.2	10.2	65.571	0	24.247	354280000	21	22.5607	23.0526	22.7877	23.6885	22.763	23.3094
1.45781	0.635579	P32610	P32610	V-type proton ATPase subunit D	VMA8	625	5	5	5	29.7	29.7	29.7	29.194	0	14.647	914050000	41	24.7244	24.4685	25.0716	25.5352	25.1933	25.4428
0.10208	-0.104362	P32611	P32611	54S ribosomal protein RML2, mitochondrial	RML2	626	4	4	4	9.9	9.9	9.9	43.785	0	4.8492	173120000	19	23.8445	22.8491	22.9504	23.0682	22.8092	23.4535
0.3403	0.62376	P32628	P32628	UV excision repair protein RAD23	RAD23	628	2	2	2	5.8	5.8	5.8	42.366	0	2.7044	85109000	9	23.7938	21.311	22.4583	23.3266	23.4471	22.6606
0.346676	0.404809	P32642	P32642	Monothiol glutaredoxin-4	GRX4	630	2	2	1	8.2	8.2	4.9	27.493	0.00079491	2.5295	86893000	12	20.7866	21.6603	20.9951	21.1698	22.3641	21.1226
0.0680218	-0.169939	P32645	P32645	Meiosis-specific protein ISC10	ISC10	631	1	1	1	4.9	4.9	4.9	31.655	0.00077101	2.3067	50998000	5	20.0179	20.8055	22.4292	19.9496	21.6665	21.1267
0.769958	0.409384	P32769	P32769	Elongation factor 1 alpha-like protein	HBS1	633	2	2	2	4.4	4.4	4.4	68.729	0.0014695	1.9589	805720000	4	24.9449	24.8579	25.2311	25.7784	25.4558	25.0279
0.984942	0.568623	P32772	P32772	Protein UGX2	UGX2	634	1	1	1	4.9	4.9	4.9	25.732	0.0091803	1.352	60318000	1	20.7332	20.8067	21.4916	21.3397	21.6562	21.7415
0.448931	-1.03214	P32775	P32775	1,4-alpha-glucan-branching enzyme	GLC3	635	5	5	5	9.1	9.1	9.1	81.115	0	7.3515	160120000	17	22.405	22.0452	21.5887	19.0853	22.1999	21.6573
0.79757	0.420516	P32787	P32787	Mitochondrial genome maintenance protein MGM101	MGM101	636	14	14	14	58.4	58.4	58.4	30.09	0	169.91	4285800000	134	26.4078	25.743	25.8385	26.6407	26.1989	26.4113
2.07234	2.61056	P32789	P32789	Serine/threonine-protein kinase Haspin homolog ALK2	ALK2	637	4	4	4	7.7	7.7	7.7	76.372	0	5.042	117250000	6	19.8508	20.7171	20.1248	22.8961	23.6378	21.9905
0.626315	-0.299762	P32790	P32790	Actin cytoskeleton-regulatory complex protein SLA1	SLA1	638	6	6	6	7.2	7.2	7.2	135.85	0	15.964	368040000	18	22.4912	23.1943	22.8389	22.4674	22.4718	22.6859
0.503144	-0.224517	P32793	P32793	Protein YSC84	YSC84	640	2	1	1	9.6	7.3	7.3	50.901	0	3.6158	32308000	1	21.342	21.7595	21.7348	21.6043	21.124	21.4345
0.636349	0.83127	P32796-2;P32796	P32796-2;P32796	Carnitine O-acetyltransferase, mitochondrial	CAT2	641	8	8	8	20.5	20.5	20.5	74.69	0	26.276	553420000	27	22.6956	23.045	22.7049	23.6287	22.6548	24.6558
0.411355	-0.654311	P32803	P32803	Endosomal protein P24B	EMP24	642	1	1	1	8.4	8.4	8.4	23.332	0.0014993	2.1107	52224000	1	20.2469	21.826	22.0739	20.5558	21.4192	20.2089
0.00700329	0.0204233	P32832	P32832	Chromatin structure-remodeling complex subunit RSC7	NPL6	645	2	2	2	10.3	10.3	10.3	49.65	0	3.1867	61249000	3	20.5627	21.8169	21.9431	22.4796	22.1313	19.7731
0.0558562	0.0738118	P32835	P32835	GTP-binding nuclear protein GSP1/CNR1	GSP1	646	7	7	1	26.5	26.5	5.9	24.81	0	35.197	6818100000	127	27.371	28.1037	26.7106	27.1232	27.8633	27.4203
0.259563	0.672049	P32836	P32836	GTP-binding nuclear protein GSP2/CNR2	GSP2	647	7	1	1	26.8	6.4	6.4	24.99	0	19.817	387680000	20	25.3278	22.8459	22.8382	24.5845	25.2638	23.1797
0.000468994	-0.000354131	P32855	P32855	Exocyst complex component SEC8	SEC8	648	2	2	2	2.3	2.3	2.3	122.22	0	2.702	566550000	9	25.256	24.5079	24.57	24.679	24.8717	24.7822
0.0595883	-0.104776	P32860	P32860	NifU-like protein, mitochondrial	NFU1	649	4	4	4	24.2	24.2	24.2	29.174	0	7.6022	212130000	14	22.8257	22.4666	22.5602	23.5169	22.5784	21.4429
0.191909	-0.192826	P32861	P32861	UTP--glucose-1-phosphate uridylyltransferase	UGP1	650	3	3	3	7.8	7.8	7.8	55.987	0	3.2824	90213000	12	21.5313	22.175	21.3112	21.1129	22.0404	21.2857
1.15736	-0.541007	P32867;P39926	P32867;P39926	Protein SSO1;Protein SSO2	SSO1;SSO2	651	2	2	2	7.9	7.9	7.9	33.106	0	2.9952	288370000	19	23.3498	23.1582	23.825	23.0903	22.7808	22.8387
0.190522	0.0868162	P32874	P32874	Acetyl-CoA carboxylase, mitochondrial;Biotin carboxylase	HFA1	652	4	2	2	1.8	0.8	0.8	259.16	0.0021475	1.8282	46101000000	13	30.9706	31.0564	30.8982	30.8654	31.397	30.9233
0.254443	0.136996	P32891	P32891	D-lactate dehydrogenase [cytochrome] 1, mitochondrial	DLD1	653	7	7	7	15	15	15	65.292	0	21.116	385530000	31	22.3285	22.9169	22.9496	22.9563	22.7287	22.9209
0.0863155	-0.06147	P32892	P32892	ATP-dependent RNA helicase DRS1	DRS1	654	2	2	2	2.8	2.8	2.8	84.842	0.0096339	1.2511	168520000	1	23.1356	23.134	22.5277	22.9426	23.0898	22.5805
1.51177	-1.18008	P32897	P32897	Mitochondrial import inner membrane translocase subunit TIM23	TIM23	655	1	1	1	11.3	11.3	11.3	23.243	0.0096712	1.2723	15831000	3	21.6142	21.4353	21.3636	20.9772	19.804	20.0916
1.61711	0.790149	P32902	P32902	37S ribosomal protein MRP4, mitochondrial	MRP4	656	2	2	2	6.9	6.9	6.9	44.151	0.00078309	2.4066	149940000	16	23.3331	22.7249	22.614	23.673	23.6941	23.6753
0.353799	0.270975	P46654;P32905	P46654;P32905	40S ribosomal protein S0-B;40S ribosomal protein S0-A	RPS0B;RPS0A	657	4	4	4	30.2	30.2	30.2	27.962	0	53.153	2876400000	73	25.7919	24.9568	24.9014	25.4656	25.2642	25.7332
1.40467	-0.921501	P32908	P32908	Structural maintenance of chromosomes protein 1	SMC1	658	14	14	14	12.2	12.2	12.2	141.28	0	17.564	10926000000	41	28.9347	28.9992	28.7943	27.8119	28.572	27.5797
0.00625808	-0.0112025	P32914	P32914	Transcription elongation factor SPT4	SPT4	659	2	2	2	29.4	29.4	29.4	11.158	0	4.6132	356870000	19	23.7659	23.8464	23.8325	24.2321	24.5356	22.6435
1.03833	-0.446291	P32915	P32915	Protein transport protein SEC61	SEC61	660	1	1	1	4.2	4.2	4.2	52.936	0	3.1581	239000000	17	23.2299	23.35	23.5898	22.8383	23.2798	22.7128
1.34877	-0.749286	P32939	P32939	GTP-binding protein YPT7	YPT7	661	2	2	2	11.5	11.5	11.5	23.042	0	3.8747	310360000	25	24.2797	24.217	23.8584	23.3233	23.7782	23.0058
0.56731	0.612455	P33201	P33201	Ribosome assembly factor MRT4	MRT4	662	9	9	9	40.7	40.7	40.7	27.058	0	15.383	1874700000	52	26.0667	24.8531	24.7741	26.2392	25.4263	25.8657
0.78712	-1.35732	P33202	P33202	Ubiquitin fusion degradation protein 4	UFD4	663	3	3	3	4.2	4.2	4.2	167.84	0	3.5115	77584000	10	21.9227	21.8477	21.5416	19.9806	21.9406	19.3188
0.407835	-0.595877	P33204	P33204	Actin-related protein 2/3 complex subunit 4	ARC19	664	2	2	2	14	14	14	19.916	0	5.0228	45980000	4	21.5155	20.9739	21.4605	19.541	21.1662	21.455
0.660425	0.202567	P33297	P33297	26S protease regulatory subunit 6A	RPT5	665	25	25	25	64.7	64.7	64.7	48.255	0	241.07	5238700000	224	24.971	25.4089	25.1904	25.3364	25.3336	25.5079
1.06683	0.372663	P33298	P33298	26S protease regulatory subunit 6B homolog	RPT3	666	17	17	16	54.4	54.4	51.6	47.893	0	288.57	5116900000	244	24.9898	25.3194	24.8858	25.2784	25.4143	25.6202
0.980083	0.31719	P33299	P33299	26S protease regulatory subunit 7 homolog	RPT1	667	17	17	17	40.5	40.5	40.5	51.982	0	110.65	4214200000	153	25.1912	25.5261	25.1446	25.427	25.6478	25.7388
1.29994	-0.664019	P33303	P33303	Succinate/fumarate mitochondrial transporter	SFC1	668	13	13	13	46	46	46	35.34	0	55.161	3926400000	120	25.5239	25.8092	26.1161	24.8261	25.2497	25.3814
0.854922	2.16615	P33307	P33307	Importin alpha re-exporter	CSE1	669	1	1	1	1.2	1.2	1.2	109.35	0.0085695	1.3807	330580000	4	22.8621	20.5929	24.4866	24.1521	25.0617	25.2263
1.00269	0.25651	P33315	P33315	Transketolase 2	TKL2	671	6	6	6	10.9	10.9	10.9	75.028	0	11.875	238100000	23	21.6786	21.5854	21.4971	21.988	21.6323	21.9102
0.593084	0.261646	P33322	P33322	H/ACA ribonucleoprotein complex subunit 4	CBF5	672	21	21	21	55.5	55.5	55.5	54.704	0	168.36	6725400000	200	25.444	25.4685	25.5578	26.0966	25.4248	25.7338
0.0669532	0.0551764	P33327	P33327	NAD-specific glutamate dehydrogenase	GDH2	673	13	13	13	20.1	20.1	20.1	124.33	0	43.632	1214800000	65	24.0918	24.0173	24.4832	24.3093	23.7967	24.6519
0.785656	-1.53646	P33330	P33330	Phosphoserine aminotransferase	SER1	674	3	3	3	16.5	16.5	16.5	43.415	0	8.2768	55078000	6	21.0111	20.7861	23.5956	20.2965	20.178	20.309
0.454138	-0.160681	P33331	P33331	Nuclear transport factor 2	NTF2	675	3	3	3	50.4	50.4	50.4	14.453	0	4.4693	440820000	16	23.8107	23.551	23.4963	23.4416	23.2638	23.6704
0.875279	-0.406671	P33333	P33333	Probable 1-acyl-sn-glycerol-3-phosphate acyltransferase	SLC1	676	3	3	3	13.5	13.5	13.5	33.887	0	2.5968	145640000	3	22.5376	22.1737	22.3255	22.0431	22.2012	21.5725
0.960922	-0.84156	P33338	P33338	Protein SLA2	SLA2	677	5	5	5	7.5	7.5	7.5	108.91	0	21.662	164870000	11	23.1966	23.6896	22.9446	21.9699	23.1135	22.2226
0.314465	0.516515	P33399	P33399	La protein homolog	LHP1	678	5	5	5	29.8	29.8	29.8	32.104	0	9.2516	151140000	14	20.1039	21.9916	22.2187	21.9023	22.039	21.9225
0.629658	0.856164	P33411	P33411	Pre-mRNA-splicing factor 18	PRP18	679	1	1	1	6	6	6	28.377	0	8.7641	17161000	1	20.2884	21.3824	19.878	20.543	21.7227	21.8516
1.07349	0.634025	P33413	P33413	Urea active transporter	DUR3	680	1	1	1	1.8	1.8	1.8	80.616	0.0007716	2.3192	483020000	18	24.3732	24.1897	23.5667	24.5313	24.9414	24.559
0.396923	0.0945778	P33416	P33416	Heat shock protein 78, mitochondrial	HSP78	681	5	5	5	11.2	11.2	11.2	91.335	0	11.984	411970000	24	23.1322	22.9169	22.974	23.0113	23.2564	23.0391
0.131493	0.112295	P33419	P33419	Spindle pole component 29	SPC29	682	3	3	3	15	15	15	29.28	0	3.5856	456330000	13	24.3176	23.8662	23.7166	23.5652	24.3322	24.3398
0.155705	0.163852	P33421	P33421	Succinate dehydrogenase [ubiquinone] cytochrome b subunit, mitochondrial	SDH3	683	1	1	1	5.6	5.6	5.6	22.068	0.0014815	2.0105	415690000	10	24.6642	23.6504	24.5042	24.7479	24.5905	23.972
0.481581	0.223838	P33441	P33441	THO complex subunit MFT1	MFT1	684	6	6	6	21.2	21.2	21.2	44.996	0	20.575	405860000	40	23.9843	23.5703	23.6471	24.1925	23.6599	24.0209
0.453082	0.286524	P33442	P33442	40S ribosomal protein S1-A	RPS1A	685	26	26	6	67.8	67.8	13.7	28.743	0	323.31	26617000000	356	28.7646	27.9615	28.5049	28.8392	28.4268	28.8245
1.39686	2.93979	P33734	P33734	Imidazole glycerol phosphate synthase hisHF;Glutamine amidotransferase;Cyclase	HIS7	686	9	9	9	21.2	21.2	21.2	61.067	0	13.427	313420000	27	20.6058	20.7345	19.4517	22.1235	22.5135	24.9744
0.30139	0.302182	P33750	P33750	Protein SOF1	SOF1	687	5	5	5	11	11	11	56.788	0	4.0162	315040000	14	24.1219	23.9365	23.3785	24.4269	23.4335	24.483
0.60246	-0.712234	P33755	P33755	Nuclear protein localization protein 4	NPL4	688	1	1	1	5.2	5.2	5.2	65.781	0	9.137	19422000	1	20.3877	21.1777	21.1478	21.0377	19.4464	20.0923
1.62108	-1.37894	P33892	P33892	Translational activator GCN1	GCN1	689	7	7	7	3.4	3.4	3.4	296.69	0	8.3944	1615100000	13	27.5771	28.2792	26.9331	26.1947	26.2052	26.2527
0.141898	-0.0938962	P34077	P34077	Nucleoporin NIC96	NIC96	690	4	4	4	4.4	4.4	4.4	96.173	0	3.2014	51422000	4	22.6163	22.1076	21.7924	22.0801	22.1643	21.9903
1.33183	0.788211	P34160	P34160	Nuclear cap-binding protein complex subunit 1	STO1	691	6	6	6	7.7	7.7	7.7	100.02	0	6.618	519380000	38	23.394	22.6249	23.2717	23.6766	23.826	24.1527
0.92466	1.59112	P34162	P34162	Mediator of RNA polymerase II transcription subunit 20	SRB2	692	1	1	1	5.7	5.7	5.7	22.894	0.00079681	2.548	123100000	4	20.1255	19.9946	22.4118	22.1255	22.7298	22.45
1.3072	-2.25392	P34163	P34163	Sterol esterase TGL1	TGL1	693	3	3	3	7.3	7.3	7.3	62.978	0	5.7259	116030000	6	23.552	22.9851	23.3257	22.6123	20.3274	20.1613
0.45934	0.806048	P34167	P34167	Eukaryotic translation initiation factor 4B	TIF3	694	3	3	3	12.4	12.4	12.4	48.521	0.0014482	1.8774	97024000	4	22.2161	22.4846	20.1491	22.5726	22.6149	22.0805
0.489332	0.62779	P34216	P34216	EH domain-containing and endocytosis protein 1	EDE1	695	6	6	6	5.8	5.8	5.8	150.78	0	8.9122	172280000	14	22.3492	21.6089	22.8776	22.7832	22.2474	23.6885
0.313091	-0.283057	P34221	P34221	Protein phosphatase 2C homolog 3	PTC3	697	4	4	4	14.7	14.7	14.7	51.331	0	14.579	1109200000	46	23.964	24.4776	24.4952	24.0051	24.6052	23.4773
1.37368	0.782598	P34223	P34223	UBX domain-containing protein 1	SHP1	698	8	8	8	30.5	30.5	30.5	46.987	0	80.103	762490000	38	22.5611	23.2514	22.4618	23.4606	23.7307	23.4308
0.836013	0.385467	P34227	P34227	Mitochondrial peroxiredoxin PRX1	PRX1	699	12	12	12	57.5	57.5	57.5	29.495	0	63.749	6422300000	151	25.7898	26.1531	26.0561	26.1006	26.3246	26.7303
0.695334	0.738982	P34241	P34241	Nucleolar pre-ribosomal-associated protein 1	URB1	700	1	1	1	0.9	0.9	0.9	203.28	0.0074983	1.5609	55100000	6	20.5504	20.4631	21.782	21.5909	21.3176	22.104
3.73546	8.61125	P34244	P34244	Probable serine/threonine-protein kinase HSL1	HSL1	701	56	56	56	41.2	41.2	41.2	169.6	0	323.31	14221000000	326	18.8701	18.5152	16.8018	26.7653	26.7863	26.4692
1.04382	-0.603748	P34730	P34730	Protein BMH2	BMH2	702	11	11	4	47.6	47.6	16.5	31.061	0	64.986	3394900000	111	25.5577	26.4397	25.8909	25.5095	25.2052	25.3624
0.923643	0.205002	P34760;Q04120	P34760	Peroxiredoxin TSA1	TSA1	703	11	11	11	54.1	54.1	54.1	21.589	0	323.31	19609000000	159	27.9672	27.8545	27.9405	28.2482	27.9321	28.1969
0.057949	0.134048	P34909	P34909	General negative regulator of transcription subunit 4	MOT2	704	2	2	2	4.6	4.6	4.6	65.353	0.00076453	2.2689	79730000	8	23.9308	23.1021	21.639	23.236	23.6545	22.1837
0.235968	0.357076	P35178	P35178	Ribosomal RNA-processing protein 1	RRP1	705	1	1	1	2.9	2.9	2.9	33.202	0.00079365	2.5223	31457000	4	21.1143	20.1331	21.2967	21.914	20.3087	21.3926
0.142348	0.128448	P35179	P35179	Protein transport protein SSS1	SSS1	706	2	2	2	22.5	22.5	22.5	8.9435	0	4.4157	569160000	19	24.3414	24.2996	23.8819	24.5362	23.7062	24.6659
0.560874	1.17557	P35191	P35191	DnaJ homolog 1, mitochondrial	MDJ1	707	3	3	3	10.2	10.2	10.2	55.56	0	53.648	128720000	11	20.4058	19.7484	22.5526	22.0513	21.4251	22.7572
0.0936787	0.0795625	P35194	P35194	U3 small nucleolar RNA-associated protein 20	UTP20	708	1	1	1	0.5	0.5	0.5	287.56	0	3.3049	191970000	18	23.5929	22.6816	22.8599	23.1862	22.8942	23.2926
0.710417	1.00333	P35207	P35207	Antiviral helicase SKI2	SKI2	709	7	7	7	9	9	9	146.06	0	13.828	342250000	23	23.144	21.1722	21.3749	23.1022	22.5969	23.0019
0.588842	1.53065	P35209	P35209	Protein SPT21	SPT21	710	13	13	13	23.1	23.1	23.1	84.696	0	253.19	793920000	35	21.2031	20.5608	17.4752	21.0483	21.5684	21.2145
0.603554	0.318661	P35691	P35691	Translationally-controlled tumor protein homolog	TMA19	711	6	6	6	30.5	30.5	30.5	18.741	0	17.825	1241800000	33	23.5901	24.0807	24.2895	24.1966	24.5331	24.1867
0.178153	-0.1266	P35719	P35719	Uncharacterized protein MRP8	MRP8	712	22	22	22	72.1	72.1	72.1	25.097	0	273.12	7392700000	247	26.2716	26.5395	26.5364	25.9209	26.2513	26.7954
0.117014	0.220119	P35723	P35723	Endoplasmic reticulum transmembrane protein 1	YET1	713	3	3	3	13.1	13.1	13.1	23.459	0	2.9311	223680000	10	22.9056	25.1112	23.4052	24.04	24.2805	23.7619
1.37389	0.646475	P35732	P35732	RNA polymerase II degradation factor 1	DEF1	714	3	3	3	6.4	6.4	6.4	83.972	0	7.5748	329530000	12	23.669	24.1155	24.2605	24.4119	24.7309	24.8416
1.05178	-1.56659	P35817	P35817	Bromodomain-containing factor 1	BDF1	715	3	3	3	7.9	7.9	7.9	76.977	0	17.65	196400000	15	22.6772	22.7574	23.4422	20.0877	22.1707	21.9186
1.40609	1.10539	P38711;P35997	P38711;P35997	40S ribosomal protein S27-B;40S ribosomal protein S27-A	RPS27B;RPS27A	716	5	5	5	47.6	47.6	47.6	8.8653	0	125.17	14814000000	91	28.9284	28.1632	28.7111	30.2763	29.4796	29.363
0.446335	-0.152605	P36000	P36000	AP-1 complex subunit beta-1	APL2	717	4	4	4	7	7	7	81.868	0	5.7813	621420000	36	24.5179	24.2185	24.1466	24.2777	23.9633	24.1842
0.78746	0.154658	P36004	P36004	Probable serine/threonine-protein kinase KKQ8	KKQ8	718	2	2	2	2.9	2.9	2.9	82.589	0.0007734	2.3302	288550000	5	24.4125	24.5235	24.6313	24.8071	24.6148	24.6094
2.4108	1.34061	P36006	P36006	Myosin-3	MYO3	719	3	3	2	4	4	3	142.45	0	3.3347	86666000	7	20.7592	20.2534	20.9809	21.8878	22.0432	22.0843
0.0747982	0.186687	P36007	P36007	Threo-3-hydroxyaspartate ammonia-lyase	SRY1	720	3	3	3	13.5	13.5	13.5	34.899	0	3.7263	78336000	5	22.4335	22.6088	20.0708	21.6754	21.4872	22.5106
0.774407	1.2408	P36008	P36008	Elongation factor 1-gamma 2	TEF4	721	5	4	4	11.7	9.2	9.2	46.52	0	3.0995	524630000	9	22.1415	22.6339	23.8786	24.1905	23.1817	25.0041
0.126156	0.459051	P36010	P36010	Nucleoside diphosphate kinase	YNK1	722	1	1	1	7.8	7.8	7.8	17.166	0.0014738	1.9767	25835000	4	19.8761	20.8483	23.0459	21.9491	23.2279	19.9706
0.502048	-0.37767	P36015	P36015	Synaptobrevin homolog YKT6	YKT6	723	10	10	10	56.5	56.5	56.5	22.707	0	20.868	1178000000	54	24.6662	24.4556	24.4157	24.2876	24.5958	23.5211
0.4862	-0.279692	P36024	P36024	Phosphopantothenoylcysteine decarboxylase subunit SIS2	SIS2	724	6	6	4	13.9	13.9	9.4	62.477	0	10.177	309030000	16	21.7213	22.4111	22.346	21.7988	21.7254	22.1152
0.603461	0.19169	P36036	P36036	RNA annealing protein YRA2	YRA2	725	5	5	5	42.4	42.4	42.4	23.777	0	67.193	806430000	36	24.6236	24.2362	24.4888	24.4715	24.7479	24.7043
0.695976	0.297613	P36041	P36041	Protein EAP1	EAP1	726	5	5	5	14.6	14.6	14.6	69.761	0	60.292	470490000	36	24.7096	24.9941	24.3805	25.1357	24.9854	24.856
0.0235016	0.0279414	P36046	P36046	Mitochondrial intermembrane space import and assembly protein 40	MIA40	727	1	1	1	3.5	3.5	3.5	44.536	0.005544	1.6409	40149000	5	22.3171	22.0644	21.9677	21.3904	22.3992	22.6435
1.1264	0.736142	P36049	P36049	rRNA-processing protein EBP2	EBP2	728	9	9	9	18	18	18	49.734	0	10.738	1023500000	43	24.994	24.3985	24.8692	25.9056	25.0473	25.5173
0.495563	0.437171	P36059	P36059	ATP-dependent (S)-NAD(P)H-hydrate dehydratase		729	2	2	2	8.3	8.3	8.3	37.357	0	3.1111	90616000	4	20.9778	21.7609	21.1765	21.1553	22.1785	21.893
0.0363371	-0.133949	P36060	P36060	NADH-cytochrome b5 reductase 2;NADH-cytochrome b5 reductase p34 form;NADH-cytochrome b5 reductase p32 form	MCR1	730	6	6	6	30.1	30.1	30.1	34.137	0	65.524	320950000	15	21.1361	21.3225	23.833	20.5651	21.6912	23.6333
0.547164	0.586201	P36076	P36076	Coenzyme A biosynthesis protein 3	CAB3	731	3	3	3	6	6	6	65.237	0	3.8562	178000000	10	22.4178	23.6814	22.4364	23.3468	23.0948	23.8527
2.65632	2.56335	P36083	P36083	Uncharacterized protein YKL075C	YKL075C	732	4	4	4	12.4	12.4	12.4	52.087	0	5.3314	262580000	6	20.2216	20.0708	19.2416	22.1282	22.29	22.8059
0.0404287	0.0827287	P36094	P36094	Spindle pole body component SPC42	SPC42	733	2	2	2	5.8	5.8	5.8	42.271	0.0074627	1.5406	39675000	3	20.349	21.5159	21.2347	19.9483	21.9442	21.4553
0.580832	-0.417377	P36103	P36103	Uncharacterized protein YKL023W	YKL023W	734	6	6	6	23.1	23.1	23.1	32.293	0	42.142	533360000	47	24.0239	24.5523	24.6893	24.1197	23.5292	24.3644
0.198879	-0.223378	P36111	P36111	Uncharacterized protein YKR015C	YKR015C	735	2	2	2	3.7	3.7	3.7	66.583	0.0007728	2.3294	59527000	3	20.8711	21.9552	21.5567	20.6834	21.3428	21.6866
1.01271	-0.544879	P36112	P36112	MICOS complex subunit MIC60	MIC60	736	5	5	5	14.1	14.1	14.1	61.081	0	11.943	429530000	27	23.4117	24.0728	24.093	23.4863	23.3655	23.0911
0.630391	-0.58574	P36114	P36114	Mitochondrial outer membrane protein YKR018C	YKR018C	737	5	5	5	10.1	10.1	10.1	81.753	0	6.8902	321900000	14	24.2343	24.5412	24.1286	23.3601	24.5136	23.2731
1.01132	-0.807535	P36121	P36121	DNA-directed RNA polymerase III subunit RPC5	RPC37	738	3	3	3	11.7	11.7	11.7	32.142	0.0014981	2.105	232370000	4	23.7065	23.6381	22.7997	22.1052	22.7701	22.8464
0.800316	-0.499149	P36123	P36123	SIT4-associating protein SAP190	SAP190	739	1	1	1	1.3	1.3	1.3	117.1	0.0096031	1.2274	76992000	2	23.5279	23.0138	22.5316	22.5623	22.5111	22.5025
0.411695	0.734419	P36126	P36126	Phospholipase D1	SPO14	740	2	2	2	1.5	1.5	1.5	195.2	0.0021352	1.8153	24559000	3	19.8366	21.5816	19.1415	20.4892	21.0738	21.2001
0.579137	0.513177	P36139	P36139	Protein PET10	PET10	741	6	6	6	21.2	21.2	21.2	31.246	0	34.188	319890000	10	21.9065	22.1525	22.7726	22.2158	23.2224	22.9329
0.200134	-0.282757	P36144	P36144	Ribosome biogenesis protein UTP30	UTP30	742	2	2	2	7.7	7.7	7.7	31.615	0	8.0495	154420000	15	23.7675	23.3906	23.8789	23.052	22.7116	24.4251
1.27571	0.935925	P36145	P36145	Transcription initiation factor IIE subunit beta	TFA2	743	2	2	2	5.8	5.8	5.8	36.985	0.0074224	1.5188	1268000000	3	25.2277	25.9334	25.6341	26.1644	27.0759	26.3627
0.191851	0.230549	P36148	P36148	Glycerol-3-phosphate O-acyltransferase 2	GPT2	744	2	2	2	3.5	3.5	3.5	83.644	0	3.3203	95195000	6	21.9679	22.2891	22.5984	21.7844	22.513	23.2497
1.37565	0.928026	P36160	P36160	Ribosome biogenesis protein RPF2	RPF2	745	4	4	4	14.2	14.2	14.2	39.598	0	4.8994	247370000	25	21.8574	22.4194	22.5394	23.3527	22.7397	23.5078
2.94865	1.99987	P36165	P36165	Lipase 4	TGL4	746	2	2	2	4.2	4.2	4.2	102.72	0	11.096	56387000	2	20.3915	20.101	19.6837	21.9251	22.3049	21.9459
0.585748	1.08072	P36516	P36516	54S ribosomal protein L3, mitochondrial	MRPL3	748	2	2	2	5.9	5.9	5.9	43.999	0	2.6098	43175000	3	22.5052	21.1045	19.7455	21.9972	21.9855	22.6147
0.0723633	0.0936546	P36519	P36519	54S ribosomal protein L7, mitochondrial	MRPL7	749	1	1	1	5.1	5.1	5.1	33.099	0	2.6476	100200000	4	23.0261	21.4583	22.2688	22.3097	22.404	22.3204
0.161543	-0.129156	P36520	P36520	54S ribosomal protein L10, mitochondrial	MRPL10	750	4	4	4	13	13	13	36.347	0	4.2631	439310000	19	24.3021	23.9608	23.6154	24.06	23.3789	24.0518
0.992887	1.37493	P36521	P36521	54S ribosomal protein L11, mitochondrial	MRPL11	751	3	3	3	11.6	11.6	11.6	28.515	0	2.9694	77214000	7	20.2231	22.2308	21.917	23.1144	22.4936	22.8877
0.441054	0.265054	P36525	P36525	54S ribosomal protein L24, mitochondrial	MRPL24	752	2	2	2	10.9	10.9	10.9	30.049	0	4.2529	136410000	14	22.7132	22.1491	22.7965	23.0544	22.5165	22.8832
0.792829	0.694554	P36527	P36527	54S ribosomal protein L28, mitochondrial	MRPL28	753	2	2	2	12.2	12.2	12.2	17.342	0.0097339	1.3103	99785000	9	21.86	22.182	22.7441	23.2807	22.3342	23.2549
0.239248	0.112745	P36531	P36531	54S ribosomal protein L36, mitochondrial	MRPL36	754	2	2	2	16.9	16.9	16.9	20.09	0	2.9141	72189000	7	21.8883	21.804	21.3652	21.7501	21.6719	21.9737
0.136195	0.0763728	P36534	P36534	54S ribosomal protein L40, mitochondrial	MRPL40	755	7	7	7	30.3	30.3	30.3	33.751	0	16.958	438390000	29	23.0651	23.0354	22.8464	23.3627	22.6943	23.1191
0.60325	1.26303	P37012	P37012	Phosphoglucomutase 2	PGM2	756	6	6	6	12.3	12.3	12.3	63.088	0	4.7639	100880000	10	20.8856	19.5826	22.7841	22.3757	22.1182	22.5476
1.51444	0.564863	P37262	P37262	6-phosphogluconolactonase-like protein 2	SOL2	757	8	8	7	40	40	36.8	34.501	0	53.541	2029300000	106	24.9433	25.4406	25.0136	25.6259	25.8466	25.6196
0.54616	0.300227	P37263	P37263	UPF0743 protein YCR087C-A		758	7	7	7	40.5	40.5	40.5	17.738	0	7.4629	855820000	50	25.203	24.7554	25.178	25.4291	24.9742	25.6338
0.951784	-0.804919	P37291	P37291	Serine hydroxymethyltransferase, cytosolic	SHM2	759	11	11	11	27.7	27.7	27.7	52.218	0	27.728	762550000	51	23.8861	24.4909	24.5189	23.9854	22.8469	23.649
0.460069	-1.06122	P37302	P37302	Aminopeptidase Y	APE3	760	4	4	4	16	16	16	60.137	0	3.2313	97005000	8	21.6326	22.9391	23.4565	20.827	20.7333	23.2842
0.748775	0.366038	P37838	P37838	Nucleolar protein 4	NOP4	761	14	14	14	24.4	24.4	24.4	77.824	0	32.988	2094400000	107	25.3304	24.6531	25.0062	25.5364	25.1582	25.3932
0.12806	-0.199429	P38009	P38009	Bifunctional purine biosynthesis protein ADE17;Phosphoribosylaminoimidazolecarboxamide formyltransferase;IMP cyclohydrolase	ADE17	763	4	4	4	14.5	14.5	14.5	65.262	0	11.187	88626000	8	20.8624	21.1432	19.6532	20.2789	19.8008	20.9809
0.0238287	-0.0314878	P38011	P38011	Guanine nucleotide-binding protein subunit beta-like protein	ASC1	764	16	16	16	80.3	80.3	80.3	34.805	0	256.13	7957700000	158	26.3304	25.5206	25.8757	26.1032	25.1459	26.3832
1.2585	0.16526	P38013	P38013	Peroxiredoxin type-2	AHP1	765	9	9	9	68.8	68.8	68.8	19.114	0	196.1	6279900000	112	26.1925	26.2445	26.0639	26.3587	26.3663	26.2718
1.19504	1.36741	P38042	P38042	Anaphase-promoting complex subunit CDC27	CDC27	766	8	8	8	16.6	16.6	16.6	85.395	0	22.626	452210000	20	20.307	21.8575	21.8466	22.8047	22.9084	22.4003
0.292651	0.304459	P38061	P38061	60S ribosomal protein L32	RPL32	767	8	8	8	46.2	46.2	46.2	14.771	0	317.16	18185000000	191	29.5311	28.6902	29.0394	29.8235	28.7132	29.6375
0.484357	1.1294	P38064	P38064	54S ribosomal protein L16, mitochondrial	MRPL16	768	1	1	1	5.6	5.6	5.6	26.518	0.00078493	2.4211	44079000	8	19.4295	21.8379	22.4993	22.3856	21.6954	23.0739
0.403347	0.178855	P38077	P38077	ATP synthase subunit gamma, mitochondrial	ATP3	769	12	12	12	53.4	53.4	53.4	34.35	0	74.565	2246300000	113	24.4869	25.0243	24.912	24.9863	24.8269	25.1466
1.06897	-1.30809	P38088-2;P38088	P38088-2;P38088	Glycine--tRNA ligase 1, mitochondrial	GRS1	771	2	2	2	4.8	4.8	4.8	75.338	0.0096216	1.2437	67488000	4	22.6949	22.5223	23.1634	20.4499	21.724	22.2825
0.472949	0.904535	P38112	P38112	ATP-dependent RNA helicase MAK5	MAK5	772	3	3	3	7.2	7.2	7.2	87.047	0	5.3649	116760000	14	21.382	21.6321	23.3839	23.4737	21.9651	23.6728
0.0401679	0.0278009	P38115	P38115	D-arabinose dehydrogenase [NAD(P)+] heavy chain	ARA1	773	2	2	2	9.9	9.9	9.9	38.883	0	8.0086	99634000	5	20.4622	20.4029	20.0235	19.9603	20.6072	20.4046
0.994994	1.63834	P38116	P38116	ADP-ribosylation factor-like protein 1	ARL1	774	4	4	4	31.1	31.1	31.1	20.434	0	9.6452	320220000	27	20.4416	22.9292	20.8516	23.049	23.145	22.9434
0.448476	1.25088	P38144	P38144	ISWI chromatin-remodeling complex ATPase ISW1	ISW1	776	3	3	3	4.8	4.8	4.8	131.1	0	2.783	56107000	8	19.2244	22.5784	23.0178	22.9755	22.8618	22.7359
0.511779	0.332314	P38149	P38149	Probable di- and tripeptidase DUG2	DUG2	777	2	2	2	3.2	3.2	3.2	98.07	0	2.9244	99310000	11	21.9497	22.1985	22.0286	22.0352	22.9322	22.2064
0.0724447	-0.175816	P38151	P38151	PAB1-binding protein 2	PBP2	778	2	2	2	5.8	5.8	5.8	45.782	0.0007722	2.3287	28467000	5	20.906	21.0168	21.1049	19.1506	21.4824	21.8674
0.819448	-6.3645	P38163	P38163	Lethal(2) giant larvae protein homolog SRO77	SRO77	780	2	2	2	1.6	1.6	1.6	111.62	0.0085922	1.393	24140000000	3	31.604	33.2031	30.5811	18.745	30.6554	26.8943
0.643064	1.14494	P38164	P38164	SEH-associated protein 4	SEA4	781	8	8	8	9.4	9.4	9.4	117.63	0	12.331	385220000	46	22.6124	20.6686	22.9257	23.348	22.4911	23.8024
0.420703	0.372451	P38167	P38167	Protein ECM21	ECM21	782	7	7	7	7.5	7.5	7.5	123.61	0	11.369	518760000	33	24.357	23.7946	23.0678	24.1638	24.1735	23.9995
0.965691	0.478866	P38182	P38182	Autophagy-related protein 8	ATG8	783	3	3	3	21.4	21.4	21.4	13.627	0	4.7925	232250000	20	23.479	23.5081	23.1292	23.5537	23.7736	24.2256
0.00167356	-0.00238355	P38199	P38199	Heterogeneous nuclear rnp K-like protein 2	HEK2	784	4	4	4	11.8	11.8	11.8	41.682	0	4.9299	955440000	32	26.0734	25.1016	25.8729	26.2613	25.0269	25.7525
1.93828	-0.422609	P38219	P38219	Obg-like ATPase 1	OLA1	785	12	12	12	42.9	42.9	42.9	44.174	0	30.313	5051200000	108	27.5266	27.5256	27.431	27.2439	26.9387	27.0329
0.463621	0.609224	P38229	P38229	GLC7-interacting protein 1	GIP1	786	9	9	9	17.5	17.5	17.5	73.354	0	13.329	865050000	52	23.8299	23.9055	22.7636	24.1403	24.8411	23.3453
0.0401426	0.063584	P38230	P38230	Probable quinone oxidoreductase	ZTA1	787	10	10	10	41.3	41.3	41.3	37.018	0	23.424	1507200000	62	24.0311	25.3082	24.068	24.9091	24.8298	23.8592
0.299957	-0.419158	P38234	P38234	Protein RFS1	RFS1	788	1	1	1	10	10	10	22.921	0.0073925	1.4699	11617000	1	19.3314	20.2016	21.0329	19.9976	19.2041	20.1067
0.722035	0.361693	P38236	P38236	Protein MUM2	MUM2	789	10	10	10	26.5	26.5	26.5	41.433	0	22.378	1766100000	62	26.0197	25.4222	25.6634	25.9528	25.8779	26.3597
0.58944	0.230104	P38237	P38237	Ubiquitin carboxyl-terminal hydrolase 14	UBP14	790	20	20	20	31.6	31.6	31.6	88.629	0	323.31	10536000000	250	25.9985	26.3806	25.9594	26.1872	26.5581	26.2836
0.625963	-0.564167	P38248	P38248	Cell wall protein ECM33	ECM33	792	2	2	2	7	7	7	43.768	0	38.814	518760000	37	24.2485	24.6128	25.2303	23.6416	24.6358	24.1218
1.16331	-0.671104	P38249	P38249	Eukaryotic translation initiation factor 3 subunit A	RPG1	793	14	14	14	17.9	17.9	17.9	110.34	0	20.065	48018000000	67	31.2112	31.0395	31.4679	30.9342	30.1136	30.6575
1.23211	-0.692314	P38250	P38250	Increased sodium tolerance protein 2	IST2	794	3	3	3	3.1	3.1	3.1	105.85	0	5.1959	127640000	13	23.6639	23.863	23.7364	22.6565	23.5395	22.9904
0.423109	0.409614	P38254	P38254	Probable tubulin--tyrosine ligase PBY1	PBY1	796	3	3	3	5.7	5.7	5.7	86.352	0	6.0166	245120000	36	21.716	21.4071	21.4336	21.1563	22.5024	22.1269
0.729544	0.328393	P38255	P38255	Transcriptional regulatory protein RXT2	RXT2	797	2	2	2	6.7	6.7	6.7	48.629	0	3.3357	197020000	3	22.1208	21.7333	21.7256	22.0907	22.5004	21.9738
0.173932	0.268651	P38266	P38266	Altered inheritance of mitochondria protein 3	AIM3	798	1	1	1	1.6	1.6	1.6	103.86	0.0095602	1.216	84469000	6	22.6933	23.3523	21.6144	22.6899	23.3823	22.3938
1.58039	0.671909	P38280	P38280	Spore-specific protein YSW1	YSW1	799	29	29	29	40.4	40.4	40.4	70.174	0	323.31	16030000000	303	27.5006	27.1198	27.3748	27.8977	28.3181	27.7952
0.00182736	-0.00203959	P38314	P38314	Protein SDS24	SDS24	800	3	3	3	9.9	9.9	9.9	57.187	0	6.0249	264610000	17	22.2977	22.6322	23.5182	22.8271	22.8245	22.7904
0.493941	-0.722291	P38323	P38323	Mitochondrial clpX-like chaperone MCX1	MCX1	801	2	2	2	5.2	5.2	5.2	57.945	0.0073875	1.4663	73265000	8	23.1099	22.8543	21.1904	21.8285	21.9158	21.2434
0.403071	-0.309022	P38325	P38325	Mitochondrial outer membrane protein OM14	OM14	802	2	2	2	25.4	25.4	25.4	14.609	0	10.847	545850000	20	23.7592	24.5361	23.8461	23.3719	23.7348	24.1077
0.174735	0.190105	P38333	P38333	Essential nuclear protein 1	ENP1	803	3	3	3	9.5	9.5	9.5	55.136	0.00077821	2.3549	143750000	16	24.1764	23.1802	23.1684	24.1796	23.416	23.4997
2.01785	-1.50774	P38345	P38345	Succinate dehydrogenase assembly factor 4, mitochondrial	SDH8	804	1	1	1	8.7	8.7	8.7	15.504	0.0014948	2.095	21690000	2	21.17	21.4098	21.7791	20.4869	19.6792	19.6696
0.233559	0.601643	P38352	P38352	SCF-associated factor 1	SAF1	805	1	1	1	1.9	1.9	1.9	70.495	0.0021246	1.7961	55970000	8	20.0038	22.3447	21.6897	21.7929	20.7627	23.2876
0.520182	0.511848	P38354	P38354	Putative uncharacterized protein YBR285W		806	4	4	4	43.1	43.1	43.1	16.811	0	6.4826	146120000	20	22.1714	21.4901	21.8108	21.5669	22.6956	22.7454
0.0573286	0.071427	P38426	P38426	Trehalose synthase complex regulatory subunit TPS3	TPS3	807	4	3	3	5.8	4.1	4.1	118.83	0.0014493	1.8831	58335000	9	21.7649	22.6413	21.5576	21.5109	22.3212	22.3459
0.425301	0.908442	P38427	P38427	Trehalose synthase complex regulatory subunit TSL1	TSL1	808	7	7	6	8.6	8.6	6.9	123.02	0	12.804	1706100000	39	25.7052	23.6412	26.676	26.3359	25.9102	26.5017
0.229733	-0.0783749	P38431;P38431-2	P38431;P38431-2	Eukaryotic translation initiation factor 5	TIF5	809	7	7	7	24.7	24.7	24.7	45.261	0	34.92	1823400000	58	24.5939	24.6577	24.3627	24.2636	24.5321	24.5836
0.687212	-0.412584	P38439	P38439	RNA polymerase-associated protein LEO1	LEO1	810	2	2	2	6	6	6	53.919	0	4.2851	165160000	11	23.4663	23.3689	22.7305	22.5175	23.0238	22.7866
0.140865	-0.267006	P38616	P38616	Protein YGP1	YGP1	811	2	2	2	7.9	7.9	7.9	37.327	0	3.6596	200130000	10	23.0234	21.9897	24.3939	22.9948	22.6977	22.9135
0.56453	0.417049	P38623	P38623	Serine/threonine-protein kinase RCK2	RCK2	812	14	14	14	30.5	30.5	30.5	68.061	0	22.69	1379400000	69	23.6515	24.6373	24.3082	24.4862	24.9226	24.4394
1.89413	2.771	P38625	P38625	GMP synthase [glutamine-hydrolyzing]	GUA1	813	3	3	3	5.5	5.5	5.5	58.482	0	3.8173	148400000	12	19.6686	19.6791	19.7184	23.6858	22.1991	21.4941
1.23201	0.445976	P38627	P38627	CTP synthase 2	URA8	814	11	11	10	22.7	22.7	20.2	64.51	0	12.109	948120000	48	23.1326	23.1932	23.3054	23.9308	23.3689	23.6694
0.53689	1.12638	P38628	P38628	Phosphoacetylglucosamine mutase	PCM1	815	2	2	2	5.6	5.6	5.6	62.066	0.00079936	2.5864	46408000	2	20.6186	20.5022	20.2003	22.1127	19.7774	22.8102
0.551529	0.18301	P38629	P38629	Replication factor C subunit 3	RFC3	816	6	6	6	21.2	21.2	21.2	38.203	0	8.9988	237090000	30	22.5783	22.3149	22.3605	22.4922	22.4653	22.8452
0.53248	-2.03496	P38630	P38630	Replication factor C subunit 1	RFC1	817	3	3	3	6.4	6.4	6.4	94.902	0	4.4342	112470000	6	23.4459	22.7452	22.1244	17.4674	22.1409	22.6024
1.93134	0.612329	P38636	P38636	Metal homeostasis factor ATX1	ATX1	818	5	5	5	47.9	47.9	47.9	8.2206	0	11.626	1306900000	34	24.2108	24.3627	23.9643	24.7601	24.9377	24.6769
0.0394241	-0.11994	P38682	P38682	ADP-ribosylation factor GTPase-activating protein GLO3	GLO3	819	2	2	2	5.1	5.1	5.1	55.093	0.00079808	2.5833	90308000	5	24.3947	22.658	21.5364	23.9187	22.4635	21.8471
1.83795	-1.17803	P38687	P38687	Signal recognition particle subunit SRP68	SRP68	820	5	5	5	11.4	11.4	11.4	69.005	0	9.6029	161580000	17	23.6804	23.1779	23.4799	22.0344	22.0113	22.7583
0.0523578	0.0741647	P38688	P38688	Signal recognition particle subunit SRP72	SRP72	821	2	2	2	3.1	3.1	3.1	73.54	0.0021413	1.8239	58156000	2	22.5762	21.288	22.089	21.7488	21.7469	22.68
0.662826	-0.729899	P38690	P38690	Uncharacterized protein YHR033W	YHR033W	822	3	3	3	9.7	9.7	9.7	46.863	0	3.629	32663000	3	21.3278	20.1512	20.4221	19.7076	19.4202	20.5836
1.07502	0.565868	P38701	P38701	40S ribosomal protein S20	RPS20	824	10	10	10	58.7	58.7	58.7	13.907	0	160.34	8585800000	146	26.557	25.7697	26.2924	26.9469	26.669	26.7007
0.130144	0.273773	P38707	P38707	Asparagine--tRNA ligase, cytoplasmic	DED81	825	5	5	5	13.7	13.7	13.7	62.206	0	10.41	189720000	19	20.662	22.828	23.0627	22.2499	22.4727	22.6515
0.0198559	-0.0265344	P38720;P53319	P38720	6-phosphogluconate dehydrogenase, decarboxylating 1	GND1	828	8	8	8	24.9	24.9	24.9	53.543	0	12.789	204700000	14	19.8417	19.6517	20.6672	19.7982	19.6283	20.6546
2.17774	0.619278	P38741	P38741	Meiotic activator RIM4	RIM4	830	17	17	17	32.8	32.8	32.8	80.108	0	149.09	6809200000	164	26.3797	26.1645	26.2383	27.0799	26.8135	26.7469
0.578928	1.54218	P38742	P38742	Nitrogen permease regulator 3	NPR3	831	1	1	1	1	1	1	129.97	0.0014524	1.894	134200000	14	23.1413	19.4483	22.0376	22.3338	23.9185	23.0013
0.11021	0.151903	P38747	P38747	OTU domain-containing protein 2	OTU2	833	1	1	1	4.2	4.2	4.2	36.113	0	7.9803	57012000	11	22.8008	23.4238	22.102	22.4901	23.5529	22.7394
0.011676	-0.0116494	P38754;P36105	P38754;P36105	60S ribosomal protein L14-B;60S ribosomal protein L14-A	RPL14B;RPL14A	834	10	10	10	55.8	55.8	55.8	15.153	0	179.33	24198000000	256	28.015	27.694	28.1274	28.2747	27.3303	28.1965
0.126651	-0.483669	P38758	P38758	Putative oxidoreductase TDA3	TDA3	835	2	2	2	7.6	7.6	7.6	57.613	0	6.3251	109670000	6	22.4238	22.5579	19.9922	22.0263	18.9468	22.5498
1.73964	0.814449	P38760	P38760	RNA-binding protein MIP6	MIP6	836	32	32	32	47.3	47.3	47.3	75.919	0	323.31	25718000000	401	28.289	27.7671	28.1519	28.5994	29.0278	29.0242
1.92992	0.561602	P38764	P38764	26S proteasome regulatory subunit RPN1	RPN1	837	15	15	15	21.8	21.8	21.8	109.49	0	65.119	2174600000	140	23.3438	23.4944	23.7557	24.1076	24.012	24.1592
0.7007	0.547133	P38768	P38768	Protein interacting with Hsp90 1	PIH1	838	7	7	7	20.1	20.1	20.1	39.519	0	24.781	896590000	61	24.1982	24.7847	23.6162	24.552	24.947	24.7414
2.2866	0.928541	P38779	P38779	Proteasome-interacting protein CIC1	CIC1	839	3	3	3	10.4	10.4	10.4	42.529	0	5.6117	265340000	20	22.9958	22.783	22.9192	24.0346	23.5235	23.9255
0.949134	0.699404	P38788	P38788	Ribosome-associated complex subunit SSZ1	SSZ1	840	11	11	11	29.9	29.9	29.9	58.237	0	32.692	866630000	25	23.7963	23.0393	23.7833	23.8173	24.2613	24.6384
1.42382	0.570895	P38789	P38789	Ribosome biogenesis protein SSF1	SSF1	841	8	8	2	18.3	18.3	5.3	51.763	0	8.4182	730280000	25	23.6404	23.5031	24.017	24.1951	24.1754	24.5027
0.0538966	-0.0973771	P38791	P38791	Deoxyhypusine synthase	DYS1	842	2	2	2	6.7	6.7	6.7	42.892	0	3.441	114580000	10	21.4238	21.3761	22.5079	21.463	20.9275	22.6251
1.06697	1.9772	P38798	P38798	Nonsense-mediated mRNA decay protein 2	NMD2	843	2	2	2	1.7	1.7	1.7	126.75	0.001443	1.8617	69229000	2	19.4027	22.2409	20.4092	23.0209	22.153	22.8105
0.0540656	-0.101515	P38809	P38809	Uncharacterized protein YHR097C	YHR097C	845	4	4	4	12.6	12.6	12.6	40.662	0	29.282	372000000	18	22.251	23.5787	24.2061	22.7479	23.7664	23.2169
0.111789	-0.131353	P38817	P38817	ADP-ribosylation factor-binding protein GGA2	GGA2	847	4	4	4	8.7	8.7	8.7	64.346	0	3.0026	1291800000	9	24.7186	25.0291	24.1353	24.2124	25.1648	24.1117
0.417131	0.32234	P38818	P38818	Cytochrome c lysine N-methyltransferase 1	CTM1	848	6	6	6	14	14	14	68.284	0	19.612	476590000	40	22.0189	22.7884	22.6623	22.7616	23.2281	22.447
0.175295	-0.372727	P38822	P38822	Protein BZZ1	BZZ1	849	1	1	1	2.2	2.2	2.2	71.17	0.0014937	2.0727	52808000	8	23.5724	23.7165	21.4811	21.9646	23.2004	22.4868
3.15444	2.39114	P38827	P38827	Histone-lysine N-methyltransferase, H3 lysine-4 specific	SET1	850	4	4	4	5	5	5	123.91	0	7.0078	372160000	22	21.0947	20.4002	20.521	23.0524	22.8351	23.302
0.681425	0.271512	P38828	P38828	Protein LSM12	LSM12	851	4	4	4	26.2	26.2	26.2	21.313	0	5.8383	468440000	41	23.928	23.636	23.5076	23.7901	23.8753	24.2207
1.28825	-1.58427	P38829	P38829	MIP18 family protein YHR122W	YHR122W	852	1	1	1	6.9	6.9	6.9	25.675	0	3.2207	28781000	2	21.5618	21.7362	21.8459	18.9939	20.789	20.6082
0.713146	1.01712	P38830	P38830	Meiosis-specific transcription factor NDT80	NDT80	853	12	12	12	23.4	23.4	23.4	71.479	0	105.22	1262200000	59	23.4598	24.2307	23.6466	24.9872	25.7421	23.6591
0.0771492	-0.439797	P38833	P38833	Uncharacterized protein YHR127W	YHR127W	854	2	2	2	11.9	11.9	11.9	27.132	0	3.025	209080000	14	23.0308	23.6257	25.574	26.5272	24.2031	20.1808
0.128491	0.0788822	P38840	P38840	Aromatic amino acid aminotransferase 2	ARO9	855	29	29	29	68.8	68.8	68.8	58.527	0	323.31	19280000000	417	26.1217	26.636	26.1277	26.6139	26.4023	26.1059
0.0677253	0.0616589	P38845	P38845	Cruciform DNA-recognizing protein 1;CRP1 short N-terminal subpeptide;CRP1 short C-terminal subpeptide	CRP1	856	5	5	5	9.2	9.2	9.2	51.115	0	103.19	1329800000	75	25.6251	26.3754	25.4562	25.6654	26.1579	25.8183
1.22426	-0.505496	P38854	P38854	Topoisomerase I damage affected protein 11	TDA11	858	6	6	6	12.9	12.9	12.9	56.313	0	6.3804	946740000	29	25.6634	25.5776	25.9666	25.0759	25.5383	25.0769
0.230955	0.227103	P38862	P38862	Ubiquitin-like modifier-activating enzyme ATG7	ATG7	859	10	10	10	20	20	20	71.427	0	19.048	425460000	34	22.8059	23.0032	22.565	22.4874	23.7158	22.8522
0.259784	0.208078	P38871	P38871	Sporulation-specific protein 1	SSP1	860	5	5	5	11.7	11.7	11.7	65.815	0	12.083	627950000	29	23.7932	23.5297	23.9277	23.5147	24.5218	23.8384
1.54879	0.802901	P38872	P38872	Prospore formation at selected spindle poles protein 1	PFS1	861	6	6	6	23.2	23.2	23.2	27.884	0	57.346	828770000	71	23.4031	23.1956	22.8407	23.6564	24.2567	23.935
0.262813	-0.431697	P38879	P38879	Nascent polypeptide-associated complex subunit alpha	EGD2	862	3	3	3	25.9	25.9	25.9	18.709	0	6.5143	444330000	33	23.5076	22.7899	24.9671	23.4968	23.0505	23.4221
0.507413	0.561914	P38882	P38882	U3 small nucleolar RNA-associated protein 9	UTP9	863	5	5	5	9.6	9.6	9.6	65.271	0	16.332	373270000	23	23.7114	22.6485	22.8023	24.1893	22.9708	23.6877
0.301169	0.325579	P38886	P38886	26S proteasome regulatory subunit RPN10	RPN10	864	2	2	2	9	9	9	29.747	0.0014793	1.9964	290380000	9	23.1789	22.6625	21.9371	22.4284	23.2634	23.0634
1.23061	0.932924	P38891	P38891	Branched-chain-amino-acid aminotransferase, mitochondrial	BAT1	865	9	7	7	30.3	23.7	23.7	43.596	0	33.742	862100000	60	22.8954	23.9594	23.4175	24.7171	24.1871	24.1669
0.560175	-1.02567	P38910	P38910	10 kDa heat shock protein, mitochondrial	HSP10	866	5	5	5	57.5	57.5	57.5	11.372	0	75.446	296580000	12	22.0629	21.4778	24.1117	21.8231	21.3644	21.388
0.53662	0.367613	P38911;Q06205	P38911	FK506-binding nuclear protein	FPR3	867	7	7	7	29.2	29.2	29.2	46.553	0	146.61	3361300000	83	25.7596	25.0155	25.5504	25.831	25.4433	26.1542
0.253835	0.202136	P38912	P38912	Eukaryotic translation initiation factor 1A	TIF11	868	9	9	9	48.4	48.4	48.4	17.435	0	19.57	1257800000	48	23.8736	23.7901	24.0291	23.514	24.5596	24.2257
0.258052	-0.0905387	P38915	P38915	Transcription factor SPT8	SPT8	869	2	2	2	3.5	3.5	3.5	66.189	0.0055788	1.6781	31291000	8	21.6555	21.8201	21.7702	21.53	21.5245	21.9197
1.70473	0.183376	P38922	P38922	Protein HRB1	HRB1	870	8	8	8	24.4	24.4	24.4	52.141	0	81.584	1762200000	88	24.6848	24.5622	24.6571	24.7656	24.8139	24.8748
0.0866823	0.0926476	P38934	P38934	Nuclear segregation protein BFR1	BFR1	872	29	29	29	51.5	51.5	51.5	54.639	0	116.84	6889200000	249	26.5996	25.4643	26.4374	26.4761	26.0117	26.2915
0.824484	0.734633	P38961	P38961	25S rRNA (adenine(645)-N(1))-methyltransferase	RRP8	873	2	2	2	8.2	8.2	8.2	45.985	0	4.1157	116740000	7	22.6021	22.994	23.9204	24.1608	23.8485	23.7111
0.662772	-0.362642	P38968	P38968	Protein transport protein SEC31	SEC31	874	6	6	6	5.9	5.9	5.9	138.72	0	19.416	456480000	38	24.1154	24.504	24.0043	23.7169	24.2307	23.5882
0.613656	0.773331	P38985	P38985	Signal recognition particle subunit SRP14	SRP14	875	2	2	2	18.5	18.5	18.5	16.43	0	28.876	92812000	7	22.013	20.7108	20.5627	21.3185	21.8341	22.454
1.18206	0.540066	P38986	P38986	L-asparaginase 1	ASP1	876	9	9	9	37.8	37.8	37.8	41.395	0	26.066	1770000000	61	24.8302	25.2039	24.7971	25.7658	25.5094	25.1763
0.615876	-0.179129	P38988	P38988	Mitochondrial GTP/GDP carrier protein 1	GGC1	877	3	3	3	14.7	14.7	14.7	33.215	0	12.471	226070000	28	22.7635	23.0022	22.9595	22.5466	22.7208	22.9204
0.0183461	0.0356909	P38993	P38993	Iron transport multicopper oxidase FET3	FET3	879	1	1	1	4.2	4.2	4.2	72.359	0	4.0924	38140000	1	19.9569	21.5645	21.086	20.1914	20.8238	21.6993
0.756596	0.358944	P38996	P38996	Nuclear polyadenylated RNA-binding protein 3	NAB3	880	3	3	3	4.5	4.5	4.5	90.438	0	3.3768	192370000	9	22.1948	22.0787	22.296	22.3922	22.2917	22.9625
0.0680272	-0.0720997	P39002	P39002	Long-chain-fatty-acid--CoA ligase 3	FAA3	881	3	2	2	4.3	2.7	2.7	77.946	0.00075873	2.1946	155000000	6	23.9233	23.2959	23.0625	22.8602	23.4326	23.7725
0.305078	-0.163114	P39011	P39011	Bud emergence protein 4	BEM4	883	2	2	2	3.9	3.9	3.9	70.992	0	2.6428	27537000	2	20.0687	19.7023	20.3947	19.7354	19.909	20.0319
0.195423	0.192741	P39013	P39013	Actin cytoskeleton-regulatory complex protein END3	END3	884	3	3	3	15.8	15.8	15.8	40.297	0	4.2494	934580000	20	25.4017	24.3973	24.4352	24.6286	24.9054	25.2786
0.00133479	0.000853856	P39015	P39015	Suppressor protein STM1	STM1	885	15	15	15	56	56	56	29.995	0	129.65	5157600000	191	26.7806	27.2092	27.1661	27.357	26.8263	26.9752
2.93244	1.2105	P39076	P39076	T-complex protein 1 subunit beta	CCT2	886	18	18	18	48.8	48.8	48.8	57.203	0	70.704	3002800000	150	24.1504	24.6213	24.3821	25.5201	25.7008	25.5642
2.52492	0.95207	P39077	P39077	T-complex protein 1 subunit gamma	CCT3	887	18	18	18	44.2	44.2	44.2	58.814	0	43.148	1999200000	100	23.4264	23.8903	23.5792	24.6883	24.57	24.4938
2.70687	1.38659	P39078	P39078	T-complex protein 1 subunit delta	CCT4	888	9	9	9	24.8	24.8	24.8	57.603	0	100.44	1359500000	79	23.3441	22.7006	23.1444	24.3969	24.4549	24.4969
2.85597	1.39937	P39079	P39079	T-complex protein 1 subunit zeta	CCT6	889	8	8	8	24.2	24.2	24.2	59.923	0	323.31	811880000	79	23.0641	22.8434	22.5443	24.0374	24.26	24.3525
0.0738046	0.0637283	P39516;P06367	P39516;P06367	40S ribosomal protein S14-B;40S ribosomal protein S14-A	RPS14B;RPS14A	891	11	11	11	67.4	67.4	67.4	14.65	0	323.31	22365000000	292	27.8606	27.3042	28.0576	27.9507	27.4046	28.0583
1.20473	-0.573553	P39517	P39517	ATP-dependent RNA helicase DHH1	DHH1	892	9	9	9	20.4	20.4	20.4	57.543	0	22.911	1458000000	55	25.7751	25.6789	25.6281	24.755	25.514	25.0924
0.9837	0.280257	P39518	P39518	Long-chain-fatty-acid--CoA ligase 2	FAA2	893	16	16	16	26.2	26.2	26.2	83.437	0	52.511	2068800000	161	24.7798	24.6425	24.7564	25.0583	24.7659	25.1953
1.32542	-0.563264	P39676	P39676	Flavohemoprotein	YHB1	896	5	5	5	18	18	18	44.646	0	12.322	530790000	36	23.3477	23.7831	23.7021	22.8474	23.335	22.9607
0.720832	0.587702	P39684	P39684	Protein PES4	PES4	898	44	44	44	59.9	59.9	59.9	70.842	0	323.31	26572000000	510	27.3474	26.4391	27.1899	27.0946	27.7514	27.8936
0.297909	0.346104	P39692	P39692	Sulfite reductase [NADPH] flavoprotein component	MET10	899	3	3	3	4.8	4.8	4.8	114.83	0	13.373	145810000	16	23.7858	22.581	22.5591	23.803	23.0912	23.07
1.4679	1.65818	P39706	P39706	COMPASS component SWD1	SWD1	900	2	2	2	6.3	6.3	6.3	48.654	0	3.6542	177330000	10	21.3043	20.8787	21.3312	21.8253	23.2764	23.3871
0.63403	0.336358	P39714	P39714	(R,R)-butanediol dehydrogenase	BDH1	901	4	4	4	15.7	15.7	15.7	41.582	0	8.3483	734870000	30	22.9892	23.4772	23.4848	23.4229	23.9946	23.5427
0.899823	0.190866	P39726	P39726	Glycine cleavage system H protein, mitochondrial	GCV3	902	3	3	3	20.6	20.6	20.6	18.793	0	14.071	303040000	18	23.377	23.3109	23.1896	23.5968	23.5299	23.3233
0.799677	-0.218936	P39729	P39729	Ribosome-interacting GTPase 1	RBG1	903	3	3	3	12.2	12.2	12.2	40.701	0	25.274	69749000	5	22.4156	22.2201	22.186	21.8503	22.1928	22.1218
0.130318	0.184318	P39730	P39730	Eukaryotic translation initiation factor 5B	FUN12	904	13	13	13	16.8	16.8	16.8	112.27	0	46.471	1626700000	61	24.8134	24.0958	24.5909	25.3047	23.7523	24.9961
0.391243	-0.346179	P39743	P39743	Reduced viability upon starvation protein 167	RVS167	905	6	6	6	14.1	14.1	14.1	52.774	0	10.641	676090000	36	23.0179	23.9095	23.9836	23.4606	23.5339	22.878
0.477129	0.401342	P39744	P39744	Nucleolar complex protein 2	NOC2	906	4	4	4	6.5	6.5	6.5	81.6	0	5.3046	496400000	36	23.9634	23.1067	23.2784	24.3314	23.465	23.7561
1.0655	1.65544	P39923	P39923	Nitrogen permease regulator 2	NPR2	907	4	4	4	8.8	8.8	8.8	69.858	0	4.7227	180810000	9	21.9432	21.4508	22.2664	24.9059	23.0504	22.6704
0.911933	0.827991	P39927	P39927	Protein PTI1	PTI1	908	1	1	1	3.3	3.3	3.3	46.983	0	3.7157	44460000	5	20.4379	20.3677	19.8084	20.6418	20.6754	21.7807
0.672187	0.290558	P39935	P39935	Eukaryotic initiation factor 4F subunit p150	TIF4631	910	13	13	10	16.6	16.6	14.2	107.1	0	21.287	882370000	56	24.3253	24.2445	24.1374	24.1585	24.7821	24.6382
0.0766294	0.0785542	P39936	P39936	Eukaryotic initiation factor 4F subunit p130	TIF4632	911	7	4	4	9.5	7	7	103.9	0	9.748	350070000	12	24.4532	23.8138	24.0419	24.4949	24.4849	23.5649
0.358489	0.39325	P39938;P39939	P39938;P39939	40S ribosomal protein S26-A;40S ribosomal protein S26-B	RPS26A;RPS26B	912	5	5	5	34.5	34.5	34.5	13.505	0	5.7954	5850700000	42	27.5787	26.1746	26.9254	27.5385	26.8682	27.4518
0.0639994	-0.0641479	P39940	P39940	E3 ubiquitin-protein ligase RSP5	RSP5	913	6	6	6	8	8	8	91.815	0	5.4816	437990000	31	25.0162	24.6473	23.9968	24.2182	24.8327	24.4169
0.235286	-0.376563	P39954	P39954	Adenosylhomocysteinase	SAH1	914	5	5	5	14	14	14	49.125	0	8.2237	494840000	26	22.6189	22.482	23.6633	22.2116	21.8828	23.54
0.118069	0.290819	P39960	P39960	GTPase-activating protein BEM2/IPL2	BEM2	915	3	3	3	2.1	2.1	2.1	245.43	0	5.6497	110660000	7	19.9248	22.9535	21.3887	21.9436	21.8781	21.3177
0.527672	-0.5037	P39968	P39968	Vacuolar protein 8	VAC8	916	2	2	2	5.4	5.4	5.4	63.207	0	7.7019	155640000	14	24.9091	23.8995	23.7593	23.4344	24.1089	23.5134
0.656976	0.246064	P39990	P39990	13 kDa ribonucleoprotein-associated protein	SNU13	917	5	5	5	48.4	48.4	48.4	13.569	0	264.16	32781000000	73	30.067	29.7203	29.9485	30.0424	30.0033	30.4283
0.920611	-0.580476	P39998	P39998	Enhancer of mRNA-decapping protein 3	EDC3	919	3	3	3	6.7	6.7	6.7	61.339	0	35.612	475810000	21	24.2066	23.3709	23.6553	22.8417	23.2812	23.3685
0.385783	0.462035	P40005	P40005	Prefoldin subunit 2	GIM4	920	3	3	3	31.5	31.5	31.5	12.994	0.0014684	1.9524	171760000	6	21.8202	21.7462	21.5764	23.1337	21.4534	21.9418
0.030783	0.0149008	P40010	P40010	Nuclear GTP-binding protein NUG1	NUG1	921	14	14	14	33.7	33.7	33.7	57.708	0	63.507	38872000000	120	32.4623	31.9427	32.0559	32.1044	32.1558	32.2453
0.107984	-0.0738837	P40016	P40016	26S proteasome regulatory subunit RPN3	RPN3	922	8	8	8	22.6	22.6	22.6	60.392	0	50.322	954070000	51	23.3102	24.0907	23.5674	23.4022	23.6993	23.6452
1.43166	0.604175	P40017	P40017	Carnitine O-acetyltransferase YAT2	YAT2	923	24	24	24	31.5	31.5	31.5	103.33	0	136.79	4141000000	179	24.3376	24.9262	24.3586	25.1222	25.2173	25.0955
0.148179	0.196377	P40018	P40018	Small nuclear ribonucleoprotein-associated protein B	SMB1	924	2	2	2	8.2	8.2	8.2	22.379	0.0092045	1.374	117250000	3	22.2454	21.5016	23.0264	22.0719	22.4475	22.8433
1.11595	-0.316739	P40024	P40024	ABC transporter ATP-binding protein ARB1	ARB1	925	16	16	16	34.3	34.3	34.3	68.376	0	31.827	1811800000	135	24.6966	24.429	24.4414	24.0037	24.2998	24.3133
0.122698	0.343753	P40029	P40029	Peptide methionine sulfoxide reductase	MXR1	926	14	14	14	79.9	79.9	79.9	21.141	0	83.583	2934500000	74	26.0544	23.1634	25.2955	25.9669	24.13	25.4477
0.489557	0.352037	P40031	P40031	Sporulation-specific protein 73	SPO73	928	6	6	6	50.3	50.3	50.3	16.598	0	25.179	585160000	39	23.5164	23.3539	23.1473	23.3554	24.2781	23.4403
0.336093	0.423471	P40032	P40032	Prolyl 3,4-dihydroxylase TPA1	TPA1	929	3	3	3	7.9	7.9	7.9	74.041	0	6.1926	131390000	13	21.0024	21.7868	20.79	21.0207	21.3952	22.4337
0.100771	0.12288	P40036	P40036	GLC7-interacting protein 2	GIP2	930	3	3	3	6.2	6.2	6.2	62.318	0	6.3276	182650000	22	23.7262	22.3713	23.2825	23.4847	22.894	23.37
0.752061	-1.1251	P40040	P40040	Protein THO1	THO1	931	3	3	3	18.3	18.3	18.3	24.137	0	10.826	96704000	4	22.0788	22.7027	24.2755	22.1834	22.0193	21.479
0.189833	0.0797304	P40043	P40043	Respiratory growth induced protein 1	RGI1	932	4	4	4	42.2	42.2	42.2	18.989	0	6.1294	225430000	15	22.8613	22.9418	23.0393	22.8321	22.9222	23.3273
0.684277	1.16608	P40052	P40052	Uncharacterized protein YER079W	YER079W	933	5	5	5	28.6	28.6	28.6	23.197	0	9.6514	74430000	5	20.7286	23.2914	22.6852	23.2991	23.4368	23.4675
0.102902	0.106194	P40053	P40053	Altered inheritance of mitochondria protein 9, mitochondrial	AIM9	934	8	8	8	14.5	14.5	14.5	72.413	0	6.8619	309450000	21	23.273	22.6998	22.5127	23.4991	22.5199	22.785
0.460356	0.444624	P40054	P40054	D-3-phosphoglycerate dehydrogenase 1	SER3	935	6	6	3	18.8	18.8	10	51.193	0	15.473	314360000	32	22.1329	22.9613	22.2672	22.5733	23.5558	22.5661
0.261599	0.264222	P40055	P40055	U3 small nucleolar RNA-associated protein 7	UTP7	936	6	6	6	13.9	13.9	13.9	62.316	0	13.417	587630000	49	23.3526	22.9283	23.7045	24.0849	22.9546	23.7385
0.298338	0.827988	P40066	P40066	Nucleoporin GLE2	GLE2	937	2	2	2	8.8	8.8	8.8	40.522	0	6.5307	82573000	16	21.2845	21.8369	18.4996	20.5081	21.5695	22.0274
0.546277	-0.199575	P40069	P40069	Importin subunit beta-4	KAP123	938	21	21	21	28.9	28.9	28.9	122.6	0	90.354	2871900000	190	24.3239	24.4644	24.4574	23.9537	24.2034	24.49
0.509463	-0.384703	P40070	P40070	U6 snRNA-associated Sm-like protein LSm4	LSM4	939	3	3	3	11.2	11.2	11.2	21.276	0.00078802	2.443	104980000	16	22.2198	21.885	22.8089	21.646	22.2873	21.8264
0.139271	0.111886	P40076	P40076	Uncharacterized protein YER121W	YER121W	942	1	1	1	12.3	12.3	12.3	12.941	0.0015004	2.1122	102450000	7	22.2074	22.6423	22.9711	23.1126	22.5651	22.4787
0.339654	0.335341	P40079	P40079	U3 small nucleolar ribonucleoprotein protein LCP5	LCP5	943	4	4	4	14	14	14	40.794	0	4.2985	151190000	17	22.942	21.6932	21.9146	22.6679	22.6415	22.2465
0.972334	0.161791	P40089	P40089	U6 snRNA-associated Sm-like protein LSm5	LSM5	945	2	2	2	36.6	36.6	36.6	10.423	0	65.338	719640000	41	24.4733	24.4515	24.4142	24.6594	24.4585	24.7065
0.596592	0.950713	P40091	P40091	Protein PEA2	PEA2	946	3	3	3	8.3	8.3	8.3	48.164	0	5.1385	76175000	4	19.4233	21.7423	21.1318	21.425	21.9879	21.7367
0.0902773	-0.0841789	P40094	P40094	Conserved oligomeric Golgi complex subunit 3	COG3	947	3	3	3	6.4	6.4	6.4	92.543	0	4.4314	425370000	4	23.5112	24.051	24.3564	23.463	23.9944	24.2087
2.79238	-2.27239	P40150	P40150	Heat shock protein SSB2	SSB2	950	47	1	1	70.6	3.4	3.4	66.594	0	323.31	452160000	10	24.7075	25.0175	24.8129	22.4021	23.1302	22.1885
0.413068	0.871372	P40160	P40160	Serine/threonine-protein kinase RIO2	RIO2	951	1	1	1	3.3	3.3	3.3	49.124	0	2.821	51454000	4	19.0062	21.4059	21.6857	21.2849	21.2859	22.1411
0.565356	0.529976	P40167	P40167	Sporulation-specific with a leucine zipper motif protein 1	SLZ1	952	3	3	3	8.1	8.1	8.1	34.317	0	3.5078	249880000	20	25.3103	24.347	23.956	24.9114	25.2725	25.0193
1.3786	-0.922576	P40168	P40168	Uncharacterized protein YNL195C		953	6	6	6	34.5	34.5	34.5	28.321	0	323.31	2762500000	63	25.6267	26.6792	26.2755	25.1898	25.3878	25.236
1.26041	-0.537633	P40185	P40185	Protein MMF1, mitochondrial	MMF1	954	3	3	3	24.1	24.1	24.1	15.908	0	2.7722	54239000	4	21.7884	21.9182	21.841	20.9285	21.5798	21.4263
0.238004	-0.439323	P40187	P40187	GSY2-interacting protein PIG2	PIG2	955	3	3	3	7.1	7.1	7.1	61.938	0.0021216	1.7878	49098000	2	19.6643	20.6351	21.0054	18.8057	20.384	20.7972
1.00983	-0.888625	P40188	P40188	Respiratory growth induced protein 2	RGI2	956	8	8	8	54.9	54.9	54.9	19.229	0	69.92	1894500000	56	25.0276	26.1935	25.4424	24.3526	25.1204	24.5247
0.158463	-0.243436	P40208	P40208	Glucose-induced degradation protein 8	GID8	957	2	2	2	4.6	4.6	4.6	51.729	0.00076394	2.2559	279150000	19	24.494	24.4903	23.721	23.607	25.0123	23.3557
0.157019	0.0956281	P40210	P40210	Protein SIP5	SIP5	958	2	2	2	2.7	2.7	2.7	55.859	0.0091743	1.3513	44983000	5	22.7684	22.4073	22.0054	22.5244	22.5693	22.3742
0.0180356	0.0110067	P40212	P40212	60S ribosomal protein L13-B	RPL13B	959	10	10	1	44.7	44.7	14.6	22.525	0	139.2	22605000000	159	28.4447	28.0356	28.4184	28.4419	28.004	28.4859
0.28698	-0.0920893	P40217	P40217	Eukaryotic translation initiation factor 3 subunit I	TIF34	960	10	10	10	45.8	45.8	45.8	38.755	0	77.104	1489500000	68	24.4928	24.2676	24.6474	24.2591	24.4946	24.3778
0.138622	0.0976327	P40218	P40218	Uncharacterized protein YMR147W		961	4	4	4	24.7	24.7	24.7	25.915	0	19.483	1382500000	63	25.4369	25.3715	24.798	25.1307	25.626	25.1427
0.28728	0.637126	P40219	P40219	Outer spore wall protein 5	OSW5	962	1	1	1	18.9	18.9	18.9	16.384	0	14.125	188030000	14	22.4765	24.6187	25.13	24.6805	24.0777	25.3786
0.303871	1.21873	P40303	P40303	Proteasome subunit alpha type-4	PRE6	964	2	2	2	9.8	9.8	9.8	28.439	0.00075358	2.1491	158630000	14	19.3365	24.5059	19.9527	22.5636	22.3229	22.5647
3.21499	-12.7098	P40316	P40316	Securin	PDS1	965	28	28	28	69.7	69.7	69.7	41.838	0	323.31	106310000000	154	33.8022	33.5285	33.2632	20.5396	23.181	18.744
0.340255	0.138731	P40327	P40327	26S protease regulatory subunit 4 homolog	RPT2	966	13	13	13	30.4	30.4	30.4	48.828	0	34.082	2870600000	110	25.3086	25.673	25.1056	25.4424	25.5345	25.5265
1.05362	0.389799	P40348	P40348	Replication factor C subunit 2	RFC2	967	7	7	7	26.3	26.3	26.3	39.741	0	68.787	429950000	28	22.8798	23.418	23.2038	23.6648	23.5953	23.4109
0.588424	0.252445	P40362	P40362	U3 small nucleolar RNA-associated protein 18	UTP18	968	3	3	3	9.1	9.1	9.1	66.423	0	14.715	298930000	21	23.6737	23.376	23.8338	23.7703	23.7184	24.1521
0.529216	-0.277006	P40363	P40363	S-formylglutathione hydrolase		969	1	1	1	6.7	6.7	6.7	33.934	0.0086264	1.4091	12528000000	16	28.2719	28.1157	28.059	27.7634	28.298	27.5541
0.00716449	0.00958824	P40364	P40364	Mitochondrial peculiar membrane protein 1	MPM1	970	6	6	6	31.7	31.7	31.7	28.47	0	73.201	924990000	31	25.6595	24.9446	24.4545	24.7695	25.561	24.7569
3.59567	1.2009	P40413	P40413	T-complex protein 1 subunit epsilon	CCT5	971	19	19	19	44	44	44	61.913	0	75.666	3388100000	139	24.0701	24.0666	24.0599	25.4348	25.2687	25.0958
0.0246723	-0.0436675	P40414	P40414	Tropomyosin-2	TPM2	972	5	5	5	38.5	38.5	38.5	19.093	0	4.2171	61855000	6	20.7041	19.8573	21.5763	21.252	20.6198	20.1348
0.158969	0.0637468	P40422	P40422	DNA-directed RNA polymerases I, II, and III subunit RPABC4	RPC10	973	3	3	3	51.4	51.4	51.4	7.7159	0	4.217	552000000	19	23.2439	23.6303	23.2323	23.5806	23.3479	23.3693
0.848403	0.351772	P40470	P40470	Regulator of rDNA transcription protein 14	RRT14	976	2	2	2	15	15	15	23.845	0	8.316	483130000	36	24.9385	24.5644	24.2758	24.9286	24.9268	24.9786
0.592868	-0.618299	P40477	P40477	Nucleoporin NUP159	NUP159	977	4	4	4	3.6	3.6	3.6	158.91	0	5.206	97004000	8	23.8608	22.4428	22.5187	22.4064	22.3815	22.1794
0.592134	0.33565	P40481	P40481	Histidine protein methyltransferase 1	HPM1	978	6	6	6	24.7	24.7	24.7	42.514	0	20.868	690950000	52	23.2894	23.6503	23.1163	23.744	23.9999	23.3191
0.677245	1.1576	P40482	P40482	Protein transport protein SEC24	SEC24	979	6	6	5	8.3	8.3	7	103.63	0	9.3338	248740000	17	21.8038	20.2444	22.8877	22.7684	22.6149	23.0254
0.975665	-1.36619	P40495	P40495	Homoisocitrate dehydrogenase, mitochondrial	LYS12	980	5	5	5	17.8	17.8	17.8	40.068	0	8.1113	416120000	23	25.3168	25.083	24.7783	24.1803	22.4295	24.4697
0.690025	0.599221	P40505	P40505	Transcriptional regulatory protein SDS3	SDS3	981	2	2	2	9.8	9.8	9.8	37.625	0.0021536	1.8361	86921000	3	20.0469	21.3132	20.851	21.1101	21.3084	21.5904
1.45307	-0.834091	P40509	P40509	Coatomer subunit epsilon	SEC28	982	5	5	5	30.7	30.7	30.7	33.829	0	55.832	406960000	22	22.9032	22.9802	22.4501	22.3527	21.8152	21.6633
0.930441	0.335957	P40510	P40510	D-3-phosphoglycerate dehydrogenase 2	SER33	983	4	1	1	11.9	3.2	3.2	51.188	0	4.9324	39089000	4	19.5858	20.101	19.8025	20.3225	20.0764	20.0983
0.269444	-0.114545	P40513	P40513	Mitochondrial acidic protein MAM33	MAM33	985	11	11	11	39.1	39.1	39.1	30.132	0	295.02	4456700000	137	26.3797	26.0951	26.6214	26.2152	26.1403	26.3972
0.0154415	-0.0555878	P40517	P40517	Ran-specific GTPase-activating protein 2	YRB2	986	1	1	1	4	4	4	36.054	0.0080429	1.4582	44703000	3	24.0635	22.6603	19.9996	22.1753	22.2861	22.0953
1.1301	0.812854	P40523	P40523	Uncharacterized protein YIL055C	YIL055C	987	4	4	4	7.7	7.7	7.7	70.733	0	4.2806	316400000	13	23.0103	23.7866	22.7396	23.7804	23.9771	24.2176
0.240101	0.32196	P87262;P40525	P87262;P40525	60S ribosomal protein L34-A;60S ribosomal protein L34-B	RPL34A;RPL34B	988	4	4	4	23.1	23.1	23.1	13.639	0	8.9714	2334400000	62	26.5044	25.0556	26.3079	26.6573	25.753	26.4236
0.335728	-0.176013	P40531	P40531	Protein GVP36	GVP36	989	12	12	12	59.5	59.5	59.5	36.67	0	89.306	3642500000	176	25.7868	26.108	25.3814	25.6133	25.6521	25.4827
0.727634	-0.13847	P40543	P40543	Uncharacterized protein YIL024C	YIL024C	990	5	5	5	29.1	29.1	29.1	21.791	0	35.565	480780000	25	24.898	25.123	24.8891	24.903	24.8331	24.7587
0.86811	0.377972	P40546	P40546	Protein FAF1	FAF1	991	2	2	2	4.6	4.6	4.6	38.889	0.00075301	2.1447	54081000	4	22.0068	22.2854	21.6498	22.5156	22.3362	22.2242
0.77455	-0.469597	P40553	P40553	Peroxiredoxin DOT5	DOT5	993	4	4	4	19.1	19.1	19.1	24.119	0	3.4131	762080000	12	25.1769	25.0078	24.8045	24.4848	24.9928	24.1028
0.07074	-0.21794	P40555	P40555	Probable 26S proteasome regulatory subunit p27	NAS2	994	2	2	2	11.4	11.4	11.4	24.846	0.00075415	2.151	182480000	2	22.772	20.844	20.5285	20.1054	20.6094	22.7758
0.570894	0.572189	P40561	P40561	RNA-binding protein SGN1	SGN1	995	4	4	4	20.4	20.4	20.4	28.954	0	6.2218	334390000	23	25.0018	24.3831	23.5439	24.7752	25.1636	24.7066
0.680777	0.257446	P40569	P40569	Protein GAT4	GAT4	996	1	1	1	12.4	12.4	12.4	13.245	0.0014545	1.8999	28651000	1	21.6658	21.4088	21.4872	21.7064	22.0736	21.5542
0.592219	-0.336363	P40581;P38143	P40581;P38143	Peroxiredoxin HYR1;Glutathione peroxidase 2	HYR1;GPX2	998	2	2	2	14.1	14.1	14.1	18.641	0.0014892	2.051	86428000	5	22.0844	21.5696	21.9254	21.1972	21.4769	21.8963
0.00150722	-0.00271861	P40693	P40693	Ribosome biogenesis protein RLP7	RLP7	999	3	3	3	9	9	9	36.559	0	15.151	305030000	10	24.7741	23.1764	23.5594	24.3219	23.1841	23.9958
0.234361	0.317662	P40850	P40850	Protein MKT1	MKT1	1001	7	7	7	10.7	10.7	10.7	94.493	0	14.122	472890000	41	23.8122	22.3575	23.9976	23.8484	23.8063	23.4655
0.580897	1.3196	P40961	P40961	Prohibitin-1	PHB1	1002	2	2	2	6.3	6.3	6.3	31.427	0.0014631	1.9288	192730000	21	22.4765	22.5425	19.5173	22.4837	22.9985	23.0129
0.685404	-0.461288	P40965	P40965	MutS protein homolog 4	MSH4	1003	6	6	6	8.2	8.2	8.2	99.224	0	26.61	2097000000	12	25.4123	26.0602	26.3063	25.4013	25.7515	25.2422
0.453277	-0.789796	P40989	P40989	1,3-beta-glucan synthase component GSC2	GSC2	1004	4	4	4	2.8	2.8	2.8	216.99	0	6.6027	148390000	17	22.0889	22.0824	22.1137	22.0804	22.0311	19.8041
0.189742	-0.126619	P40991	P40991	25S rRNA (cytosine(2870)-C(5))-methyltransferase	NOP2	1005	10	10	10	18.9	18.9	18.9	69.811	0	41.87	1412400000	48	24.3655	24.3383	24.6924	24.7127	23.9239	24.3798
0.150223	-0.265374	P41056	P41056	60S ribosomal protein L33-B	RPL33B	1006	4	2	2	32.7	15.9	15.9	12.168	0	16.885	1556100000	38	27.1683	25.8552	27.1419	26.8346	25.4734	27.0614
0.0713622	0.0582085	P41058	P41058	40S ribosomal protein S29-B	RPS29B	1008	4	4	3	50	50	30.4	6.7276	0	6.7687	3362900000	42	26.4806	25.697	26.5315	26.4366	26.3275	26.1196
0.106626	0.112474	P41277;P40106	P41277;P40106	Glycerol-1-phosphate phosphohydrolase 1;Glycerol-1-phosphate phosphohydrolase 2	GPP1;GPP2	1009	3	3	3	15.6	15.6	15.6	27.947	0	6.2041	715600000	35	25.1512	23.8632	24.5606	24.5939	24.7911	24.5273
0.993849	-0.662226	P41338	P41338	Acetyl-CoA acetyltransferase	ERG10	1011	10	10	10	36.2	36.2	36.2	41.728	0	71.737	1557300000	96	24.2132	24.1099	24.6549	23.2533	23.5813	24.1567
0.0107388	0.0144717	P41805	P41805	60S ribosomal protein L10	RPL10	1012	14	14	14	54.8	54.8	54.8	25.361	0	121.22	15145000000	174	27.7193	26.5277	27.2462	27.6016	26.6542	27.2809
0.968827	-0.57214	P41807	P41807	V-type proton ATPase subunit H	VMA13	1013	6	6	6	13.4	13.4	13.4	54.415	0	9.1372	903870000	61	24.2919	24.7868	24.0467	23.8907	24.0449	23.4733
0.0616237	0.0445182	P41808	P41808	Sporulation-specific mitogen-activated protein kinase SMK1	SMK1	1014	1	1	1	3.9	3.9	3.9	44.3	0.0087073	1.4508	30334000	2	19.6197	20.2492	19.9064	19.628	20.1823	20.0985
0.90876	0.331114	P41810	P41810	Coatomer subunit beta	SEC26	1015	17	17	17	22.6	22.6	22.6	109.02	0	104.18	1417300000	95	23.6828	23.7196	23.7485	23.7475	24.0646	24.3322
1.91514	1.23307	P41811	P41811	Coatomer subunit beta	SEC27	1016	9	9	9	14.6	14.6	14.6	99.444	0	14.375	486290000	24	21.8155	21.7038	22.3882	22.8282	23.4257	23.3527
0.459643	0.21741	P41818	P41818	Protein GLC8	GLC8	1017	3	3	3	16.6	16.6	16.6	26.649	0	45.99	1239500000	29	24.7497	25.336	24.8357	25.0331	25.192	25.3485
0.58502	1.42336	P41835	P41835	Thiamine biosynthetic bifunctional enzyme;Thiamine-phosphate synthase;Hydroxyethylthiazole kinase	THI6	1018	5	5	5	14.4	14.4	14.4	58.058	0	25.194	200220000	25	19.1705	22.6986	22.0203	22.8473	22.7918	22.5204
1.75945	0.552885	P41901	P41901	Sporulation-regulated protein 3	SPR3	1019	28	28	28	54.7	54.7	54.7	59.844	0	323.31	8252200000	253	25.7799	25.8225	25.3912	26.2407	26.2616	26.15
1.96271	-0.780236	P41903	P41903	Peroxisomal acyl-coenzyme A thioester hydrolase 1	TES1	1020	2	2	2	9.2	9.2	9.2	40.259	0.00077882	2.3557	513660000	14	24.6468	24.5871	24.6456	23.7151	23.6353	24.1884
0.267056	-0.145936	P41910	P41910	Repressor of RNA polymerase III transcription MAF1	MAF1	1021	3	3	3	12.2	12.2	12.2	44.732	0	6.748	113810000	5	23.3126	23.3074	22.8904	22.9509	22.7772	23.3445
0.216737	-0.268476	P41911	P41911	Glycerol-3-phosphate dehydrogenase [NAD(+)] 2, mitochondrial	GPD2	1022	6	5	5	23	19.5	19.5	49.421	0	60.899	638930000	22	24.1208	23.9256	23.3279	22.8082	23.5026	24.258
0.302065	0.100519	P41939	P41939	Isocitrate dehydrogenase [NADP] cytoplasmic	IDP2	1023	19	19	16	57.3	57.3	51.5	46.562	0	42.114	2551800000	154	24.8001	24.7708	25.1211	24.9152	24.9295	25.1489
0.0907218	-0.0565166	P41940	P41940	Mannose-1-phosphate guanyltransferase	PSA1	1024	12	12	12	38.5	38.5	38.5	39.565	0	32.095	1421200000	61	24.745	24.5938	25.1191	24.4553	24.9765	24.8567
0.836567	0.270891	P42846	P42846	Protein KRI1	KRI1	1025	7	7	7	17.9	17.9	17.9	68.653	0	35.958	1355100000	66	25.4997	25.2994	25.2862	25.531	25.4699	25.8971
0.382753	0.205763	P42937	P42937	CDC25-like phosphatase YCH1	YCH1	1026	5	5	5	38.5	38.5	38.5	17.248	0	6.5604	767300000	39	24.7086	24.3131	24.0672	24.4751	24.4105	24.8206
0.494193	0.634057	P42938	P42938	Probable ATP-dependent kinase TDA10	TDA10	1027	7	7	7	32.1	32.1	32.1	33.336	0	37.078	553230000	34	23.1722	23.8942	22.2657	24.2697	23.7408	23.2238
0.336733	-0.242708	P42940	P42940	Probable electron transfer flavoprotein subunit beta	CIR1	1028	4	4	4	23.4	23.4	23.4	28.758	0	5.2872	267030000	7	22.1864	22.6334	23.0109	22.2247	22.7219	22.156
2.92225	0.816815	P42943	P42943	T-complex protein 1 subunit eta	CCT7	1029	16	16	16	40.2	40.2	40.2	59.735	0	41.948	1568500000	96	24.0689	24.1136	24.3414	24.9176	24.9637	25.0932
0.925751	1.64942	P42945	P42945	U3 small nucleolar RNA-associated protein 10	UTP10	1030	6	6	6	4.3	4.3	4.3	200.08	0	18.257	340330000	22	22.901	20.4246	22.6037	23.3977	23.2794	24.2005
0.598502	0.431721	P43123	P43123	UDP-N-acetylglucosamine pyrophosphorylase	QRI1	1031	17	17	17	39.4	39.4	39.4	53.475	0	32.654	1566300000	101	24.6116	25.5434	24.7528	25.1347	25.6187	25.4496
1.07123	1.89765	P43132	P43132	COMPASS component BRE2	BRE2	1032	3	3	3	8.3	8.3	8.3	58.347	0	5.0155	62450000	12	21.5043	21.0558	19.0821	23.1696	22.2426	21.9229
0.333299	0.475667	P43321	P43321	Small nuclear ribonucleoprotein Sm D3	SMD3	1033	2	2	2	28.7	28.7	28.7	11.224	0	3.6409	179580000	7	22.518	21.5936	23.4804	22.9189	22.6721	23.428
0.462701	0.404921	P43535	P43535	Protein GCN20	GCN20	1034	13	13	13	22.5	22.5	22.5	85.026	0	80.558	2153300000	114	24.96	25.6094	24.5147	25.5931	25.6795	25.0263
0.0882375	-0.107858	P43558	P43558	Ubiquitin thioesterase OTU1	OTU1	1036	1	1	1	6.6	6.6	6.6	33.51	0	4.7085	146950000	23	21.4222	22.2968	21.834	21.0789	21.8661	22.2844
3.07626	-0.520522	P43561	P43561	Iron transport multicopper oxidase FET5	FET5	1037	7	7	7	13.8	13.8	13.8	70.879	0	18.353	619700000	36	23.5902	23.5829	23.5371	23.0151	22.9758	23.1578
2.34503	-0.370888	P43585	P43585	Vacuolar transporter chaperone 2	VTC2	1038	3	3	3	3.7	3.7	3.7	95.44	0.00078431	2.4188	122240000	11	22.9404	22.9891	23.1096	22.5793	22.7173	22.6297
0.398784	0.376618	P43586	P43586	60S ribosomal subunit assembly/export protein LOC1	LOC1	1039	6	6	6	33.8	33.8	33.8	23.59	0	53.742	1401000000	55	24.4363	23.1723	24.2228	24.429	24.3767	24.1556
0.284646	0.278848	P43588	P43588	Ubiquitin carboxyl-terminal hydrolase RPN11	RPN11	1040	7	7	7	27.1	27.1	27.1	34.398	0	36.116	1164100000	59	23.4022	23.9337	23.7849	24.2585	23.2687	24.4302
1.05794	1.40994	P43593	P43593	Ubiquitin carboxyl-terminal hydrolase 6	UBP6	1042	2	2	2	7.8	7.8	7.8	57.11	0	2.7154	43180000	2	20.3182	19.9783	19.7576	21.8653	20.2329	22.1858
0.164975	0.121857	P43594	P43594	MICOS complex subunit MIC19	MIC19	1043	2	2	2	12.4	12.4	12.4	18.855	0.0021322	1.8039	96126000	7	21.7273	22.2536	21.8232	22.1241	21.6353	22.4102
0.269389	-0.42673	P43598	P43598	Inhibitor of glycogen debranching 1	IGD1	1044	3	3	3	21	21	21	21.783	0	90.53	311620000	20	22.8843	23.8783	22.4645	22.8657	23.3427	21.7384
0.676182	-0.633706	P43603	P43603	LAS seventeen-binding protein 3	LSB3	1047	5	5	4	12.2	12.2	9.8	49.343	0	12.68	200430000	21	22.8834	22.8948	22.6689	22.0929	22.9487	21.5045
0.493095	0.341022	P43607	P43607	Regulator of rDNA transcription protein 5	RRT5	1048	11	11	11	50.9	50.9	50.9	31.865	0	250.94	17336000000	168	28.1565	27.2432	27.7295	27.8633	28.3384	27.9506
0.903745	0.435453	P43609	P43609	Chromatin structure-remodeling complex protein RSC8	RSC8	1049	4	4	4	8.3	8.3	8.3	63.167	0	5.7448	181040000	15	21.8922	21.5895	22.0234	22.0662	22.1065	22.6387
1.1985	-1.1845	P43616	P43616	Cys-Gly metallodipeptidase DUG1	DUG1	1050	2	2	2	6.2	6.2	6.2	52.871	0.0007776	2.3504	68405000	4	23.0252	22.2808	23.8649	21.7157	21.9809	21.9209
0.212211	0.156139	P43621	P43621	Coatomer subunit delta	RET2	1051	4	4	4	10.1	10.1	10.1	60.627	0	16.288	601500000	28	22.7619	23.6709	23.279	23.1973	23.5795	23.4034
0.227915	0.190791	P43623	P43623	Putative cystathionine beta-lyase	IRC7	1052	6	6	6	34.1	34.1	34.1	36.971	0	25.792	1706200000	53	24.5649	24.8818	24.1207	24.9642	24.9467	24.2289
1.25608	0.713605	P43635	P43635	Citrate synthase 3	CIT3	1054	17	17	17	34.2	34.2	34.2	53.811	0	39.175	8738300000	144	26.3083	27.0823	26.4219	27.4266	27.4358	27.0909
0.824728	0.421279	P45818	P45818	ATP-dependent RNA helicase ROK1	ROK1	1055	4	4	4	8.5	8.5	8.5	63.652	0	9.0554	155890000	8	22.3546	21.8247	21.7883	22.6937	22.1827	22.355
0.337033	0.262501	P45819	P45819	Sporulation-specific protein 74	SPO74	1056	16	16	16	40.9	40.9	40.9	47.699	0	86.903	2426400000	93	24.5057	24.9661	24.6889	24.4316	25.428	25.0886
0.421106	0.465971	P45976	P45976	Pre-mRNA polyadenylation factor FIP1	FIP1	1057	1	1	1	5.2	5.2	5.2	35.777	0.0074124	1.5048	38802000	1	21.8356	20.5413	22.0134	22.0005	21.7587	22.029
0.246497	-0.101967	P45978	P45978	Protein SCD6	SCD6	1058	11	11	11	29.5	29.5	29.5	39.189	0	323.31	8966300000	127	28.8531	28.3924	28.5122	28.3435	28.6456	28.4628
1.84382	0.640755	P46367;P40047	P46367	Potassium-activated aldehyde dehydrogenase, mitochondrial	ALD4	1059	31	31	31	67.6	67.6	67.6	56.723	0	323.31	26919000000	456	26.4537	26.508	26.7131	27.0511	27.0816	27.4643
0.242026	0.269332	P46655	P46655	Glutamate--tRNA ligase, cytoplasmic	GUS1	1060	7	7	7	12.9	12.9	12.9	80.842	0	10.033	351910000	29	22.1637	22.9192	22.1772	23.0159	21.968	23.0842
0.298698	-0.245068	P46672	P46672	tRNA-aminoacylation cofactor ARC1	ARC1	1061	3	3	3	8.2	8.2	8.2	42.083	0	10.754	126520000	16	21.4502	22.1879	21.1689	21.0871	21.4587	21.526
0.00164884	-0.00167338	P46682	P46682	AP-3 complex subunit beta	APL6	1062	2	2	2	3.7	3.7	3.7	91.606	0	3.3629	162990000	12	23.6014	23.8812	23.2143	23.0273	23.8013	23.8632
0.908987	0.483299	Q08745;P46784	Q08745;P46784	40S ribosomal protein S10-A;40S ribosomal protein S10-B	RPS10A;RPS10B	1063	5	5	5	36.2	36.2	36.2	12.739	0	36.588	5130400000	97	27.3054	26.5908	27.2557	27.7097	27.4947	27.3974
0.6031	-0.827997	P46956	P46956	Inorganic phosphate transporter PHO86	PHO86	1065	1	1	1	3.9	3.9	3.9	34.881	0.0091924	1.3719	35369000	3	20.734	21.0317	21.9985	20.9042	19.4624	20.9136
0.114779	0.271168	P46969	P46969	Ribulose-phosphate 3-epimerase	RPE1	1066	1	1	1	13	13	13	25.967	0	17.33	90141000	8	21.804	21.9963	19.8196	20.7307	22.4321	21.2706
0.901456	2.57177	P46988	P46988	Prefoldin subunit 1	PFD1	1069	5	5	5	54.1	54.1	54.1	12.782	0	5.1505	156090000	10	20.8836	23.0312	20.5897	25.7395	22.034	24.4464
0.148851	0.216287	P46990;P05740	P46990;P05740	60S ribosomal protein L17-B;60S ribosomal protein L17-A	RPL17B;RPL17A	1070	12	12	12	61.4	61.4	61.4	20.551	0	323.31	31443000000	261	29.393	28.0015	28.9204	29.4786	28.2984	29.1867
0.0218326	-0.032252	P46999	P46999	Cell wall protein PIR5	PIR5	1071	1	1	1	8	8	8	30.215	0	11.336	377230000	26	22.7773	23.1722	22.6531	21.9249	23.4744	23.1065
0.0176837	0.0161177	P47006	P47006	DNA-directed RNA polymerase I subunit RPA34	RPA34	1072	9	9	9	43.8	43.8	43.8	26.875	0	57.255	1437000000	74	25.0686	25.6219	24.8373	24.9049	25.5607	25.1106
0.186994	-0.321157	P47011	P47011	Glycogenin-2	GLG2	1073	4	4	4	13.9	13.9	13.9	44.545	0	7.7075	267350000	10	23.5002	21.4233	22.8496	22.5087	21.8037	22.4973
0.407624	-1.21137	P47017	P47017	Sm-like protein LSm1	LSM1	1074	2	2	2	14.5	14.5	14.5	20.307	0	2.8065	386740000	5	22.7414	23.5238	22.0884	19.2039	22.5462	22.9695
0.654208	-0.553453	P47018	P47018	Maintenance of telomere capping protein 1	MTC1	1075	7	7	7	20.9	20.9	20.9	53.477	0	7.9633	372200000	25	22.8629	22.8404	23.5115	21.8936	22.8718	22.7891
1.03577	1.32809	P47035	P47035	Nucleolar protein NET1	NET1	1077	9	9	9	7.7	7.7	7.7	128.53	0	11.063	662090000	26	22.4084	23.992	22.5645	24.3826	24.8516	23.7149
0.120008	0.0709	P47037	P47037	Structural maintenance of chromosomes protein 3	SMC3	1078	16	16	16	16.2	16.2	16.2	141.33	0	119.38	1588400000	97	24.8055	24.8527	24.2448	24.6141	24.8873	24.6144
0.458428	1.28166	P47044	P47044	LOG family protein YJL055W		1079	2	2	2	11.8	11.8	11.8	26.864	0.00078186	2.3986	25539000	4	18.9397	19.8641	20.1709	19.73	19.8541	23.2356
0.228968	1.20436	P47056	P47056	Outer spore wall protein 6	IRC18	1081	3	3	3	15.2	15.2	15.2	24.746	0	14.541	192360000	4	20.3807	23.4987	19.0705	23.7731	23.7774	19.0126
0.670712	-0.442036	P47057	P47057	Sorting nexin-4	SNX4	1082	4	4	4	9.7	9.7	9.7	49.002	0	6.3027	278070000	12	24.2568	24.4543	23.6528	23.7262	23.9596	23.3521
1.04599	-0.503603	P47064	P47064	AP-3 complex subunit sigma	APS3	1083	1	1	1	6.7	6.7	6.7	21.938	0	5.5613	149710000	19	22.6789	22.4337	22.7867	21.744	22.226	22.4186
0.0158263	0.0117677	P47068	P47068	Myosin tail region-interacting protein MTI1	BBC1	1084	8	8	8	11.4	11.4	11.4	128.29	0	14.023	575520000	36	24.0573	23.8488	23.4896	23.8422	24.1092	23.4796
0.537994	-1.22935	P47075	P47075	Vacuolar transporter chaperone 4	VTC4	1085	4	4	4	5.5	5.5	5.5	83.154	0	3.0147	173830000	7	22.2727	21.7332	22.308	19.3215	20.5866	22.7178
2.33159	0.921666	P47079	P47079	T-complex protein 1 subunit theta	CCT8	1086	12	12	12	29.4	29.4	29.4	61.662	0	75.816	2537000000	84	24.2399	24.5455	24.7534	25.313	25.4744	25.5165
0.982645	0.509201	P47083	P47083	U3 small nucleolar RNA-associated protein MPP10	MPP10	1087	10	10	10	22.4	22.4	22.4	66.952	0	48.449	828530000	54	24.5488	24.4609	24.0217	25.2015	24.7574	24.6001
0.806182	-0.757256	P47089	P47089	Translation machinery-associated protein 22	TMA22	1088	3	3	3	22.2	22.2	22.2	22.495	0	3.4316	649710000	11	24.178	25.451	25.3313	24.4379	24.3237	23.927
0.0810425	0.253863	P47108	P47108	Nucleolar pre-ribosomal-associated protein 2	URB2	1089	1	1	1	1.5	1.5	1.5	135.12	0.0086093	1.4002	39403000	4	23.5232	22.02	19.7244	21.9729	22.133	21.9233
0.394857	-0.26015	P47117	P47117	Actin-related protein 3	ARP3	1090	5	5	5	13.1	13.1	13.1	49.541	0	6.0148	191060000	25	23.434	23.6072	22.7028	23.0272	22.9399	22.9964
0.101517	-0.187588	P47122	P47122	GPN-loop GTPase 1	NPA3	1091	3	3	3	9.4	9.4	9.4	43.194	0	4.6522	177600000	18	23.628	23.2727	21.804	22.0033	22.9761	23.1625
0.358139	-0.332034	P47127	P47127	Altered inheritance of mitochondria protein 24, mitochondrial	AIM24	1092	2	2	2	8.9	8.9	8.9	44.427	0	3.0483	89849000	6	22.4509	21.9008	21.833	22.3703	21.252	21.5664
0.0636559	0.131772	P47129	P47129	Assembly-complementing factor 4	ACF4	1093	3	3	3	14.9	14.9	14.9	35.52	0	4.6381	241320000	16	24.4569	23.1901	23.4718	24.4539	24.4399	22.6204
0.179406	0.170755	P47142	P47142	Vacuolar protein-sorting-associated protein 25	VPS25	1094	1	1	1	7.9	7.9	7.9	23.557	0	4.778	47941000	4	20.4812	21.6163	20.7676	21.1797	21.3041	20.8936
1.03201	0.616832	P47150	P47150	37S ribosomal protein S7, mitochondrial	RSM7	1097	3	3	3	12.1	12.1	12.1	27.816	0.0021201	1.7771	113670000	5	21.4897	22.1894	21.3022	22.4081	22.2815	22.1422
0.538277	0.408561	P47170	P47170	Vacuolar membrane-associated protein IML1	IML1	1099	7	7	7	7.6	7.6	7.6	181.95	0	11.961	284040000	18	24.3055	23.372	23.5581	24.5045	23.9922	23.9646
2.16881	0.268867	P47176	P47176	Branched-chain-amino-acid aminotransferase, cytosolic	BAT2	1100	11	11	9	37.8	37.8	30.9	41.624	0	23.471	2678600000	98	25.1231	25.1258	25.1126	25.4797	25.2991	25.3893
1.34963	-0.806124	P47912	P47912	Long-chain-fatty-acid--CoA ligase 4	FAA4	1101	7	7	6	10.7	10.7	10.7	77.266	0	13.31	776430000	59	24.7534	25.2357	24.5295	23.662	24.2044	24.2339
0.208029	0.156687	P48164	P48164	40S ribosomal protein S7-B	RPS7B	1103	19	12	12	74.2	53.7	53.7	21.634	0	64.203	8939900000	174	28.441	27.5177	28.1927	28.3631	28.0376	28.2208
0.248892	0.577611	P48234	P48234	Ribosome biogenesis protein ENP2	ENP2	1104	1	1	1	1.7	1.7	1.7	81.733	0.0021429	1.8258	85956000	3	23.0026	20.0095	22.0919	22.3135	21.8387	22.6847
0.193983	-0.29857	P48361	P48361	Activator of SKN7 protein 10	ASK10	1105	1	1	1	0.8	0.8	0.8	126.86	0.0096277	1.2486	13952000	1	21.0375	19.7984	20.5173	19.3096	20.9295	20.2184
0.577456	-0.488776	P48362	P48362	Protein HGH1	HGH1	1106	2	2	2	8.6	8.6	8.6	44.951	0	21.915	69677000	6	20.1575	21.3939	20.4221	20.1542	20.2254	20.1275
0.365437	0.0973511	P48412	P48412	Nonsense-mediated mRNA decay protein 3	UPF3	1107	2	2	2	7	7	7	44.924	0.00076687	2.2896	46110000	5	20.8385	20.7999	20.9949	20.8437	20.9245	21.1572
0.418076	-0.220428	P48582	P48582	Vacuolar-sorting protein BRO1	BRO1	1109	3	3	3	3.8	3.8	3.8	97.275	0	2.8546	64538000	2	22.4706	22.6374	22.2067	22.231	22.5337	21.8887
0.127384	0.141792	P48589	P48589	40S ribosomal protein S12	RPS12	1110	8	8	8	63.6	63.6	63.6	15.471	0	284.38	13244000000	199	27.7524	26.9982	27.4126	28.0388	26.8717	27.6779
0.677885	0.293222	P49089	P49089	Asparagine synthetase [glutamine-hydrolyzing] 1	ASN1	1111	17	11	11	38.6	25.3	25.3	64.47	0	20.87	1072900000	58	23.9849	23.421	23.641	24.0551	24.1099	23.7615
0.658535	0.330711	P49090	P49090	Asparagine synthetase [glutamine-hydrolyzing] 2	ASN2	1112	18	18	12	43.5	43.5	30.2	64.592	0	33.821	2138400000	101	24.0249	24.2626	23.8836	24.778	24.1276	24.2577
0.190042	0.217294	P49166	P49166	60S ribosomal protein L37-A	RPL37A	1113	4	4	3	39.8	39.8	31.8	9.8502	0	2.967	5530900000	45	27.9653	26.8019	27.6714	27.8487	27.1835	28.0584
0.200167	0.185364	P49167	P49167	60S ribosomal protein L38	RPL38	1114	6	6	6	52.6	52.6	52.6	8.8264	0	127.48	18566000000	276	28.5886	27.5932	28.515	28.1037	28.5847	28.5645
0.036354	-0.0816956	P49435	P49435	Adenine phosphoribosyltransferase 1	APT1	1115	2	2	2	12.3	12.3	12.3	20.587	0.00076336	2.2549	10127000	3	19.1793	21.1239	20.1832	19.8803	21.0537	19.3072
0.024044	-0.137125	P49723	P49723	Ribonucleoside-diphosphate reductase small chain 2	RNR4	1116	3	3	3	11.6	11.6	11.6	40.054	0	11.77	122730000	15	23.9039	24.5012	19.4252	22.7056	24.1393	20.574
0.628462	0.706276	P50094	P50094	Inosine-5-monophosphate dehydrogenase 4	IMD4	1117	22	12	12	56.5	38	38	56.393	0	222.19	5189000000	196	26.7154	25.3241	26.5721	27.0061	26.4432	27.2811
0.692817	0.600625	P50095	P50095	Inosine-5-monophosphate dehydrogenase 3	IMD3	1118	30	30	13	65.6	65.6	29.1	56.584	0	323.31	50791000000	611	29.0907	27.9479	28.9171	29.2793	28.9427	29.5357
2.93909	-0.739912	P50101	P50101	Ubiquitin carboxyl-terminal hydrolase 15	UBP15	1119	10	10	10	12.8	12.8	12.8	143.56	0	94.708	494180000	33	23.2527	23.502	23.5345	22.6934	22.6796	22.6965
0.266988	0.100789	P50109	P50109	Protein PSP2	PSP2	1120	11	11	11	29.3	29.3	29.3	65.583	0	21.891	2912300000	116	25.4854	25.369	25.7341	25.5927	25.8293	25.4689
0.416241	1.41789	P50623	P50623	SUMO-conjugating enzyme UBC9	UBC9	1121	2	2	2	23.6	23.6	23.6	17.911	0	3.1028	46697000	8	21.5075	24.1524	19.4959	22.2147	24.0615	23.1332
0.0841497	-0.138006	P50873	P50873	Serine/threonine-protein kinase MRK1	MRK1	1122	3	3	3	10.2	10.2	10.2	57.819	0	3.9254	293550000	17	24.1264	24.3584	23.721	24.3056	24.6389	22.8474
0.555251	0.438076	P50896	P50896	Protein PSP1	PSP1	1123	6	6	6	8.7	8.7	8.7	95.346	0	5.4678	498050000	22	23.2595	23.7135	22.9084	23.4352	24.2514	23.5091
0.258253	-0.724562	P51402	P51402	60S ribosomal protein L37-B	RPL37B	1125	3	2	2	30.7	22.7	22.7	9.8682	0.0055905	1.7026	520960000	14	25.5585	24.0081	25.5835	25.2673	25.358	22.3512
0.083958	-0.21737	P51534	P51534	SWI5-dependent HO expression protein 4	SHE4	1126	2	2	2	3	3	3	89.552	0	7.8041	39761000	4	19.0737	21.8551	21.4807	20.0196	20.8202	20.9176
0.319116	0.133164	P51601	P51601	GTP cyclohydrolase 1	FOL2	1127	8	8	8	34.6	34.6	34.6	27.769	0	12.339	1491400000	53	24.772	24.2428	24.4643	24.6637	24.4809	24.734
0.368201	0.140892	P52286	P52286	Suppressor of kinetochore protein 1	SKP1	1129	2	2	2	9.8	9.8	9.8	22.33	0	4.5972	207650000	11	22.857	23.2454	23.0358	22.9724	23.2272	23.3613
0.534827	0.60818	P52492	P52492	Ubiquitin-conjugating enzyme E2-18 kDa	UBC11	1131	4	4	4	23.7	23.7	23.7	17.753	0	4.2728	324980000	12	22.452	22.7784	22.1468	22.6188	24.0011	22.5819
0.276546	0.345174	P52892	P52892	Probable alanine aminotransferase	ALT2	1132	4	4	4	13	13	13	56.769	0	27.198	695310000	29	24.7868	23.5083	23.1599	24.3281	24.082	24.0804
0.0550069	0.0711517	P52910	P52910	Acetyl-coenzyme A synthetase 2	ACS2	1133	12	11	11	24.2	22.5	22.5	75.491	0	22.196	1070400000	55	23.2698	23.7191	24.1533	24.5155	23.4669	23.3733
0.587878	0.456401	P53011	P53011	Nucleoporin SEH1	SEH1	1135	5	5	5	17.2	17.2	17.2	39.122	0	4.688	377960000	17	22.9069	22.8767	23.5701	23.7664	23.055	23.9015
0.112205	-0.178201	P53068	P53068	Anaphase-promoting complex subunit DOC1	DOC1	1136	2	2	2	18.8	18.8	18.8	28.776	0	6.7697	519410000	25	21.7296	23.4842	23.2938	22.5793	22.9465	22.4472
1.57768	-0.906682	P53076	P53076	Vacuolar import and degradation protein 30	VID30	1137	6	6	6	8	8	8	108.18	0	13.06	317920000	23	23.5088	23.3099	23.3684	22.7046	21.9765	22.786
0.69339	0.583891	P53100	P53100	Putative 2-hydroxyacid dehydrogenase YGL185C		1139	9	9	9	27.4	27.4	27.4	42.984	0	17.635	803000000	57	23.5906	23.4224	23.0322	24.5246	23.9461	23.3261
1.17844	-0.675577	P53102	P53102	Meiotic nuclear division protein 1	MND1	1140	4	4	4	16	16	16	26.083	0	5.0498	159520000	12	23.417	23.8262	23.0071	22.9584	22.7543	22.5108
0.936593	0.166431	P53115	P53115	Putative DNA helicase INO80	INO80	1141	3	3	3	2.4	2.4	2.4	171.45	0.0014826	2.0106	33742000000	2	30.4074	30.3067	30.3019	30.6124	30.5439	30.3591
0.351084	-0.918603	P53118	P53118	Putative lipase ROG1	ROG1	1142	2	2	2	3.6	3.6	3.6	78.141	0.0015026	2.1205	209560000	1	23.5207	23.2264	23.4711	23.3557	23.7718	20.3349
0.58515	0.285198	P53130	P53130	Heterotrimeric G protein gamma subunit GPG1	GPG1	1144	3	3	3	22.2	22.2	22.2	14.922	0	16.661	279030000	37	22.111	22.279	22.7758	22.5908	22.584	22.8466
0.303711	0.264589	P53131	P53131	Pre-mRNA-splicing factor ATP-dependent RNA helicase PRP43	PRP43	1145	2	2	2	4.8	4.8	4.8	87.561	0	4.8452	88955000	16	21.0505	21.5403	21.2507	22.1945	21.2203	21.2204
0.0941994	0.140526	P53141	P53141	Myosin light chain 1	MLC1	1148	6	6	6	57	57	57	16.444	0	98.496	567370000	27	22.4712	22.9704	22.8197	21.8709	23.4308	23.3811
0.987876	0.266184	P53145	P53145	Large subunit GTPase 1	LSG1	1149	3	3	3	7.7	7.7	7.7	72.727	0	5.3972	60531000	3	21.0832	20.9486	20.8595	21.0298	21.2582	21.4018
0.745962	0.265755	P53154	P53154	Glycerol uptake protein 1	GUP1	1150	3	3	3	6.4	6.4	6.4	65.339	0	52.139	8103200000	21	28.1492	28.0264	28.1901	28.6988	28.2133	28.2508
0.575378	-1.45883	P53155	P53155	Uncharacterized protein YGL082W	YGL082W	1151	2	2	2	4.7	4.7	4.7	43.321	0.0095541	1.2124	44219000	9	23.3106	23.4524	21.951	19.4025	22.4034	22.5316
0.539052	0.304202	P53163	P53163	54S ribosomal protein L12, mitochondrial	MNP1	1152	1	1	1	10.8	10.8	10.8	20.65	0	55.864	204810000	24	22.1197	22.2626	22.2295	22.1531	22.3924	22.9789
0.992572	-0.563956	P53172	P53172	Protein SDS23	SDS23	1153	5	5	5	15.6	15.6	15.6	58.097	0	4.7033	339630000	10	22.8722	23.5118	22.8931	22.274	22.8355	22.4757
0.778991	0.751438	P53184	P53184	Nicotinamidase	PNC1	1154	4	4	4	27.3	27.3	27.3	24.993	0	92.066	636570000	63	22.0017	23.2977	22.9898	23.0911	23.7078	23.7447
0.929082	0.374544	P53185	P53185	Uncharacterized protein YGL036W	YGL036W	1155	7	7	7	8.9	8.9	8.9	102.37	0	6.1291	1052300000	34	25.7344	25.2804	25.14	25.8449	25.7837	25.6498
0.285912	-0.434049	P53187	P53187	Homologous-pairing protein 2	HOP2	1156	8	8	8	48.1	48.1	48.1	24.478	0	28.301	661600000	35	24.8964	25.3366	23.6297	24.1524	24.7868	23.6213
0.304697	0.357962	P53196	P53196	26S proteasome regulatory subunit RPN14	RPN14	1157	2	2	2	6	6	6	46.382	0	4.1972	119960000	14	21.4104	21.3933	21.6696	21.1956	21.591	22.7606
0.886892	-1.82568	P53199	P53199	Sterol-4-alpha-carboxylate 3-dehydrogenase, decarboxylating	ERG26	1159	4	4	4	20.3	20.3	20.3	38.706	0	8.5295	186220000	5	22.8963	22.5159	23.0073	19.6266	20.5096	22.8062
1.38458	-0.63309	P53207	P53207	U1 small nuclear ribonucleoprotein component SNU71	SNU71	1161	2	2	2	3.7	3.7	3.7	71.382	0.0015015	2.117	121140000	16	23.7809	23.7589	23.1866	22.781	22.9637	23.0823
0.202862	0.209135	P53210	P53210	Uncharacterized protein YGR017W	YGR017W	1162	1	1	1	3.7	3.7	3.7	34.679	0.0074074	1.49	51834000	3	21.9171	22.6477	21.6553	21.901	22.7909	22.1555
0.662621	0.609211	P53221;P05743	P53221;P05743	60S ribosomal protein L26-B;60S ribosomal protein L26-A	RPL26B;RPL26A	1163	13	13	13	63.8	63.8	63.8	14.235	0	35.804	23988000000	153	29.0767	27.8299	28.8738	29.4449	28.9111	29.252
0.0714059	-0.198877	P53228	P53228	Transaldolase NQM1	NQM1	1164	7	6	6	23.7	21.3	21.3	37.253	0	6.8458	884970000	16	23.3065	23.8409	26.0248	23.4214	23.9985	25.1556
0.0302613	0.0261033	P53252	P53252	Sphingolipid long chain base-responsive protein PIL1	PIL1	1165	15	15	14	55.2	55.2	55.2	38.349	0	234.92	5650300000	191	26.0658	26.3656	26.1998	25.7354	26.282	26.6922
0.202435	0.114823	P53254	P53254	U3 small nucleolar RNA-associated protein 22	UTP22	1166	12	12	12	13.7	13.7	13.7	140.48	0	28.141	673720000	61	23.7138	23.1411	23.6153	23.456	23.497	23.8615
0.059762	-0.282097	P53256	P53256	Exosome complex component RRP46	RRP46	1167	1	1	1	5.4	5.4	5.4	24.407	0.0098039	1.3455	143670000	3	23.5183	20.3287	23.4495	23.7179	19.6743	23.0581
0.150245	0.225733	P53261	P53261	Pescadillo homolog	NOP7	1168	6	6	6	12.9	12.9	12.9	69.876	0	18.567	385120000	30	23.9044	22.9766	24.3028	24.5019	23.1769	24.1822
1.41227	0.428112	P53275	P53275	Uncharacterized protein YGR127W	YGR127W	1170	25	25	25	75	75	75	35.685	0	86.434	9660700000	287	26.2815	26.6777	26.2314	26.8275	26.8196	26.828
0.947729	0.475753	P53276	P53276	U3 small nucleolar RNA-associated protein 8	UTP8	1171	5	5	5	11.1	11.1	11.1	80.19	0	18.001	463040000	21	23.1353	22.4456	23.1305	23.4202	23.4418	23.2767
0.0284543	-0.010533	P53278	P53278	Uncharacterized protein YGR130C	YGR130C	1172	18	18	18	26.3	26.3	26.3	92.697	0	26.173	3489100000	92	26.6303	26.4108	26.4599	26.6535	26.5222	26.2938
1.37055	0.685719	P53292	P53292	37S ribosomal protein S35, mitochondrial	MRPS35	1174	5	5	5	20.9	20.9	20.9	39.575	0	18.675	358700000	28	22.9791	22.2169	22.579	23.1326	23.2981	23.4015
0.576528	-0.948016	P53295	P53295	Ribosome-interacting GTPase 2	RBG2	1175	2	2	2	6.8	6.8	6.8	41.006	0	5.1496	101560000	15	21.3719	22.3655	22.7182	19.9977	21.9807	21.6332
0.544653	0.290184	P53297	P53297	PAB1-binding protein 1	PBP1	1176	17	17	17	25.3	25.3	25.3	78.78	0	141.81	4941100000	148	25.9273	25.1744	25.6063	25.7601	26.0366	25.7819
0.941097	0.842214	P53303	P53303	Zinc finger protein ZPR1	ZPR1	1177	1	1	1	3.1	3.1	3.1	55.071	0.0086436	1.4172	39716000	1	20.0056	19.5659	20.9706	21.1332	20.9825	20.953
0.0517827	-0.00919914	P53312	P53312	Succinyl-CoA ligase [ADP-forming] subunit beta, mitochondrial	LSC2	1178	10	10	10	26.9	26.9	26.9	46.9	0	85.534	1530300000	78	24.4093	24.4625	24.5757	24.5457	24.4434	24.4308
2.63875	2.18731	P53314	P53314	2,3-cyclic-nucleotide 3-phosphodiesterase	CPD1	1179	2	2	2	9.6	9.6	9.6	26.731	0	7.2528	81495000	3	20.3415	20.3131	19.8388	22.8785	22.2003	21.9765
1.23452	0.42818	P53316	P53316	Uncharacterized RNA-binding protein YGR250C	YGR250C	1180	5	5	5	5.9	5.9	5.9	89.512	0	5.778	246990000	30	22.7625	22.3629	22.6649	23.1989	23.0542	22.8217
0.171948	0.183678	P53329	P53329	Uncharacterized protein YGR273C		1181	5	5	5	44.8	44.8	44.8	20.014	0	13.198	848470000	48	23.4077	23.8261	23.6241	23.4666	24.5723	23.37
0.704157	1.16229	P53331	P53331	RNA exonuclease 1	RNH70	1182	2	2	2	8.1	8.1	8.1	62.848	0	4.642	27502000	2	20.4289	18.8404	20.0489	19.7732	21.5501	21.4818
0.809273	0.646955	P53332	P53332	Phosphopantetheine adenylyltransferase	CAB4	1183	6	6	6	25.6	25.6	25.6	34.306	0	7.8873	631650000	40	23.1522	23.9337	23.097	24.0502	24.4742	23.5995
0.392965	-0.303707	P53334	P53334	Probable family 17 glucosidase SCW4	SCW4	1184	1	1	1	4.9	4.9	4.9	40.173	0	4.9757	34249000	6	20.7871	20.9147	21.1776	20.4469	21.2575	20.2638
0.475974	1.32339	P53336	P53336	Putative methyltransferase YGR283C	YGR283C	1185	2	2	2	6.7	6.7	6.7	38.546	0	2.7043	105950000	17	23.5742	23.1546	19.7812	23.3692	23.3823	23.7286
2.70427	4.78532	P53438	P53438	Protein SOK2	SOK2	1186	2	2	2	5.1	5.1	5.1	85.642	0.0085583	1.378	8958700000	3	24.8881	25.28	26.9093	30.0532	30.8959	30.4842
0.00959018	-0.0380522	P53538	P53538	RNA polymerase II subunit A C-terminal domain phosphatase SSU72	SSU72	1187	1	1	1	8.3	8.3	8.3	23.469	0.0007657	2.2747	61146000	6	20.5456	21.9995	21.826	23.3665	21.728	19.1624
1.07085	0.339175	P53549	P53549	26S protease subunit RPT4	RPT4	1188	13	12	12	33.2	30.4	30.4	49.408	0	182.31	3517700000	140	25.1212	25.3992	24.9637	25.3474	25.5605	25.5937
0.667919	0.355759	P53551	P53551	Histone H1	HHO1	1189	12	12	12	37.6	37.6	37.6	27.803	0	27.298	2540500000	89	24.8249	24.3915	24.6943	25.1438	25.2465	24.5877
0.853005	2.13258	P53552	P53552	THO complex subunit 2	THO2	1190	4	4	4	2.4	2.4	2.4	183.93	0	3.1503	111190000	13	19.1311	22.8469	22.2989	23.3806	23.6136	23.6805
0.629485	0.217409	P53598	P53598	Succinyl-CoA ligase [ADP-forming] subunit alpha, mitochondrial	LSC1	1191	5	5	5	22.8	22.8	22.8	35.032	0	10.048	813920000	45	23.8344	23.7532	24.1384	24.0144	24.0336	24.3302
0.589445	0.490234	P53617	P53617	Protein NRD1	NRD1	1193	2	2	2	3.5	3.5	3.5	63.858	0.0097025	1.2895	14467000	2	19.8231	20.3256	19.1241	20.0336	20.2309	20.4789
2.03455	0.645964	P53622	P53622	Coatomer subunit alpha	COP1	1194	24	24	24	27.1	27.1	27.1	135.61	0	121.25	1585900000	87	23.2422	23.0164	23.3449	23.6806	23.8446	24.0162
0.623245	-0.541421	P53629	P53629	Sterol O-acyltransferase 2	ARE2	1195	3	3	3	2.2	2.2	2.2	74.022	0	3.2637	178190000	19	22.5431	23.7911	23.0116	22.636	22.3027	22.783
0.263616	-0.732346	P53686	P53686	NAD-dependent protein deacetylase HST2	HST2	1196	2	2	2	6.4	6.4	6.4	39.979	0.00075643	2.1676	131320000	3	23.261	22.1875	22.7609	19.9463	22.561	23.5051
1.01948	1.27091	P53724	P53724	54S ribosomal protein L50, mitochondrial	MRPL50	1198	1	1	1	10.8	10.8	10.8	16.283	0.0055479	1.6527	43653000	5	20.0282	20.831	21.7505	21.9182	21.7547	22.7496
0.101817	0.291913	P53729	P53729	Uncharacterized protein YNR029C		1199	3	3	3	12.1	12.1	12.1	48.121	0.00078064	2.3685	29161000	4	20.2899	21.9024	20.0299	19.4567	21.2788	22.3625
0.435536	0.400864	P53733	P53733	37S ribosomal protein S19, mitochondrial	RSM19	1200	1	1	1	8.8	8.8	8.8	10.275	0.0014771	1.9911	5043700000	17	27.4153	27.9281	27.7933	28.7101	28.1731	27.4562
0.757012	0.619738	P53741	P53741	UBP3-associated protein BRE5	BRE5	1201	10	10	10	25	25	25	57.673	0	30.63	1209600000	52	24.5082	23.3865	24.0292	24.262	24.9197	24.6014
0.328082	0.27521	P53851	P53851	Protein TEX1	TEX1	1206	2	2	2	5.2	5.2	5.2	47.166	0	3.1656	96828000	15	23.8353	22.9324	23.2405	23.7602	23.1763	23.8974
0.0761168	0.0665156	P53859	P53859	Exosome complex component CSL4	CSL4	1207	4	4	4	14.4	14.4	14.4	31.583	0	4.2373	283150000	15	22.2959	22.3064	22.4541	22.9367	22.4321	21.8872
1.04885	0.758989	P53860	P53860	Phosphatidylinositol transfer protein PDR16	PDR16	1208	3	3	3	9.4	9.4	9.4	40.713	0.00076805	2.2987	193790000	4	23.0108	23.2932	22.5089	23.9895	23.9032	23.1972
0.232328	-0.13686	P53865	P53865	Chaotic nuclear migration protein 67	CNM67	1209	5	5	5	9.8	9.8	9.8	67.399	0	4.4064	76340000	7	21.7824	21.2471	21.3277	21.0018	21.529	21.4158
0.205742	0.193884	P53866	P53866	Protein SQS1	SQS1	1210	4	4	4	5.2	5.2	5.2	86.949	0	8.7712	136240000	8	21.8755	21.7123	21.9489	21.3703	22.1564	22.5917
0.42532	0.377128	P53867	P53867	Cysteine protease ATG4	ATG4	1211	3	3	3	6.7	6.7	6.7	55.142	0	5.8906	681240000	11	24.0794	24.7634	24.4923	24.2706	25.3863	24.8096
0.137987	0.138365	P53868	P53868	Alpha-1,2-mannosyltransferase ALG9	ALG9	1212	3	3	3	5.4	5.4	5.4	63.776	0	6.6494	146050000	9	22.6497	21.9664	22.9053	23.1295	22.429	22.3781
0.122393	0.109444	P53879	P53879	GTP-binding protein RHO5	RHO5	1213	3	3	3	9.7	9.7	9.7	36.818	0	4.4199	127410000	14	22.4894	22.862	22.1599	22.1045	22.9181	22.8171
0.613629	0.504683	P53881	P53881	54S ribosomal protein L22, mitochondrial	MRPL22	1214	3	3	3	15.9	15.9	15.9	34.897	0	4.0586	30434000	4	19.9263	20.5076	21.0678	21.3095	20.7361	20.9701
0.19238	-0.764282	P53883	P53883	Nucleolar protein 13	NOP13	1215	5	5	5	12.9	12.9	12.9	45.609	0	17.582	137810000	19	24.1947	24.0489	23.0501	24.2084	24.7361	20.0565
0.0359592	-0.0537306	P53886	P53886	Anaphase-promoting complex subunit 1	APC1	1217	2	2	2	1.8	1.8	1.8	196.16	0	4.0023	131210000	17	21.5529	21.1042	22.6408	21.2836	21.8502	22.0029
0.853629	0.762748	P53897	P53897	mRNA stability protein IGO1	IGO1	1219	5	5	5	41.1	41.1	41.1	18.051	0	52.513	1133500000	58	24.3116	25.7089	25.0136	25.5808	25.9035	25.838
0.104748	0.0696227	P53914	P53914	UPF0202 protein KRE33	KRE33	1220	23	23	23	32.7	32.7	32.7	119.35	0	65.912	2293300000	143	24.9832	24.191	24.5949	24.7914	24.6383	24.5482
0.660049	-0.907141	P53925	P53925	Uncharacterized vacuolar membrane protein YNL115C		1221	2	2	2	3.6	3.6	3.6	74.038	0.0014599	1.9188	44553000	4	22.1861	21.7367	22.7413	21.4056	22.2187	20.3183
0.0947888	-0.0953547	P53927	P53927	Ribosome biogenesis protein 15	NOP15	1222	3	3	3	13.6	13.6	13.6	25.447	0	5.3977	205270000	21	23.0159	22.1187	22.6041	22.8639	22.0153	22.5734
1.60573	1.42791	P53935	P53935	Stress response protein NST1	NST1	1223	2	2	2	2.7	2.7	2.7	141.51	0	2.6555	35339000	3	19.3082	20.1054	20.6494	21.4096	21.6729	21.2642
0.233371	0.279001	P53941	P53941	U3 small nucleolar ribonucleoprotein protein IMP4	IMP4	1224	2	2	2	7.6	7.6	7.6	33.482	0	21.458	248140000	22	25.0887	24.24	23.7228	24.8749	24.8815	24.132
0.194943	0.607754	P53952	P53952	Uncharacterized protein YNL050C		1225	1	1	1	4.4	4.4	4.4	31.437	0.0014914	2.0622	47266000	7	22.4449	23.4192	19.6142	22.142	22.0074	23.1521
0.872234	0.532228	P53960	P53960	Putative alanyl-tRNA editing protein alaX		1228	6	6	6	19.5	19.5	19.5	50.963	0	61.852	362530000	43	22.7742	23.57	22.8958	23.3342	23.7367	23.7659
0.000602837	0.00173632	P53969	P53969	Sorting assembly machinery 50 kDa subunit	SAM50	1229	2	2	2	7.4	7.4	7.4	54.405	0	2.9026	49735000	4	19.8334	22.3303	22.1515	21.9023	20.4716	21.9465
0.129662	0.0955086	P53978	P53978	Elongation factor 3B	HEF3	1230	26	18	18	33.1	24.4	24.4	115.87	0	179.35	1563100000	149	23.7561	24.5262	24.0066	24.2774	24.3936	23.9045
0.381479	-0.363195	P53981	P53981	Uncharacterized phosphatase YNL010W		1231	3	3	3	20.7	20.7	20.7	27.48	0.0015038	2.1346	101340000	13	23.0983	22.9737	23.7373	22.8573	22.3737	23.4887
0.464036	0.55925	P53982	P53982	Isocitrate dehydrogenase [NADP]	IDP3	1232	13	10	10	31	22.9	22.9	47.856	0	18.806	1299700000	66	24.5765	25.2183	24.0577	24.3809	25.5391	25.6103
0.99074	-0.607888	P54000	P54000	RNA polymerase II transcriptional coactivator SUB1	SUB1	1233	5	5	5	21.2	21.2	21.2	33.102	0	10.08	665890000	36	25.5003	24.9931	24.9681	24.0954	24.6945	24.8479
0.714044	0.525023	P54115	P54115	Magnesium-activated aldehyde dehydrogenase, cytosolic	ALD6	1235	13	13	13	35.2	35.2	35.2	54.414	0	41.793	893850000	48	23.2785	23.6238	23.9253	24.6744	23.7413	23.987
0.0705257	-0.0787423	P54730	P54730	UBX domain-containing protein 4	UBX4	1236	3	3	3	7.2	7.2	7.2	46.964	0.0014804	2.0064	204970000	15	24.2723	24.1717	23.2838	23.7989	24.2479	23.4448
0.0680998	0.094532	P54780	P54780	60S ribosomal protein L15-B	RPL15B	1237	9	9	3	36.8	36.8	8.8	24.422	0	146.99	17645000000	142	27.9616	26.8497	27.8651	28.0774	27.0049	27.8777
0.0624192	0.0344779	P54838	P54838	Dihydroxyacetone kinase 1	DAK1	1239	14	14	14	34.9	34.9	34.9	62.206	0	24.553	1379700000	61	24.327	24.5293	24.1699	24.1156	24.671	24.3431
0.787662	0.794287	P54839	P54839	Hydroxymethylglutaryl-CoA synthase	ERG13	1240	17	17	17	38.5	38.5	38.5	55.013	0	60.892	5240100000	145	25.3307	26.9036	26.0837	26.7786	27.1017	26.8206
0.249341	0.251716	P54858	P54858	Protein DOS2	DOS2	1241	4	4	4	16.5	16.5	16.5	35.964	0	5.8184	1856000000	26	26.805	28.0508	27.502	28.0478	27.5701	27.4951
0.281071	-0.206323	P54860	P54860	E4 ubiquitin-protein ligase UFD2	UFD2	1242	5	5	5	8	8	8	109.91	0	5.879	115760000	5	21.8065	21.2164	21.5621	20.8507	21.6443	21.4711
1.81524	-0.678751	P54861	P54861	Dynamin-related protein DNM1	DNM1	1243	9	9	9	16.5	16.5	16.5	84.971	0	25.266	528100000	48	22.994	23.4986	23.3199	22.7124	22.6178	22.4461
2.36858	1.57483	P54885	P54885	Gamma-glutamyl phosphate reductase	PRO2	1244	2	2	2	6.4	6.4	6.4	49.74	0	14.256	59832000	2	20.074	19.9655	19.2364	21.2252	21.3466	21.4286
0.0405427	-0.155505	P54999	P54999	Small nuclear ribonucleoprotein F	SMX3	1245	1	1	1	22.1	22.1	22.1	9.6599	0.00079618	2.5392	59102000	2	22.3767	18.8537	22.6314	21.3026	20.2546	21.8381
0.423075	0.270974	P56508	P56508	Protein SNA2	SNA2	1246	1	1	1	19	19	19	9.1796	0.0021231	1.7891	607780000	4	25.0956	24.7904	25.1414	24.9448	25.7692	25.1263
0.137647	0.0514081	P60010	P60010	Actin	ACT1	1248	19	19	19	65.1	65.1	65.1	41.689	0	323.31	13608000000	326	26.6094	26.8707	26.9688	26.7439	26.8242	27.035
0.0458715	0.047383	P61830	P61830	Histone H3	HHT1	1249	2	2	2	13.2	13.2	13.2	15.356	0	9.6491	4017600000	18	27.158	27.5501	26.8336	26.7374	27.2182	27.7283
1.2365	-0.657241	P80210	P80210	Adenylosuccinate synthetase	ADE12	1250	6	6	6	19.6	19.6	19.6	48.279	0	11.351	239070000	12	22.482	22.9511	22.5929	22.4267	21.7742	21.8533
1.91629	0.751062	P80235	P80235	Putative mitochondrial carnitine O-acetyltransferase	YAT1	1251	15	15	15	28.1	28.1	28.1	77.765	0	34.581	3097600000	126	24.2813	24.7174	24.5913	25.3861	25.4036	25.0534
0.0218773	0.0274086	P81449	P81449	ATP synthase subunit e, mitochondrial	TIM11	1252	5	5	5	62.5	62.5	62.5	10.875	0	8.6468	990810000	33	24.6607	25.2761	24.1509	25.222	24.6165	24.3314
0.105695	0.117166	P87108	P87108	Mitochondrial import inner membrane translocase subunit TIM10	TIM10	1253	2	2	2	33.3	33.3	33.3	10.305	0	9.23	57506000	3	21.7388	22.1702	21.0873	22.1362	21.9027	21.3089
0.415513	0.457778	Q00055	Q00055	Glycerol-3-phosphate dehydrogenase [NAD(+)] 1	GPD1	1255	13	13	12	34	34	30.2	42.868	0	61.738	11207000000	171	26.5179	27.6277	26.5344	27.3358	27.8634	26.8541
0.0242501	0.0475241	Q00245	Q00245	GTP-binding protein RHO3	RHO3	1256	2	2	2	16	16	16	25.312	0	8.2188	212930000	21	23.1089	24.0648	22.0846	22.9998	23.744	22.6571
1.13369	-0.622227	Q00362	Q00362	Protein phosphatase PP2A regulatory subunit B	CDC55	1257	3	3	3	9.9	9.9	9.9	59.661	0	5.4907	367930000	28	24.8245	25.1749	24.4125	24.0416	24.4505	24.0531
0.507891	-0.708942	Q00402	Q00402	Nuclear migration protein NUM1	NUM1	1258	3	3	3	3.3	3.3	3.3	313.03	0	4.32	135540000	4	22.9755	22.3248	22.6769	22.4572	22.6029	20.7903
1.92114	0.358122	Q00711;P47052	Q00711	Succinate dehydrogenase [ubiquinone] flavoprotein subunit, mitochondrial	SDH1	1259	14	14	14	33.6	33.6	33.6	70.229	0	261.53	4963000000	104	25.2776	25.2212	25.1099	25.6842	25.4605	25.5384
0.699401	-0.287348	Q00764	Q00764	Alpha,alpha-trehalose-phosphate synthase [UDP-forming] 56 kDa subunit	TPS1	1260	6	6	6	18.6	18.6	18.6	56.147	0	12.012	1090300000	48	24.0471	23.5065	23.6682	23.6087	23.2748	23.4762
1.46595	1.36186	Q00776	Q00776	AP-1 complex subunit mu-1-I	APM1	1261	1	1	1	2.5	2.5	2.5	53.873	0.0014837	2.0189	67811000	13	21.8786	20.9432	20.9221	22.8856	22.0225	22.9213
0.204555	-0.240545	Q00816	Q00816	Resistance to glucose repression protein 1	REG1	1262	4	4	4	4.5	4.5	4.5	112.61	0	3.4281	107160000	16	23.7774	22.7584	22.3781	23.0722	22.4717	22.6483
1.16664	-0.462722	Q00955	Q00955	Acetyl-CoA carboxylase;Biotin carboxylase	ACC1	1263	35	35	33	22.9	22.9	21.9	250.35	0	128.53	3605100000	235	24.5758	23.9326	24.2699	23.769	23.7936	23.8275
0.041634	0.0692482	Q01080	Q01080	DNA-directed RNA polymerase I subunit RPA49	RPA49	1264	6	6	6	14.2	14.2	14.2	46.65	0	8.9862	416660000	36	24.5436	23.6991	23.0239	23.7203	24.4889	23.2651
0.505074	-0.732426	Q01217	Q01217	Protein ARG5,6, mitochondrial;N-acetyl-gamma-glutamyl-phosphate reductase;Acetylglutamate kinase	ARG5,6	1266	8	8	8	14	14	14	94.868	0	16.364	421470000	26	24.5883	24.0839	22.8014	23.7454	22.9618	22.5691
0.223482	0.234481	Q01476	Q01476	Ubiquitin carboxyl-terminal hydrolase 2	UBP2	1268	4	4	4	3.5	3.5	3.5	146.35	0	3.6859	91206000	6	21.2388	21.3141	21.1297	21.6518	22.0513	20.683
0.336952	0.327406	Q01477	Q01477	Ubiquitin carboxyl-terminal hydrolase 3	UBP3	1269	10	10	10	15.2	15.2	15.2	101.92	0	31.212	925370000	82	25.6145	24.2313	24.9929	25.218	25.3279	25.2752
2.82103	-1.99747	Q01519	Q01519	Cytochrome c oxidase subunit 6B	COX12	1270	1	1	1	19.3	19.3	19.3	9.7878	0.0014706	1.9611	89379000	9	21.9038	21.7237	22.0504	19.4287	20.2309	20.0258
0.865549	-0.191439	Q01560	Q01560	Nucleolar protein 3	NPL3	1271	18	18	18	41.1	41.1	41.1	45.407	0	323.31	130320000000	418	30.8942	30.7567	30.8231	30.6106	30.8078	30.4814
0.136402	0.0851612	Q01574	Q01574	Acetyl-coenzyme A synthetase 1	ACS1	1272	39	39	38	51.3	51.3	49.8	79.14	0	323.31	42254000000	599	27.0768	27.7561	27.6776	27.6967	27.6464	27.4229
0.609143	0.525501	Q01855	Q01855	40S ribosomal protein S15	RPS15	1273	4	4	4	34.5	34.5	34.5	16.002	0	128.3	6872500000	114	27.4167	26.1891	27.1402	27.4224	27.2653	27.6348
0.652787	0.15826	Q01939	Q01939	26S protease regulatory subunit 8 homolog	RPT6	1274	20	20	20	55.8	55.8	55.8	45.271	0	221.76	5053900000	204	25.3073	25.5787	25.2873	25.4403	25.6296	25.5781
0.365463	0.155434	Q02046	Q02046	Methylenetetrahydrofolate dehydrogenase [NAD(+)]	MTD1	1275	12	12	12	41.9	41.9	41.9	36.239	0	153.76	1942200000	83	25.2344	25.6955	25.1717	25.4045	25.6309	25.5325
0.0685687	-0.119124	Q02199	Q02199	Nucleoporin NUP49/NSP49	NUP49	1276	1	1	1	2.5	2.5	2.5	49.142	0.0021521	1.835	55054000	1	21.2961	19.27	20.3004	20.4929	19.9952	20.021
0.910034	0.470583	Q02203	Q02203	Uncharacterized protein YKR005C		1277	1	1	1	1.9	1.9	1.9	58.709	0	35.48	246310000	18	22.9626	23.4135	22.9818	23.2277	23.8776	23.6644
0.0681133	0.0533994	Q02204	Q02204	54S ribosomal protein L13, mitochondrial	MRPL13	1278	2	2	2	12.5	12.5	12.5	30.271	0	15.028	244070000	24	24.5059	24.6272	23.9354	24.3482	24.1478	24.7327
1.35442	0.769364	Q02207	Q02207	Peroxisomal hydratase-dehydrogenase-epimerase;2-enoyl-CoA hydratase;(3R)-3-hydroxyacyl-CoA dehydrogenase	FOX2	1279	37	37	37	52.1	52.1	52.1	98.702	0	196.51	6698400000	310	24.8826	24.464	24.7089	25.7017	24.9825	25.6794
1.409	1.26226	Q02260	Q02260	Small nuclear ribonucleoprotein Sm D1	SMD1	1280	1	1	1	12.3	12.3	12.3	16.275	0.00079239	2.4997	166130000	14	23.0771	22.1979	22.7173	24.5845	23.6455	23.5491
0.515516	0.611572	Q02326	Q02326	60S ribosomal protein L6-A	RPL6A	1281	15	6	6	61.9	30.1	30.1	19.961	0	108.4	12750000000	125	28.0333	26.7017	28.017	28.657	27.7021	28.2277
0.741383	0.617273	Q02455	Q02455	Protein MLP1	MLP1	1282	10	10	10	7	7	7	218.45	0	17.036	518570000	43	24.1966	22.897	23.7262	24.1546	24.2923	24.2248
1.35724	0.227033	Q02486	Q02486	ARS-binding factor 2, mitochondrial	ABF2	1283	13	13	13	48.1	48.1	48.1	21.561	0	62.873	4822900000	117	26.2462	26.2295	26.4032	26.41	26.5839	26.566
0.576857	0.803758	Q02608	Q02608	37S ribosomal protein S16, mitochondrial	MRPS16	1285	2	2	2	22.3	22.3	22.3	13.639	0	2.6458	115500000	9	21.3424	23.2627	22.9165	22.9322	23.4904	23.5103
0.590878	-1.53337	Q02642	Q02642	Nascent polypeptide-associated complex subunit beta-1	EGD1	1286	2	2	2	17.2	17.2	17.2	17.02	0	80.689	483000000	13	24.7077	23.4434	24.4819	22.9701	20.6569	24.4059
0.0241096	0.0313199	Q02753	Q02753	60S ribosomal protein L21-A	RPL21A	1287	8	8	2	48.1	48.1	13.8	18.242	0	32.238	26316000000	161	29.7297	28.7675	29.1493	29.6548	28.588	29.4976
1.05858	-1.61904	Q02776	Q02776	Mitochondrial import inner membrane translocase subunit TIM50	TIM50	1288	1	1	1	2.5	2.5	2.5	55.098	0.0086494	1.4187	21387000	2	22.3252	22.2901	22.1211	20.4997	21.925	19.4546
0.217199	0.132355	Q02784	Q02784	Monothiol glutaredoxin-5, mitochondrial	GRX5	1289	5	5	5	47.3	47.3	47.3	16.931	0	129.54	1305100000	75	23.8587	24.3789	24.3435	24.4788	24.5078	23.9914
0.185268	0.304653	Q02792	Q02792	5-3 exoribonuclease 2	RAT1	1290	2	2	2	2.6	2.6	2.6	115.93	0	2.6608	49544000	5	22.1234	20.471	21.4711	22.3594	20.9613	21.6587
0.198456	0.365487	Q02804	Q02804	ADP-ribosylation factor-like protein 3	ARL3	1292	1	1	1	11.1	11.1	11.1	22.782	0	3.9849	34306000	4	20.0956	20.7383	18.6104	20.1118	20.7728	19.6561
0.208207	0.279942	Q02805	Q02805	Protein ROD1	ROD1	1293	2	2	2	3.1	3.1	3.1	92.348	0	2.7437	25071000	3	21.0846	20.3894	19.4859	21.0215	20.198	20.5802
2.73927	-0.742568	Q02821	Q02821	Importin subunit alpha	SRP1	1294	7	7	7	17	17	17	60.441	0	25.267	695150000	44	24.379	24.5991	24.5423	23.881	23.7914	23.6203
0.621468	0.368657	Q02875	Q02875	SMY2 homolog 2	SYH1	1295	6	6	6	8.1	8.1	8.1	94.355	0	7.2298	352750000	23	24.2905	23.6595	23.51	24.4017	24.1703	23.9939
0.699168	0.578452	Q02892	Q02892	Nucleolar GTP-binding protein 1	NOG1	1296	6	6	6	14.1	14.1	14.1	74.409	0	93.224	1297100000	53	24.8252	23.6525	24.3643	25.1629	24.6149	24.7996
0.697731	0.60726	Q02931	Q02931	NET1-associated nuclear protein 1	NAN1	1297	7	7	7	10.5	10.5	10.5	101.24	0	11.521	619640000	30	23.4721	22.7366	23.285	24.2834	23.1559	23.8762
1.38389	1.00929	Q02961	Q02961	Putative 2-hydroxyacid dehydrogenase YPL113C	YPL113C	1299	15	15	15	50.5	50.5	50.5	45.013	0	44.747	2321500000	100	24.3523	25.1504	24.2041	25.3926	25.9211	25.421
0.307522	0.438231	Q02979	Q02979	Glycerophosphodiester phosphodiesterase GDE1	GDE1	1300	6	6	6	5.9	5.9	5.9	138.01	0	9.5673	166200000	12	20.7814	21.5575	20.7257	20.6544	22.4188	21.3061
0.850995	0.652234	Q03010	Q03010	Transcriptional regulatory protein UME1	UME1	1301	5	5	5	13.7	13.7	13.7	51.021	0	13.27	297180000	18	22.8696	21.7719	22.3928	22.7413	23.2932	22.9565
1.68124	1.82824	Q03012	Q03012	COMPASS component SPP1	SPP1	1302	3	3	3	12.7	12.7	12.7	41.468	0	21.273	62014000	9	19.7459	19.1112	19.6223	20.5713	21.2523	22.1405
2.14189	-0.749457	Q03028	Q03028	Mitochondrial 2-oxodicarboxylate carrier 1	ODC1	1304	6	6	6	24.2	24.2	24.2	34.206	0	22.972	1131500000	75	24.9429	24.9754	24.5755	23.9343	24.1374	24.1738
0.32638	0.459307	Q03029	Q03029	Sporulation-specific protein 19	SPO19	1305	6	6	6	40.4	40.4	40.4	24.988	0	246.82	4124200000	70	26.9331	25.7308	26.565	25.9804	27.493	27.1334
0.148744	0.102409	Q03048	Q03048	Cofilin	COF1	1306	3	3	3	28.7	28.7	28.7	15.901	0	3.9645	77326000	3	21.1255	21.536	21.451	21.15	21.903	21.3667
1.16891	0.510058	Q03063	Q03063	Down-regulator of invasive growth 1	DIG1	1307	1	1	1	3.8	3.8	3.8	49.356	0.0061517	1.5792	98675000	12	22.5649	22.2747	22.0396	22.8557	23.0114	22.5423
0.7667	0.538972	Q03085	Q03085	Oxidoreductase-like protein SRL4	SRL4	1308	3	3	3	11.7	11.7	11.7	31.925	0	8.5958	3295800000	35	28.7761	27.9031	27.9135	28.5502	29.0222	28.6372
0.284196	0.164758	Q03144;P53823;P43544	Q03144	Pyridoxal 5-phosphate synthase subunit SNO1	SNO1	1310	3	3	3	11.2	11.2	11.2	24.906	0.00078125	2.3957	188160000	6	22.1519	22.251	22.1552	22.6958	22.4457	21.911
0.639193	0.627549	Q03153	Q03153	ATPase synthesis protein 25, mitochondrial	ATP25	1311	2	2	2	2.8	2.8	2.8	70.413	0.0086667	1.4252	351760000	7	24.1828	23.7784	22.7545	24.0459	24.1061	24.4463
0.479034	0.21831	Q03161	Q03161	Glucose-6-phosphate 1-epimerase		1312	2	2	2	8.1	8.1	8.1	33.955	0	2.6014	65849000	5	21.3193	20.9309	21.5692	21.3547	21.5624	21.5573
0.145672	-0.0968138	Q03175	Q03175	Dehydrodolichyl diphosphate syntase complex subunit SRT1	SRT1	1313	4	4	4	12.2	12.2	12.2	40.2	0	25.346	1714900000	39	26.0907	26.2407	25.937	25.7375	26.4535	25.7869
0.761234	0.767838	Q03201	Q03201	37S ribosomal protein S10, mitochondrial	RSM10	1315	1	1	1	5.9	5.9	5.9	23.424	0.0008	2.5884	134450000	15	23.196	22.2097	21.6731	23.1298	22.9046	23.3479
0.478085	0.778741	Q03208	Q03208	Uncharacterized protein YML119W		1316	4	4	4	16.8	16.8	16.8	40.059	0	8.3764	291240000	23	23.0702	22.8319	21.1785	22.3904	23.6488	23.3777
0.265638	0.217537	Q03219	Q03219	Uncharacterized protein YMR178W		1317	7	7	7	28.5	28.5	28.5	31.144	0	69.642	445020000	37	23.0629	23.9538	23.8208	23.8926	24.0939	23.5036
2.12611	1.08768	Q03280	Q03280	E3 ubiquitin-protein ligase TOM1	TOM1	1319	12	12	12	5.9	5.9	5.9	374.18	0	37.46	624350000	40	23.3896	23.1428	23.0183	24.4975	23.8978	24.4184
2.71158	2.32315	Q03323	Q03323	COMPASS component SDC1	SDC1	1320	4	4	4	25.1	25.1	25.1	19.446	0	17.07	274730000	29	19.9823	20.1632	20.7444	22.2139	22.6563	22.9893
1.22967	-0.606025	Q03362	Q03362	Uncharacterized protein YDR476C	YDR476C	1321	4	4	4	25.4	25.4	25.4	25.265	0	7.1222	429640000	7	22.9892	23.5918	23.6565	22.9837	22.6756	22.7603
1.21525	0.661709	Q03430	Q03430	37S ribosomal protein RSM28, mitochondrial	RSM28	1322	3	3	3	8.6	8.6	8.6	41.215	0.0021614	1.8528	256760000	3	23.3124	22.9901	22.5711	23.7877	23.728	23.3431
0.127287	0.0934683	Q03435	Q03435	Non-histone protein 10	NHP10	1323	2	2	2	11.3	11.3	11.3	23.857	0.0055633	1.6621	63276000	1	22.08	21.5545	21.3284	21.8916	21.9067	21.4451
0.172241	-0.237383	Q03525	Q03525	Protein TMA23	TMA23	1324	1	1	1	6.6	6.6	6.6	23.949	0.0028229	1.7718	23979000	1	20.9942	21.3232	21.3051	21.0092	20.0671	21.8341
0.570121	0.431302	Q03532	Q03532	ATP-dependent RNA helicase HAS1	HAS1	1325	11	11	11	24.8	24.8	24.8	56.717	0	46.74	2336700000	68	26.7772	25.9998	26.4167	27.0219	26.3325	27.1333
0.670973	-0.657728	Q03661	Q03661	Silent chromatin protein ESC1	ESC1	1327	2	2	2	1.7	1.7	1.7	187.14	0.00078678	2.4318	1091900000	8	26.3497	26.0367	24.9098	25.2139	25.1623	24.9469
0.562219	0.303579	Q03677	Q03677	1,2-dihydroxy-3-keto-5-methylthiopentene dioxygenase	ADI1	1328	6	6	6	45.8	45.8	45.8	20.879	0	9.9051	347380000	31	23.3625	24.1515	23.6094	24.1167	23.9922	23.9252
0.21497	0.224047	Q03690	Q03690	Clustered mitochondria protein 1	CLU1	1330	19	19	19	20.3	20.3	20.3	145.16	0	296.86	2687600000	165	24.7478	23.7679	24.9388	24.68	24.4122	25.0345
0.452134	0.85062	Q03735	Q03735	RNA-binding protein NAB6	NAB6	1332	6	6	6	7	7	7	126.14	0	6.9038	367340000	25	22.9246	20.9438	23.6009	23.5627	23.3902	23.0684
0.200837	0.120916	Q03750	Q03750	Transcription initiation factor TFIID subunit 8	TAF8	1333	1	1	1	2.4	2.4	2.4	57.985	0.0028149	1.7656	14917000	1	20.9094	21.0587	20.6123	21.3231	20.9587	20.6614
0.327199	-1.45177	Q03761	Q03761	Transcription initiation factor TFIID subunit 12	TAF12	1334	1	1	1	1.3	1.3	1.3	61.072	0.009542	1.2107	207920000	4	23.863	24.2551	20.329	20.1208	19.948	24.023
0.0511126	-0.078846	Q03769	Q03769	Epsin-5	ENT5	1335	2	2	2	3.6	3.6	3.6	47.321	0	3.8657	80467000	11	23.4305	22.4481	23.3265	23.6731	22.1988	23.0965
0.26296	-0.62062	Q03771	Q03771	UPF0661 TPR repeat-containing protein YDR161W	YDR161W	1336	1	1	1	2.8	2.8	2.8	42.942	0.0061644	1.5851	39286000	3	20.5488	23.6333	22.5775	21.7969	21.9767	21.1242
0.617627	0.464097	Q03792	Q03792	Calpain-like protease 1	RIM13	1337	1	1	1	2.5	2.5	2.5	83.123	0.00078989	2.4818	51253000	5	20.7234	21.1845	20.1221	21.2672	21.2923	20.8629
0.560761	-0.310177	Q03835	Q03835	Monothiol glutaredoxin-3	GRX3	1340	2	1	1	8	4.8	4.8	28.261	0.0014652	1.9364	234910000	15	24.0114	23.9724	23.6136	23.9756	23.3636	23.3276
0.0767478	-0.0357323	Q03921	Q03921	Protein dopey	DOP1	1341	6	6	6	4.9	4.9	4.9	194.69	0	9.5962	96211000	9	20.603	20.5216	20.9627	20.4807	20.7858	20.7136
1.28193	0.53419	Q03940	Q03940	RuvB-like protein 1	RVB1	1342	11	11	11	33.5	33.5	33.5	50.452	0	29.454	3084300000	84	24.7959	24.6814	24.7893	25.2521	24.9778	25.6393
0.226855	0.111242	Q03973	Q03973	High mobility group protein 1	HMO1	1344	3	3	3	15.4	15.4	15.4	27.544	0	4.5096	450360000	39	24.3237	23.8199	23.9345	23.9657	24.0866	24.3594
0.0791019	0.111401	Q04013	Q04013	Citrate/oxoglutarate carrier protein	YHM2	1345	4	4	4	16.9	16.9	16.9	34.184	0	4.5548	245110000	10	23.7166	22.866	23.9308	24.3654	23.2755	23.2066
1.44547	0.507791	Q04062	Q04062	26S proteasome regulatory subunit RPN9	RPN9	1347	10	10	10	26.2	26.2	26.2	45.782	0	12.794	1126000000	29	23.3062	23.4438	23.7029	23.9134	24.2178	23.8451
0.136584	-0.139163	Q04067	Q04067	Eukaryotic translation initiation factor 3 subunit G	TIF35	1348	4	4	4	23.4	23.4	23.4	30.501	0	109.84	684410000	28	24.9815	23.9489	24.9996	24.5445	24.2361	24.7319
1.40438	-0.423217	Q04110	Q04110	Protein ECM11	ECM11	1349	9	9	9	36.4	36.4	36.4	34.113	0	60.736	3507200000	96	27.4279	27.7047	27.2841	27.0771	27.1484	26.9215
1.53849	-0.559347	Q04119	Q04119	Endopolyphosphatase	PPN1	1350	10	10	10	23.7	23.7	23.7	78.343	0	29.332	1560100000	78	25.2202	24.8832	25.4044	24.6668	24.6912	24.4718
0.0497467	-0.10202	Q04170	Q04170	Uncharacterized protein YDR391C	YDR391C	1351	3	3	3	12.9	12.9	12.9	26.273	0	4.5421	184160000	16	20.8114	22.9156	21.7846	21.5697	22.4153	21.2205
1.08304	-0.480239	Q04175	Q04175	Importin beta SMX1	SXM1	1352	5	5	5	7.1	7.1	7.1	108.4	0	23.241	198520000	11	22.2184	22.6817	22.6025	21.8235	22.3187	21.9197
0.497064	1.30962	Q04177	Q04177	U3 small nucleolar RNA-associated protein 5	UTP5	1353	4	4	4	10.3	10.3	10.3	72.001	0	32.016	165760000	21	23.1336	19.4469	22.5592	23.0147	23.209	22.8449
0.954609	1.90718	Q04225	Q04225	Ribosome assembly protein RRB1	RRB1	1355	4	4	4	10.2	10.2	10.2	57.261	0	3.6048	305200000	17	23.2016	20.0073	21.8985	23.5191	23.4609	23.8489
0.817737	0.711634	Q04336	Q04336	Uncharacterized protein YMR196W		1356	21	21	21	20.7	20.7	20.7	126.62	0	66.714	1995200000	103	23.2869	24.5264	23.7307	24.3346	24.9061	24.4382
0.839804	-0.328668	Q04344	Q04344	Hit family protein 1	HNT1	1357	10	10	10	70.3	70.3	70.3	17.679	0	23.787	4290400000	127	26.5146	26.1857	26.0318	25.7925	26.1405	25.8131
0.362044	-0.151702	Q04347	Q04347	Bud site selection protein 22	BUD22	1358	3	3	3	7.7	7.7	7.7	60.053	0	15.889	360540000	20	24.7266	24.8299	24.3716	24.2881	24.5374	24.6474
0.119105	0.239865	Q04359	Q04359	Sporulation-specific protein 20	SPO20	1359	3	3	3	12.3	12.3	12.3	46.621	0	7.4878	55437000	4	18.8399	19.83	19.7216	18.9261	21.0236	19.1615
0.741214	0.400754	Q04371	Q04371	Protein-glutamate O-methyltransferase		1360	11	11	11	23.4	23.4	23.4	54.128	0	41.669	2690000000	76	25.4337	25.9212	25.1318	25.968	26.0091	25.7119
0.953681	1.62646	Q04373	Q04373	Pumilio homology domain family member 6	PUF6	1361	3	3	3	4.3	4.3	4.3	75.105	0.0014503	1.8848	477850000	7	24.7298	22.8787	22.8181	24.3668	24.8992	26.04
0.0898486	-0.0903498	Q04409	Q04409	Putative glucokinase-2	EMI2	1363	12	12	12	33.4	33.4	33.4	55.92	0	32.856	1304000000	43	24.0038	23.8151	24.3965	23.3799	24.1246	24.4398
0.295373	0.29578	Q04430	Q04430	Pantothenate kinase CAB1	CAB1	1364	6	6	6	22.1	22.1	22.1	40.903	0	12.9	1774300000	57	26.5582	27.18	25.8947	26.6273	27.1637	26.7292
0.490672	1.5506	Q04438	Q04438	Stationary phase protein 4	SPG4	1365	2	2	2	27.8	27.8	27.8	13.18	0	96.025	71759000	7	22.4261	23.6082	19.0263	23.1285	23.435	23.1489
2.69104	2.00233	Q04439	Q04439	Myosin-5	MYO5	1366	3	2	2	2.1	1.1	1.1	136.9	0	2.7485	29702000	3	19.3489	20.0183	19.401	21.4107	21.4124	21.9521
0.273222	0.328842	Q04458	Q04458	Fatty aldehyde dehydrogenase HFD1	HFD1	1367	6	6	6	17.1	17.1	17.1	59.978	0	11.063	493270000	36	24.1175	24.1507	22.7082	23.8833	24.1524	23.9272
0.79044	1.72994	Q04471	Q04471	Putative peptidase YMR114C		1368	6	6	6	17.9	17.9	17.9	42.901	0	7.5856	292280000	19	19.5197	22.3142	22.1337	22.9278	22.3371	23.8926
0.330543	0.203582	Q04491	Q04491	Protein transport protein SEC13	SEC13	1369	10	10	10	35.7	35.7	35.7	33.043	0	18.277	1102900000	52	24.0581	23.4209	24.0283	24.1483	23.7508	24.2188
1.89285	0.532354	Q04500	Q04500	U3 small nucleolar RNA-associated protein 14	UTP14	1370	10	10	10	15.1	15.1	15.1	103.02	0	23.076	756470000	40	24.1219	24.137	24.318	24.8493	24.5115	24.8132
0.0207381	-0.099769	Q04585	Q04585	Uncharacterized sugar kinase YDR109C	YDR109C	1371	2	2	2	2.9	2.9	2.9	79.16	0.0055134	1.6131	145590000	4	22.6625	23.1073	19.6395	22.3554	19.4193	23.3352
0.187306	0.32252	Q04599	Q04599	54S ribosomal protein L1, mitochondrial	MRPL1	1373	2	2	2	9.1	9.1	9.1	30.996	0.00075758	2.1797	311090000	21	23.807	23.1043	22.7825	22.3874	24.1998	24.0741
0.27117	0.314744	Q04660	Q04660	Ribosome biogenesis protein ERB1	ERB1	1375	11	11	11	19.3	19.3	19.3	91.704	0	23.519	2022500000	73	26.6273	25.4664	25.8855	25.7734	26.873	26.277
0.0457049	0.193259	Q04792	Q04792	Glutamate decarboxylase	GAD1	1376	1	1	1	2.9	2.9	2.9	65.989	0.0021583	1.8435	96999000	7	21.6499	24.0405	20.0979	23.2975	20.3996	22.671
0.162564	0.227153	Q04814	Q04814	Uncharacterized protein YMR252C		1377	4	4	4	39.6	39.6	39.6	15.635	0	15.484	567590000	37	23.7507	24.4403	23.3429	23.7161	24.9019	23.5974
0.558305	1.24241	Q04868	Q04868	Elongator complex protein 6	ELP6	1378	2	2	2	7.7	7.7	7.7	30.573	0.00080064	2.5946	153160000	17	20.0342	23.2052	22.5388	22.7844	23.4849	23.236
0.111986	-0.157273	Q08992;Q08914;Q04902	Q08992;Q08914;Q04902	Probable glutathione-independent glyoxalase HSP32;Probable glutathione-independent glyoxalase HSP33;Probable glutathione-independent glyoxalase SNO4	HSP32;HSP33;SNO4	1379	2	2	2	13.1	13.1	13.1	25.94	0.0014577	1.9091	41757000	2	21.4174	21.29	20.9036	20.095	21.6846	21.3596
1.16217	0.287114	Q04921	Q04921	Sporulation-regulated protein 28	SPR28	1380	23	23	23	52.7	52.7	52.7	48.193	0	138.24	5493500000	220	24.5663	24.7553	24.9481	25.0239	25.1149	24.9923
0.0654505	0.0350507	Q04934	Q04934	Protein IVY1	IVY1	1381	3	3	3	11	11	11	49.975	0	5.6867	260190000	5	23.2153	23.4908	23.1561	23.0878	23.2633	23.6164
1.10289	-1.67986	Q04947	Q04947	Reticulon-like protein 1	RTN1	1382	4	4	4	22.4	22.4	22.4	32.916	0	18.729	2730800000	39	27.4071	27.6253	27.6382	26.4474	24.4613	26.7223
0.862205	-0.17879	Q04952	Q04952	1,3-beta-glucan synthase component FKS3	FKS3	1383	1	1	1	0.8	0.8	0.8	207.48	0	7.8824	71644000	15	21.5434	21.5942	21.607	21.4627	21.5279	21.2176
1.68605	-0.409337	Q04969	Q04969	Signal peptidase complex subunit SPC2	SPC2	1384	2	2	2	12.9	12.9	12.9	20.802	0.0028249	1.7731	113410000	3	23.2065	23.2437	23.0045	22.7166	22.8943	22.6157
1.77396	-0.738509	Q05016	Q05016	Uncharacterized oxidoreductase YMR226C		1385	7	7	7	44.9	44.9	44.9	29.158	0	39.549	588360000	57	22.8836	22.9796	23.3458	22.0994	22.5186	22.3754
0.342064	0.329464	Q05022	Q05022	rRNA biogenesis protein RRP5	RRP5	1386	39	39	39	27.9	27.9	27.9	193.13	0	249.18	5022300000	273	25.5368	24.4195	25.3593	25.5561	25.0499	25.698
1.40948	0.267677	Q05024	Q05024	Protein TRI1	TRI1	1387	3	3	3	11.9	11.9	11.9	26.47	0.00078927	2.4718	162980000	6	23.3708	23.3917	23.4043	23.8261	23.6125	23.5312
0.0376861	-0.0468947	Q05029	Q05029	Protein BCH1	BCH1	1388	6	6	6	18.1	18.1	18.1	82.048	0	21.886	503960000	55	22.512	22.1195	23.4069	22.6679	22.3017	22.9281
0.533839	0.178784	Q05050	Q05050	Eisosome protein 1	EIS1	1389	31	31	31	37.4	37.4	37.4	93.344	0	53.385	3370600000	211	25.2811	25.3802	24.9888	25.3501	25.5679	25.2684
0.0414978	0.0292002	Q05515	Q05515	Survival factor 1	SVF1	1392	2	2	2	5	5	5	54.367	0	2.8434	100100000	2	21.8682	21.7545	21.3192	21.3343	21.8281	21.8672
1.52308	0.847041	Q05533	Q05533	Inositol monophosphatase 2	INM2	1393	6	6	6	21.6	21.6	21.6	32.092	0	97.748	1452800000	50	24.3147	24.0683	23.9401	24.8479	25.3994	24.6169
0.493214	0.39845	Q05583	Q05583	Cytosolic iron-sulfur protein assembly protein 1	CIA1	1394	2	2	2	9.7	9.7	9.7	37.274	0	2.8201	51452000	2	20.8992	20.1255	21.2807	21.07	21.0784	21.3523
1.02463	0.544424	Q05610	Q05610	Donuts protein 1	DON1	1395	9	9	9	24.9	24.9	24.9	40.162	0	102.15	3251900000	96	25.7265	26.0711	25.86	26.0952	26.8667	26.329
0.202121	-0.180882	Q05775	Q05775	Eukaryotic translation initiation factor 3 subunit J	HCR1	1396	8	8	8	32.8	32.8	32.8	29.564	0	151.34	3837000000	111	27.499	26.7958	27.6337	26.8677	26.9369	27.5812
1.43661	1.09697	Q05900	Q05900	U1 small nuclear ribonucleoprotein C	YHC1	1399	2	2	2	11.3	11.3	11.3	27.044	0	3.1994	81559000	8	22.7576	22.4506	22.2626	23.68	22.9847	24.097
0.0476189	0.222284	Q05911	Q05911	Adenylosuccinate lyase	ADE13	1400	6	6	6	18.5	18.5	18.5	54.51	0	9.7954	288980000	14	19.9949	21.8411	25.3367	23.0842	22.7553	22
0.313649	0.221026	Q05933	Q05933	Actin-related protein 2/3 complex subunit 3	ARC18	1401	2	2	2	15.7	15.7	15.7	20.578	0	2.6319	152590000	14	22.326	23.0328	22.2953	22.7369	23.062	22.5184
0.684234	1.69857	Q05942	Q05942	Ribosome assembly protein 3	RSA3	1402	2	2	2	10	10	10	24.656	0	2.7609	149240000	17	23.0397	23.769	20.1379	24.1906	24.2591	23.5926
0.111089	-0.0753466	Q05946	Q05946	U3 small nucleolar RNA-associated protein 13	UTP13	1403	8	8	8	14.2	14.2	14.2	91.031	0	30.277	873440000	45	23.9979	23.4892	23.7188	23.9355	23.2791	23.7653
2.85839	5.34305	Q06010	Q06010	A-factor-processing enzyme	STE23	1404	19	19	19	27.3	27.3	27.3	117.58	0	48.311	1904400000	96	19.3391	19.018	17.4934	24.1924	23.2456	24.4417
0.541376	0.681525	Q06078	Q06078	U3 small nucleolar RNA-associated protein 21	UTP21	1405	3	3	3	3.1	3.1	3.1	104.79	0	4.0237	178230000	16	22.0916	21.7107	22.9045	23.5956	22.1194	23.0364
0.145756	0.0795504	Q06103	Q06103	26S proteasome regulatory subunit RPN7	RPN7	1406	14	14	14	35.7	35.7	35.7	48.958	0	49.229	3993900000	113	26.356	26.9398	26.7634	26.6164	26.7104	26.971
0.27999	0.282941	Q06135	Q06135	1,3-beta-glucanosyltransferase GAS2	GAS2	1407	5	5	5	14.8	14.8	14.8	62.362	0	39.654	527580000	29	23.5014	23.8293	23.322	23.2061	23.7814	24.5141
2.45716	-1.10395	Q06142	Q06142	Importin subunit beta-1	KAP95	1408	10	10	10	19.3	19.3	19.3	94.775	0	220.62	422730000	50	23.1823	22.9642	22.9995	21.6325	22.1958	22.0058
0.240638	0.447432	Q06146	Q06146	Uncharacterized protein YLR257W	YLR257W	1409	3	3	3	15.3	15.3	15.3	35.998	0	9.7201	647850000	22	24.699	25.9165	23.3955	24.949	25.1678	25.2365
0.68913	-0.201772	Q06147	Q06147	Sphingoid long chain base kinase 5	LCB5	1410	7	7	7	15.4	15.4	15.4	77.565	0	16.848	536790000	24	22.7666	22.9333	23.1078	22.6498	22.9135	22.6391
0.575618	0.231482	Q06151	Q06151	m7GpppX diphosphatase	DCS1	1411	12	12	12	41.4	41.4	41.4	40.769	0	144.28	1516500000	85	24.2195	24.4961	24.2366	24.8064	24.5699	24.2703
0.104845	0.195282	Q06177	Q06177	Translation machinery-associated protein 10	TMA10	1412	3	3	3	52.3	52.3	52.3	9.8337	0	5.0969	486490000	28	22.7298	24.8285	24.026	24.0475	23.5822	24.5403
0.167621	0.471684	Q06178	Q06178	Nicotinamide/nicotinic acid mononucleotide adenylyltransferase 1	NMA1	1413	1	1	1	3.7	3.7	3.7	45.859	0.0096092	1.2334	92751000	2	22.532	19.6809	23.0667	22.0805	22.5328	22.0813
1.56748	-0.632535	Q06201	Q06201	Grand meiotic recombination cluster protein 2	GMC2	1414	4	4	4	35.1	35.1	35.1	22.365	0	12.21	280680000	30	22.9132	23.0709	23.375	22.2351	22.5896	22.6368
0.702882	-0.789585	Q06204	Q06204	Putative hexokinase YLR446W	YLR446W	1415	1	1	1	6	6	6	48.969	0	5.2812	34222000	3	20.3136	20.4685	20.8294	20.3734	18.7835	20.0858
0.329758	0.474484	Q06216	Q06216	Serine/threonine-protein phosphatase 1 regulatory subunit PIG1	PIG1	1416	3	3	3	5.1	5.1	5.1	74.145	0	3.635	111410000	8	22.3016	21.9147	21.2271	22.4808	23.0468	21.3394
0.00381991	0.00516574	Q06218	Q06218	ATP-dependent RNA helicase DBP9	DBP9	1417	5	5	5	12	12	12	68.059	0	8.7531	314830000	25	23.5754	22.616	22.6798	23.3774	22.3422	23.1671
0.281202	0.367467	Q06287	Q06287	Ribosomal RNA small subunit methyltransferase NEP1	EMG1	1418	4	4	4	25.8	25.8	25.8	27.895	0	6.5964	222280000	16	23.1117	22.1813	23.4907	23.6526	22.587	23.6465
0.643038	0.341309	Q06344	Q06344	Pre-rRNA-processing protein ESF1	ESF1	1419	7	7	7	15	15	15	72.409	0	11.013	1063200000	52	24.8143	24.3202	24.7834	24.9105	25.3189	24.7123
0.655096	1.18194	Q06350	Q06350	Sporulation-specific chitinase 2	CTS2	1420	4	4	4	9	9	9	59.117	0	5.4309	362980000	22	19.8724	22.4444	22.0116	22.258	22.7592	22.857
0.103549	-0.267812	Q06390	Q06390	Methylated RNA-binding protein 1	PHO92	1421	3	3	3	15	15	15	36.052	0	6.5536	124530000	10	21.2671	22.4414	22.9675	20.3911	22.7041	22.7773
0.0132498	0.0184034	Q06406	Q06406	U6 snRNA-associated Sm-like protein LSm6	LSM6	1422	3	3	3	55.8	55.8	55.8	9.3975	0	3.8335	223090000	28	23.0034	23.0083	23.6282	23.2063	22.5353	23.9537
1.06019	0.252517	Q06408	Q06408	Transaminated amino acid decarboxylase	ARO10	1423	41	41	41	71.3	71.3	71.3	71.384	0	323.31	63808000000	909	27.8855	28.0322	27.7605	28.2424	28.2063	27.9871
1.21635	0.500172	Q06489	Q06489	Methylthioribose-1-phosphate isomerase	MRI1	1424	4	4	4	14.1	14.1	14.1	45.02	0	19.891	515010000	45	23.2265	23.4699	22.9851	23.9846	23.6588	23.5386
1.41501	-0.952778	Q06494	Q06494	Putative pyridoxal reductase	YPR127W	1425	3	3	3	10.7	10.7	10.7	38.6	0	3.9991	165220000	9	22.4522	23.2341	23.0036	22.3183	21.5882	21.9251
0.108024	0.110228	Q06506	Q06506	Ribosomal RNA-processing protein 9	RRP9	1426	24	24	24	43.1	43.1	43.1	65.053	0	323.31	8688600000	220	25.8471	25.8197	25.923	25.2853	26.5401	26.095
0.439417	0.421775	Q06511	Q06511	Ribosomal RNA-processing protein 15	RRP15	1428	3	3	3	20	20	20	28.212	0	120.42	638080000	42	23.9781	24.9208	24.0929	25.127	24.9376	24.1926
0.797966	-1.15185	Q06523	Q06523	Uncharacterized protein YPR148C	YPR148C	1429	1	1	1	2.5	2.5	2.5	49.279	0.0080537	1.4636	48530000	11	23.1439	23.0244	23.2626	22.5241	22.7781	20.6731
0.546144	0.30131	Q06549	Q06549	Cytidine deaminase	CDD1	1431	3	3	3	37.3	37.3	37.3	15.536	0	3.2922	146020000	8	21.4403	22.0576	21.7161	21.9997	22.3449	21.7733
0.0151471	-0.0242799	Q06630	Q06630	Mitochondrial homologous recombination protein 1	MHR1	1432	1	1	1	6.2	6.2	6.2	26.894	0.0014674	1.9449	76804000	13	23.7979	22.9807	22.3995	22.3559	23.4556	23.2936
0.513817	0.245618	Q06631	Q06631	Protein BFR2	BFR2	1433	7	7	7	13.7	13.7	13.7	61.202	0	8.8537	857350000	49	23.8961	23.8369	24.1901	24.5731	24.0938	23.9931
2.22164	0.701236	Q06632	Q06632	Protein CFT1	CFT1	1434	4	4	4	4.8	4.8	4.8	153.4	0	2.8237	600460000	8	23.8291	23.7917	23.5074	24.5609	24.2706	24.4005
0.411241	0.48244	Q06679	Q06679	U3 small nucleolar RNA-associated protein 4	UTP4	1436	11	11	11	14.2	14.2	14.2	87.8	0	13.711	805210000	50	23.6302	22.4113	23.693	24.1485	23.2162	23.8171
0.584594	-0.335866	Q06682	Q06682	UBX domain-containing protein 5	UBX5	1437	3	3	3	9.2	9.2	9.2	56.736	0	7.2669	144050000	4	23.015	22.7808	22.4897	22.0492	22.7606	22.4681
0.947051	1.23413	Q06698	Q06698	Putative ATP-dependent RNA helicase YLR419W	YLR419W	1438	4	4	4	3.7	3.7	3.7	163.04	0	4.2006	180580000	5	20.2182	22.0813	21.9307	22.6342	22.8593	22.4391
0.60635	-0.236111	Q06702	Q06702	Chitin deacetylase 1	CDA1	1439	3	3	3	9.6	9.6	9.6	34.642	0	4.7143	879630000	50	25.2962	25.6712	25.0848	25.0985	25.0678	25.1776
0.369103	0.166219	Q06703	Q06703	Chitin deacetylase 2	CDA2	1440	3	3	3	12.8	12.8	12.8	35.693	0	10.493	391740000	43	23.1072	23.1527	22.8044	22.9189	23.4504	23.1936
0.251908	-0.227975	Q06704	Q06704	Golgin IMH1	IMH1	1441	5	5	5	5.9	5.9	5.9	105.22	0	4.8819	143570000	19	23.8899	22.8605	22.7786	22.9006	22.9359	23.0086
0.371264	-0.261847	Q06705	Q06705	Phosphatidylinositol transfer protein CSR1	CSR1	1442	2	2	2	4.9	4.9	4.9	47.462	0.0097087	1.2959	105800000	3	22.4368	23.1438	22.5228	22.0699	22.5217	22.7263
0.858835	-0.909433	Q06839	Q06839	PX domain-containing protein YPR097W	YPR097W	1443	2	2	2	2.6	2.6	2.6	123.08	0	3.0279	68454000	3	22.5162	23.7493	22.253	21.728	22.2725	21.7896
0.348289	0.485685	Q06891	Q06891	Trans-acting factor D	RAF1	1444	3	3	3	19.3	19.3	19.3	21.289	0	9.5337	181520000	15	22.2338	21.2805	21.9291	21.8418	21.7485	23.3101
0.632561	0.650441	Q07362	Q07362	Protein PBP4	PBP4	1445	7	7	7	35.1	35.1	35.1	19.881	0	8.2582	2407900000	49	26.0135	24.5254	24.9145	25.8257	26.0085	25.5706
0.444302	0.712897	Q07379	Q07379	Putative uncharacterized protein YDL057W	YDL057W	1446	5	5	5	20.1	20.1	20.1	36.686	0	38.372	412310000	18	21.5612	23.5171	22.26	23.5414	23.5455	22.3902
0.164246	0.276682	Q07418	Q07418	Peroxisomal membrane protein import receptor PEX19	PEX19	1447	1	1	1	5	5	5	38.706	0	100.18	86900000	13	21.7255	21.2386	21.8682	20.8092	21.9519	22.9012
0.341276	0.0894121	Q07451	Q07451	Endoplasmic reticulum transmembrane protein 3	YET3	1448	2	2	2	19.2	19.2	19.2	22.902	0.0021505	1.8326	203520000	19	22.8879	22.7891	23.1419	23.0636	22.9767	23.0468
1.09425	-0.499498	Q07478	Q07478	ATP-dependent RNA helicase SUB2	SUB2	1449	15	15	15	41.5	41.5	41.5	50.308	0	29.696	1889600000	85	23.9651	24.6795	24.4187	23.8974	23.9121	23.7553
0.177277	0.193289	Q07532	Q07532	RNA polymerase II nuclear localization protein IWR1	IWR1	1451	3	3	3	12.7	12.7	12.7	40.64	0	16.473	356290000	24	23.4029	22.8949	24.2239	23.5516	23.9933	23.5566
0.685214	0.526537	Q07623	Q07623	Nucleolar protein 6	NOP6	1452	3	3	3	13.3	13.3	13.3	25.216	0	19.287	1016600000	5	24.5306	24.0599	24.5822	25.1175	24.3138	25.3211
0.372391	0.112812	Q07653	Q07653	Protein HBT1	HBT1	1453	33	33	33	40.2	40.2	40.2	113.61	0	308.07	8368800000	345	26.5169	26.5533	26.5757	26.8623	26.6921	26.43
0.309044	0.583454	Q07655	Q07655	Protein WHI4	WHI4	1454	4	4	4	8.9	8.9	8.9	70.689	0	6.6649	127490000	12	21.877	22.4547	21.1541	21.8745	23.7476	21.6141
0.056034	0.0471382	Q07732	Q07732	Accumulates dyads protein 3	ADY3	1455	7	7	7	12	12	12	91.811	0	24.218	1018900000	82	25.1365	25.0552	24.7195	24.8379	25.5317	24.683
1.21334	0.800451	Q07807	Q07807	mRNA-binding protein PUF3	PUF3	1456	6	6	6	9.6	9.6	9.6	98.067	0	8.3358	241230000	21	22.1682	21.6955	22.7113	23.1865	22.8555	22.9343
1.01398	0.479049	Q07834	Q07834	KH domain-containing protein YLL032C	YLL032C	1458	5	5	5	7.6	7.6	7.6	94.596	0	11.406	384230000	20	23.2283	22.5252	22.7777	23.1758	23.463	23.3295
2.62265	0.630603	Q07844	Q07844	Ribosome biogenesis ATPase RIX7	RIX7	1459	2	2	2	4.3	4.3	4.3	93.068	0	3.7297	92180000	8	20.8051	20.557	20.784	21.2816	21.4368	21.3196
1.67154	1.48708	Q07878	Q07878	Vacuolar protein sorting-associated protein 13	VPS13	1461	1	1	1	0.4	0.4	0.4	357.85	0.00075472	2.1605	32087000	2	19.2746	20.645	20.1561	21.5888	21.5418	21.4063
0.493991	-0.266165	Q07897	Q07897	Protein CMS1	CMS1	1462	3	3	3	11.7	11.7	11.7	33.394	0	3.0474	113540000	22	22.9524	22.927	23.6344	22.9817	22.8527	22.881
0.425718	0.501993	Q07915	Q07915	Ribosome biogenesis protein RLP24	RLP24	1463	1	1	1	6.5	6.5	6.5	23.975	0	4.519	182780000	15	23.686	22.0848	22.5683	23.1316	23.0936	23.6199
2.42069	2.13397	Q08096	Q08096	RNA 3-terminal phosphate cyclase-like protein	RCL1	1464	2	2	2	9.5	9.5	9.5	40.17	0.0086207	1.4039	41360000	2	20.3765	19.6427	19.1802	21.9878	21.8032	21.8105
0.113466	0.202592	Q08118	Q08118	Uncharacterized protein IRC10	IRC10	1465	1	1	1	2.2	2.2	2.2	67.689	0.00078616	2.4285	9898500	1	21.4336	19.5275	20.9491	20.6127	21.4411	20.4641
0.723499	0.289726	Q08208	Q08208	Nucleolar protein 12	NOP12	1466	16	16	16	34	34	34	51.941	0	73.494	1975900000	122	24.7834	24.4182	24.5043	25.0388	24.5685	24.9678
0.212856	-0.312077	Q08218	Q08218	Outer spore wall protein LDS2	LDS2	1467	2	2	2	4.8	4.8	4.8	40.877	0.0055402	1.6389	71159000	5	21.0029	22.2125	21.836	21.4984	22.0673	20.5493
0.269956	0.832939	Q08224;Q08975	Q08224	Hydroxymethylpyrimidine/phosphomethylpyrimidine kinase THI20	THI20	1468	11	11	11	32.7	32.7	32.7	61.269	0	101.29	639390000	31	21.1567	20.0015	23.3533	21.8137	21.3844	23.8123
0.365926	0.431509	Q08225	Q08225	Probable dipeptidyl peptidase 3		1469	6	6	6	8.3	8.3	8.3	80.509	0	5.9895	173820000	12	23.4361	21.7636	22.6176	22.8411	23.1426	23.1281
2.37749	0.823152	Q08226	Q08226	Protein CRT10	CRT10	1470	4	4	4	6.2	6.2	6.2	109.71	0	13.209	227230000	19	22.6216	22.4117	22.3724	23.4074	23.4096	23.0581
2.72695	0.860226	Q08235	Q08235	Ribosome biogenesis protein BRX1	BRX1	1471	3	3	3	13.4	13.4	13.4	33.531	0	7.8978	1318400000	58	24.5942	24.5452	24.8436	25.4129	25.49	25.6607
0.564146	-1.34302	Q08245	Q08245	Protein ZEO1	ZEO1	1473	6	6	6	46.9	46.9	46.9	12.589	0	12.886	215140000	14	21.3765	21.0362	24.1882	20.1661	21.2445	21.1613
1.20841	0.527206	Q08271	Q08271	1,3-beta-glucanosyltransferase GAS4	GAS4	1474	8	8	8	24.6	24.6	24.6	53.812	0	27.103	1877600000	58	24.7021	24.0979	24.591	24.8182	25.095	25.0594
0.710518	0.647615	Q08281	Q08281	Restriction of telomere capping protein 1	RTC1	1475	12	12	12	12	12	12	149.34	0	20.94	677320000	60	23.9691	22.7915	23.189	24.4268	23.7537	23.712
0.0792398	0.106388	Q08287	Q08287	60S ribosome subunit biogenesis protein NOP8	NOP8	1477	2	2	2	5.4	5.4	5.4	56.965	0	10.827	324550000	23	23.3884	24.103	22.4773	23.3287	23.4493	23.5098
0.529933	1.16197	Q08412	Q08412	Ubiquitin-binding protein CUE5	CUE5	1478	3	3	3	10.2	10.2	10.2	46.869	0	7.2946	226400000	19	20.7023	23.8051	21.808	23.4914	23.6898	22.62
0.545409	-0.424242	Q08421	Q08421	Enhancer of translation termination 1	ETT1	1479	3	3	3	13.3	13.3	13.3	47.351	0.00076046	2.2116	476700000	2	23.909	23.8346	24.717	23.3384	23.9501	23.8994
0.0471744	-0.0521832	Q08438	Q08438	Phosphopantothenoylcysteine decarboxylase subunit VHS3	VHS3	1480	4	2	2	10.8	7.1	7.1	73.648	0.00076104	2.2156	83670000	9	21.3386	21.1169	21.7004	20.7389	21.3497	21.9109
0.0898874	0.938204	Q08490	Q08490	Shugoshin	SGO1	1481	17	17	17	34.4	34.4	34.4	66.705	0	323.31	4831300000	84	25.4319	20.0865	17.9031	25.7153	24.3187	16.2021
0.147574	-0.128691	Q08492	Q08492	Bud site selection protein 21	BUD21	1482	3	3	3	22.4	22.4	22.4	24.385	0	13.407	397070000	19	23.9967	23.553	24.5757	24.1785	23.7853	23.7756
0.0392635	-0.045606	Q08548	Q08548	Lysophospholipid acyltransferase	ALE1	1483	3	3	3	6.8	6.8	6.8	72.227	0	5.9974	100480000	10	23.4919	23.4201	22.5436	23.0171	23.578	22.7238
1.85431	0.766281	Q08550	Q08550	Meiotic plaque component protein 54	MPC54	1484	8	8	8	28	28	28	54.358	0	36.821	1096700000	45	23.7998	24.106	24.396	24.9447	24.9156	24.7403
0.696582	0.348128	Q08581	Q08581	Kinetochore protein SLK19	SLK19	1485	8	8	8	11.4	11.4	11.4	95.379	0	18.757	446580000	37	23.7528	23.3704	23.4291	23.8708	24.1993	23.5265
0.559432	0.529055	Q08646	Q08646	Sporulation-specific protein 2	SSP2	1486	6	6	6	21.8	21.8	21.8	43.099	0	7.1782	139870000	8	20.7515	19.794	19.3602	20.3719	20.4642	20.6568
1.33399	-0.793612	Q08689	Q08689	N-terminal acetyltransferase A complex subunit NAT5	NAT5	1488	1	1	1	15.3	15.3	15.3	19.726	0	9.1951	73899000	11	21.7252	21.9215	21.6382	20.5107	21.4302	20.963
1.35488	0.726138	Q08692	Q08692	Outer spore wall protein 1	OSW1	1489	7	7	7	27.3	27.3	27.3	32.757	0	14.595	912750000	44	24.1749	23.5123	23.9655	24.7185	24.8108	24.3019
1.17384	0.682315	Q08702	Q08702	Aprataxin-like protein	HNT3	1490	1	1	1	4.6	4.6	4.6	25.757	0.0097784	1.3316	58927000	9	21.2915	21.0696	21.3072	22.3738	21.8749	21.4666
0.230805	0.246536	Q08723	Q08723	26S proteasome regulatory subunit RPN8	RPN8	1491	8	8	8	32	32	32	38.312	0	82.73	2608800000	82	25.4501	25.8768	25.3911	25.0634	26.3633	26.0309
0.0676201	0.156499	Q08726	Q08726	GPN-loop GTPase 2	GPN2	1492	2	2	2	7.8	7.8	7.8	39.724	0	4.4472	111850000	15	22.4032	23.996	21.4336	22.4426	23.3819	22.4779
1.13194	0.68969	Q08732	Q08732	Serine/threonine-protein kinase HRK1	HRK1	1493	4	4	4	6.7	6.7	6.7	85.695	0	4.1453	156510000	4	21.4807	22.4384	22.0682	22.7888	22.5625	22.7051
1.23721	1.35781	Q08742	Q08742	Thiosulfate sulfurtransferase RDL2, mitochondrial	RDL2	1494	2	2	2	11.4	11.4	11.4	16.697	0	3.1555	86596000	9	20.7649	20.1317	20.4092	21.2166	22.7498	21.4128
0.293388	0.342934	Q08746	Q08746	Regulator of ribosome biosynthesis	RRS1	1495	5	5	5	47.8	47.8	47.8	22.963	0	33.341	729690000	43	23.9869	22.9384	23.8551	24.5321	23.356	23.9211
0.534463	0.435709	Q08920	Q08920	Nuclear cap-binding protein subunit 2	CBC2	1498	3	3	3	12	12	12	23.774	0	180.12	2474700000	45	27.0182	26.5714	26.5217	26.9213	27.7749	26.7222
0.0161327	-0.0175584	Q08949	Q08949	DNA damage checkpoint protein 1	DDC1	1499	1	1	1	2.6	2.6	2.6	69.693	0.0054945	1.5936	28663000	1	21.7613	22.0006	20.9831	21.553	21.898	21.2414
0.159002	-0.269541	Q08951	Q08951	AP-3 complex subunit delta	APL5	1500	1	1	1	1.6	1.6	1.6	106.92	0.0021277	1.8021	141440000	6	23.4712	22.6344	22.6623	22.8636	21.5713	23.5244
0.0108767	-0.0274633	Q08961	Q08961	Ribosomal lysine N-methyltransferase 1	RKM1	1502	1	1	1	3.6	3.6	3.6	67.178	0	4.6083	81755000	11	20.6789	21.7327	21.4029	19.7111	22.1736	21.8474
0.0594009	0.0885944	Q08962	Q08962	60S ribosome subunit biogenesis protein NIP7	NIP7	1503	3	3	3	29.8	29.8	29.8	20.38	0	7.7487	386230000	21	23.5746	22.7777	23.1644	24.0267	22.4285	23.3273
0.162457	-0.205434	Q08965	Q08965	Ribosome biogenesis protein BMS1	BMS1	1504	12	12	12	13.9	13.9	13.9	135.57	0	35.931	827030000	73	25.1129	24.8497	24.1522	24.8618	23.7412	24.8956
0.521625	0.475043	Q08968	Q08968	UPF0061 protein FMP40	FMP40	1505	9	9	9	18.6	18.6	18.6	78.312	0	39.668	463930000	46	22.4187	23.3453	22.039	23.1238	23.2169	22.8873
0.288823	0.379716	Q08972	Q08972	[NU+] prion formation protein 1	NEW1	1507	4	4	4	4.7	4.7	4.7	134.33	0	25.172	147820000	9	23.1756	22.7234	23.0583	24.1105	23.6056	22.3804
0.984495	-0.587326	Q08977	Q08977	UPF0662 protein YPL260W	YPL260W	1508	10	10	10	22.3	22.3	22.3	62.779	0	14.412	485180000	30	22.9914	23.2188	23.8169	22.4946	22.9296	22.8409
3.09433	5.92933	Q08981	Q08981	APC/C-CDH1 modulator 1	ACM1	1509	15	15	15	55	55	55	23.87	0	167.69	3840700000	60	21.0843	21.7641	19.5765	26.8867	26.6499	26.6763
1.77113	0.76747	Q12000	Q12000	Translation machinery-associated protein 46	TMA46	1511	4	4	4	10.4	10.4	10.4	39.514	0	8.1347	436660000	40	23.4389	23.3911	23.9279	24.2413	24.2827	24.5362
0.0650139	-0.0563081	Q12012	Q12012	Uncharacterized protein YOR289W	YOR289W	1512	2	2	2	9.6	9.6	9.6	29.099	0.00079428	2.5235	62321000	4	22.4138	22.0085	21.8287	21.6479	22.4909	21.9432
0.202372	-0.299253	Q12024	Q12024	Ribosome biogenesis protein YTM1	YTM1	1513	5	5	5	12	12	12	51.358	0	7.496	478970000	13	24.8044	24.2355	24.1377	25.0987	23.2939	23.8873
1.19026	-1.42981	Q12028	Q12028	AP-1 complex subunit gamma-1	APL4	1514	4	4	4	9.3	9.3	9.3	93.623	0	14.878	497620000	23	24.1297	24.3552	25.8909	23.5076	23.4386	23.1403
0.0856602	-0.21405	Q12029	Q12029	Probable mitochondrial transport protein FSF1	FSF1	1515	2	2	2	4.9	4.9	4.9	35.414	0.0086321	1.4096	90232000	7	22.4863	22.3526	22.5228	23.4095	20.5055	22.8046
0.421959	0.16824	Q12035	Q12035	rRNA-processing protein FCF2	FCF2	1516	5	5	5	19.8	19.8	19.8	25.636	0	6.7084	403090000	35	24.1731	23.9183	23.7333	24.3163	23.929	24.0841
0.0159661	0.0190417	Q12044	Q12044	Regulator of calcineurin 2	RCN2	1517	6	6	6	34.7	34.7	34.7	29.255	0	60.178	2476700000	47	26.328	27.1498	26.3752	26.1064	27.1147	26.689
0.308061	-0.35007	Q12063	Q12063	Dehydrodolichyl diphosphate syntase complex subunit NUS1	NUS1	1518	3	3	3	7.7	7.7	7.7	42.557	0	24.032	1803900000	63	27.5036	27.3828	27.4559	26.9552	27.9591	26.3778
0.463651	-0.314969	Q12079	Q12079	Uncharacterized membrane protein YPR027C		1520	5	5	5	24.9	24.9	24.9	30.6	0	185.89	901030000	78	24.8006	24.7284	24.1647	24.268	24.6108	23.8699
0.0790827	0.104644	Q12080	Q12080	Ribosome biogenesis protein NOP53	NOP53	1521	5	5	5	16.7	16.7	16.7	52.555	0	12.237	194870000	18	23.4785	23.3209	22.0208	23.1756	22.9924	22.9661
0.744523	0.52143	Q12091	Q12091	Damage response protein 1	DAP1	1522	2	2	2	17.8	17.8	17.8	16.757	0	3.5515	410000000	5	23.3676	24.421	23.8381	24.3764	24.5838	24.2308
0.576113	0.44585	Q12100	Q12100	Probable serine/threonine-protein kinase RTK1	RTK1	1523	3	3	3	7.7	7.7	7.7	69.614	0	6.4196	157630000	18	22.7662	23.5259	22.4098	23.1983	23.5425	23.2987
0.876238	1.14351	Q12107	Q12107	Anaphase-promoting complex subunit 9	APC9	1524	1	1	1	3.4	3.4	3.4	30.856	0.0096401	1.2513	118000000	1	20.72	20.0178	22.0864	22.0943	22.0493	22.1111
0.192409	-0.148682	Q12114	Q12114	Chitin biosynthesis protein CHS5	CHS5	1525	5	5	5	13	13	13	73.638	0	36.452	494420000	25	23.0291	22.9037	23.679	23.187	23.267	22.7118
0.136196	0.0927588	Q12118	Q12118	Small glutamine-rich tetratricopeptide repeat-containing protein 2	SGT2	1526	3	3	3	10.4	10.4	10.4	37.218	0	6.3413	149620000	8	20.9767	21.3452	21.4735	21.6326	20.9628	21.4783
0.426435	-0.270351	Q12125	Q12125	Golgi to ER traffic protein 4	GET4	1527	1	1	1	5.4	5.4	5.4	36.28	0.0049192	1.7367	17378000	1	20.1811	20.226	19.8328	19.8032	19.3961	20.2295
0.0445486	0.0515041	Q12136	Q12136	Something about silencing protein 10	SAS10	1528	5	5	5	9.7	9.7	9.7	70.259	0	14.379	659750000	43	25.5829	25.0934	24.2858	24.8922	24.9623	25.2621
0.18793	0.128898	Q12152	Q12152	Putative serine/threonine-protein kinase YPL150W	YPL150W	1529	2	2	2	2.8	2.8	2.8	100.64	0.0074576	1.5392	114530000	2	22.6492	22.9364	22.1335	22.6957	22.9067	22.5035
1.3279	0.564151	Q12154	Q12154	ATPase GET3	GET3	1530	6	6	6	22.6	22.6	22.6	39.353	0	7.6148	540330000	24	22.9808	23.4957	23.3307	23.9301	23.9908	23.5788
1.6581	0.64355	Q12157	Q12157	Anaphase-promoting complex subunit 11	APC11	1531	2	2	2	15.2	15.2	15.2	18.865	0	9.3565	260870000	17	22.3339	22.2741	22.7812	23.1892	23.1743	22.9563
0.419456	0.186185	Q12159	Q12159	RNA annealing protein YRA1	YRA1	1532	13	13	13	46	46	46	24.955	0	74.638	18335000000	203	27.5173	27.1642	27.742	27.7404	27.4877	27.754
0.528737	-0.537591	Q12165	Q12165	ATP synthase subunit delta, mitochondrial	ATP16	1534	4	4	4	45.6	45.6	45.6	17.02	0	136.49	782530000	61	23.5945	24.6698	25.0418	23.8651	23.7263	24.1019
0.126065	0.174126	Q12175	Q12175	MutS protein homolog 5	MSH5	1535	5	5	5	7.5	7.5	7.5	102.21	0	8.6651	231050000	8	22.764	22.1594	22.6805	22.0429	22.469	23.6145
0.715494	0.60957	Q12176	Q12176	Ribosome biogenesis protein MAK21	MAK21	1536	8	8	8	11.6	11.6	11.6	116.68	0	26.524	445570000	30	23.514	22.2905	23.2354	23.7355	23.3818	23.7513
0.632986	0.457472	Q12186	Q12186	Branchpoint-bridging protein	MSL5	1537	4	4	4	11.6	11.6	11.6	53.034	0	3.8108	101110000	5	21.3891	22.4083	21.5748	22.1916	22.1312	22.4219
1.2317	-0.717267	Q12188	Q12188	Meiotic recombination protein REC8	REC8	1538	5	5	5	9.4	9.4	9.4	77.201	0	6.3372	166280000	12	22.256	22.8936	22.8787	21.629	22.2259	22.0216
0.647847	-1.06289	Q12189	Q12189	Ribose-5-phosphate isomerase	RKI1	1539	8	8	8	38	38	38	28.258	0	22.487	183320000	25	21.9238	21.1246	23.3955	21.4155	20.4296	21.4101
0.150526	-0.329936	Q12196	Q12196	Serine/threonine-protein kinase RIO1	RIO1	1540	9	9	9	24.8	24.8	24.8	56.122	0	120.28	946510000	24	24.2057	23.6241	24.7152	22.3768	24.3166	24.8618
0.238017	0.321424	Q12202	Q12202	Outer spore wall protein 2	OSW2	1541	8	8	8	15.2	15.2	15.2	82.327	0	16.425	669530000	34	22.6288	22.5112	22.4423	21.7936	23.4387	23.3142
0.127053	0.144046	Q12213	Q12213	60S ribosomal protein L7-B	RPL7B	1542	13	13	2	55.7	55.7	9	27.696	0	323.31	6994500000	137	27.014	25.8593	26.3594	26.7603	26.0634	26.8411
0.124094	0.128071	Q12220	Q12220	U3 small nucleolar RNA-associated protein 12	DIP2	1543	5	5	5	7.1	7.1	7.1	106.34	0	84.867	589150000	26	23.3508	23.1431	24.1479	23.9956	23.2522	23.7783
0.00600172	-0.00487773	Q12230	Q12230	Sphingolipid long chain base-responsive protein LSP1	LSP1	1544	11	10	10	36.1	36.1	36.1	38.071	0	130.33	3843200000	130	25.3242	25.1693	25.4299	25.0579	25.0369	25.8139
0.382866	0.493487	Q12242	Q12242	UBA domain-containing protein RUP1	RUP1	1545	4	4	4	10.4	10.4	10.4	75.36	0	3.7542	78162000	10	21.1388	21.2776	21.0098	22.2803	22.0561	20.5703
0.219248	0.174322	Q12250	Q12250	26S proteasome regulatory subunit RPN5	RPN5	1546	10	10	10	28.5	28.5	28.5	51.768	0	74.886	1498900000	78	23.0353	24.0554	23.5303	23.5563	23.7003	23.8874
0.325513	0.296752	Q12265	Q12265	Ribose-phosphate pyrophosphokinase 5	PRS5	1547	4	4	4	12.5	12.5	12.5	53.504	0	7.7343	357070000	9	23.763	23.607	22.9753	23.3944	24.314	23.5273
0.277612	-0.213421	Q12272	Q12272	tRNA 2-phosphotransferase	TPT1	1548	2	2	2	22.2	22.2	22.2	26.196	0	4.9334	241890000	13	23.0429	23.3151	23.6362	23.0397	23.5971	22.7171
0.659043	0.604191	Q12282	Q12282	Cell wall protein YOR214C		1550	7	7	7	28	28	28	26.156	0	32.409	2233300000	100	24.2141	24.1077	23.7261	23.8914	25.2145	24.7546
0.206513	-0.0486736	Q12289	Q12289	Mitochondrial carnitine carrier	CRC1	1551	9	9	9	40.1	40.1	40.1	34.754	0	323.31	2081000000	89	25.6554	25.5704	25.4101	25.5991	25.4845	25.4064
0.0679338	0.0714823	Q12305	Q12305	Thiosulfate sulfurtransferase RDL1, mitochondrial	RDL1	1552	8	8	8	82	82	82	15.413	0	275.61	4771600000	155	26.1805	25.578	25.851	26.3524	25.3033	26.1683
0.256136	-0.45491	Q12306	Q12306	Ubiquitin-like protein SMT3	SMT3	1553	6	6	6	49.5	49.5	49.5	11.597	0	12.986	4522500000	73	27.6935	26.3347	26.9241	26.195	27.6696	25.723
0.345826	0.364002	Q12310	Q12310	Serine/threonine-protein kinase PRR2	PRR2	1554	2	2	2	4.3	4.3	4.3	78.938	0.00078864	2.4699	314550000	3	24.0415	23.0092	23.8275	23.3973	24.3891	24.1839
0.684737	0.364234	Q12320	Q12320	Hydroxyacylglutathione hydrolase, mitochondrial	GLO4	1555	2	2	2	12.3	12.3	12.3	32.338	0.00076746	2.2925	49300000	2	20.6106	21.3235	21.0036	21.3611	21.1158	21.5535
2.32035	1.64469	Q12329	Q12329	Heat shock protein 42	HSP42	1556	9	9	9	40	40	40	42.816	0	72.955	2885900000	87	23.4702	23.3623	24.1587	25.3024	25.0544	25.5684
0.260175	0.263655	Q12335	Q12335	Protoplast secreted protein 2	PST2	1557	6	6	6	74.7	74.7	74.7	20.965	0	81.883	557590000	35	23.4028	22.9339	23.7938	23.5783	23.1233	24.2199
0.0909621	-0.0668424	Q12339	Q12339	rRNA-processing protein UTP23	UTP23	1558	2	2	2	12.6	12.6	12.6	28.801	0.0087015	1.4498	71896000	2	21.7232	21.6484	21.1741	21.6055	21.6835	21.0562
0.190619	-0.350511	Q12343	Q12343	Mediator of RNA polymerase II transcription subunit 4	MED4	1559	2	2	2	5.3	5.3	5.3	32.205	0	3.2448	45211000	9	23.4378	22.0121	21.6968	22.408	21.1222	22.565
0.191314	-0.761201	Q12368	Q12368	23 kDa U4/U6.U5 small nuclear ribonucleoprotein component	SNU23	1561	1	1	1	6.2	6.2	6.2	22.678	0.001444	1.8649	71017000	7	23.6412	23.4288	22.1486	23.9892	23.524	19.4219
1.06918	0.719036	Q12377	Q12377	26S proteasome regulatory subunit RPN6	RPN6	1562	10	10	10	30.6	30.6	30.6	49.773	0	17.35	1126000000	47	23.9283	23.8036	23.1122	24.1025	24.1918	24.707
0.238024	0.376659	Q12389	Q12389	ATP-dependent RNA helicase DBP10	DBP10	1563	1	1	1	1.5	1.5	1.5	112.94	0.0055556	1.6574	27312000	1	20.5783	20.0913	21.2668	22.0281	20.7567	20.2815
0.401338	-0.598036	Q12402	Q12402	Protein YOP1	YOP1	1565	2	2	2	11.1	11.1	11.1	20.269	0	21.307	660800000	22	26.3242	26.1528	25.3724	25.8618	25.958	24.2355
0.632269	1.28578	Q12404	Q12404	Protein disulfide-isomerase MPD1	MPD1	1566	2	2	2	7.2	7.2	7.2	36.408	0.0028209	1.7693	54543000	5	22.4993	19.6609	21.6635	23.1679	21.9184	22.5948
0.0832308	-0.108487	Q12411	Q12411	Sporulation-specific protein 21	SPO21	1567	9	9	9	14.6	14.6	14.6	69.878	0	71.441	769860000	64	24.5203	25.3301	24.1751	24.689	25.0304	23.9806
0.35908	0.323575	Q12427	Q12427	Protein STB3	STB3	1568	3	3	3	9.6	9.6	9.6	56.263	0	11.249	430340000	28	24.1464	25.234	24.2577	25.1583	24.6762	24.7744
0.425035	0.277337	Q12428	Q12428	Probable 2-methylcitrate dehydratase	PDH1	1569	10	10	10	28.1	28.1	28.1	57.683	0	24.627	1002500000	53	22.9271	23.5993	22.8492	23.5472	23.547	23.1135
0.174595	0.323711	Q12429	Q12429	Diphthine--ammonia ligase	DPH6	1570	2	2	2	4.4	4.4	4.4	77.94	0	2.9378	74561000	3	20.5751	22.257	21.5163	22.0672	20.786	22.4663
0.786042	1.18601	Q12440	Q12440	Anaphase-promoting complex subunit 2	APC2	1571	2	2	2	3.9	3.9	3.9	99.977	0.0061475	1.577	89361000	3	19.9884	19.9476	19.8637	20.0374	22.4166	20.9037
1.27334	-0.752427	Q12443	Q12443	Reticulon-like protein 2	RTN2	1572	6	6	6	21.9	21.9	21.9	44.358	0	15.496	1364100000	70	24.5163	25.1087	24.8839	24.3215	24.2793	23.6509
0.0197411	-0.0120907	Q12447	Q12447	Polyamine N-acetyltransferase 1	PAA1	1573	10	10	10	61.3	61.3	61.3	21.947	0	147.1	1730600000	66	24.0724	24.667	24.1774	24.1258	24.3233	24.4314
0.889412	-0.812481	Q12449	Q12449	Hsp90 co-chaperone AHA1	AHA1	1574	5	5	5	13.4	13.4	13.4	39.435	0	16.374	786280000	38	25.8403	25.4128	24.4412	24.2807	24.6124	24.3637
0.45194	-0.499666	Q12453	Q12453	Cytoplasmic export protein 1	CEX1	1575	2	2	2	3	3	3	84.768	0.001476	1.9821	37760000	2	20.8831	21.0607	21.1448	21.0251	20.9739	19.5906
0.523307	0.133537	Q12460	Q12460	Nucleolar protein 56	NOP56	1577	38	38	38	75.2	75.2	75.2	56.863	0	323.31	103880000000	772	29.8753	29.6749	29.9908	29.8718	29.9771	30.0927
2.68571	0.586454	Q12464	Q12464	RuvB-like protein 2	RVB2	1578	19	19	19	50.3	50.3	50.3	51.611	0	98.213	4039500000	173	24.7415	24.6341	24.7244	25.2454	25.1813	25.4326
0.705143	0.474048	Q12480	Q12480	Probable electron transfer flavoprotein subunit alpha, mitochondrial	AIM45	1579	4	4	4	19.5	19.5	19.5	36.802	0	8.7853	141450000	11	20.6007	20.6897	21.0376	21.8023	20.9581	20.9897
0.325547	0.379091	Q12494	Q12494	Inositol hexakisphosphate kinase 1	KCS1	1580	3	3	3	3.5	3.5	3.5	119.55	0	3.3054	102880000	11	21.5887	21.4891	21.539	22.8355	21.2289	21.6896
0.170378	-0.246282	Q12496	Q12496	Uncharacterized protein YOL098C		1581	10	10	10	8.9	8.9	8.9	118.39	0	12.349	944170000	55	25.0737	24.9252	23.7753	23.8875	25.0569	24.0909
0.134341	0.026645	Q12499	Q12499	Nucleolar protein 58	NOP58	1582	33	33	33	65.6	65.6	65.6	56.956	0	323.31	88168000000	624	29.7266	29.6451	29.7539	29.6449	29.8622	29.6984
0.225973	0.197248	Q12504	Q12504	Ribosomal lysine N-methyltransferase 4	RKM4	1583	5	5	5	11.3	11.3	11.3	57.288	0	5.2738	136060000	5	22.0168	22.8816	22.0471	22.6598	22.7426	22.1347
0.518981	-1.1081	Q12508	Q12508	Sporulation protein RMD5	RMD5	1584	1	1	1	3.3	3.3	3.3	49.168	0.0097593	1.3231	42282000	4	22.2874	22.8388	22.3804	22.2466	19.5519	22.3837
0.641087	1.47944	Q12513	Q12513	Translation machinery-associated protein 17	TMA17	1585	1	1	1	10	10	10	16.771	0.00079177	2.4992	95368000	10	20.8259	21.9695	18.9766	21.2601	21.7812	23.1689
0.64269	-0.407428	Q12514	Q12514	General negative regulator of transcription subunit 5	NOT5	1586	3	3	3	7.3	7.3	7.3	65.854	0.005487	1.5869	108930000	8	24.2879	23.8437	23.3299	23.5566	23.3625	23.3202
0.679833	0.273561	Q12517	Q12517	mRNA-decapping enzyme subunit 1	DCP1	1587	2	2	2	13	13	13	26.266	0.0096962	1.2867	41139000	2	21.7999	21.2422	21.2902	21.7878	21.7157	21.6494
0.546349	0.181779	Q12522	Q12522	Eukaryotic translation initiation factor 6	TIF6	1588	3	3	3	18.4	18.4	18.4	26.457	0	105.53	970910000	25	24.8414	24.9001	24.827	25.3263	24.8609	24.9267
0.240455	-0.850857	Q12523	Q12523	WD repeat-containing protein YPL247C	YPL247C	1589	3	3	3	9.4	9.4	9.4	57.323	0	5.1319	189910000	10	23.593	23.7404	22.6148	23.8626	23.7662	19.7668
0.280773	0.678942	Q12672	Q12672	60S ribosomal protein L21-B	RPL21B	1590	8	2	2	48.1	13.8	13.8	18.274	0	3.3015	856380000	26	25.3113	22.5082	23.763	25.2973	23.4975	24.8245
2.99523	-2.24233	Q12690	Q12690	60S ribosomal protein L13-A	RPL13A	1591	10	1	1	44.7	14.6	14.6	22.554	0	9.9511	128690000	13	22.4497	22.3112	22.7872	20.5583	20.4212	19.8417
0.0163566	-0.0651213	Q12692	Q12692	Histone H2A.Z	HTZ1	1592	4	3	3	28.4	23.1	23.1	14.282	0	2.9585	96250000	5	21.4556	19.2877	23.1519	19.8437	22.1103	21.7459
0.0308031	0.027991	Q12754	Q12754	Ribosomal RNA-processing protein 12	RRP12	1593	10	10	10	17.4	17.4	17.4	137.51	0	42.192	747390000	63	24.3825	24.0445	23.9686	23.8732	23.8898	24.7165
0.486137	0.719139	Q3E744	Q3E744	Uncharacterized protein YGR161W-C	YGR161W-C	1594	2	2	2	12	12	12	10.027	0	2.8508	499420000	23	21.9368	23.5028	21.6578	22.8337	23.6652	22.7559
0.0901317	0.0418142	Q3E754	Q3E754	40S ribosomal protein S21-B	RPS21B	1595	7	1	1	69	18.4	18.4	9.7597	0.0055866	1.6971	114940000	22	22.1094	21.9559	21.885	21.725	22.1432	22.2075
1.5032	0.540269	Q3E792;P0C0T4	Q3E792;P0C0T4	40S ribosomal protein S25-A;40S ribosomal protein S25-B	RPS25A;RPS25B	1596	7	7	7	61.1	61.1	61.1	12.039	0	103.31	3199700000	69	25.9012	25.3331	25.6455	26.1973	26.1159	26.1874
0.0333095	0.0456486	Q3E7A9	Q3E7A9	Cx9C motif-containing protein 4, mitochondrial	CMC4	1598	2	2	2	32.9	32.9	32.9	8.2024	0.0055172	1.6134	166370000	14	23.1687	22.8526	21.9725	22.1262	22.9531	23.0514
0.863675	0.749645	Q3E7X9	Q3E7X9	40S ribosomal protein S28-A	RPS28A	1599	6	6	1	58.2	58.2	16.4	7.5917	0	66.276	5651500000	82	26.6918	25.752	26.8096	27.349	26.7186	27.4347
0.199871	0.145478	Q6Q547	Q6Q547	H/ACA ribonucleoprotein complex subunit 3	NOP10	1602	4	4	4	63.8	63.8	63.8	6.6356	0	7.4708	1638200000	59	25.2763	24.684	25.1222	25.1511	24.8085	25.5593
0.70048	-1.43073	Q99207	Q99207	Nucleolar complex protein 14	NOP14	1603	5	5	5	6.8	6.8	6.8	94.301	0	4.2286	297340000	9	23.133	25.2585	24.229	24.1766	22.1136	22.0381
0.913297	0.646832	Q99216	Q99216	Pre-rRNA-processing protein PNO1	PNO1	1604	4	4	4	17.9	17.9	17.9	30.331	0	5.4895	185760000	10	22.2202	21.1853	21.4942	22.5141	22.0943	22.2318
0.0323067	0.0722249	Q99248	Q99248	Uncharacterized protein YOR019W		1605	5	5	5	9.6	9.6	9.6	83.365	0	21.002	210310000	31	24.1002	21.7934	23.2676	22.7895	23.8009	22.7874
0.342992	0.278422	Q99383	Q99383	Nuclear polyadenylated RNA-binding protein 4	HRP1	1607	8	8	8	19.5	19.5	19.5	59.649	0	14.175	2431800000	38	27.2096	27.4147	27.3593	26.9479	27.8855	27.9853
0.251988	0.300489	Q9URQ5	Q9URQ5	High temperature lethal protein 1	HTL1	1608	2	2	2	30.8	30.8	30.8	9.1794	0	2.7562	38545000	2	20.2709	21.1523	20.0414	20.5459	21.4422	20.3781

## Sheet: Parameters
Source data for Figure EV4D
Experimentral conditions
Cells and culture conditions:	HSL1p-CDC20 ESP1-GFP and HSL1p-CDC20 AMA1-GFP strains harvested at 8 h in SPM. Note that this the experiment also included HSL1p-CDC20 AMA1-GFP spo13∆ strains shown in Appendix Figure S6A.
Samples for LC-MS/MS:	Proteins purified by an anti-GFP affinity resign were digested with Trypsin and Lys-C in separate reactions and analysed in consecutive LC-MS/MS runs
Data analysis:	Raw MS files of trypsin and Lys-C digests were merged in a single MaxQuant search.
Independent experiments:	3 independent cultures per strain
MS/MS settings and parameters
Parameter	Value
MaxQuant Version	2.0.1.0
Perseus Version	1.6.15.0
Include contaminants	TRUE
PSM FDR	0.01
PSM FDR Crosslink	0.01
Protein FDR	0.01
Site FDR	0.01
Use Normalized Ratios For Occupancy	TRUE
Min. peptide Length	7
Min. score for unmodified peptides	0
Min. score for modified peptides	40
Min. delta score for unmodified peptides	0
Min. delta score for modified peptides	6
Min. unique peptides	0
Min. razor peptides	1
Min. peptides	1
Use only unmodified peptides and	TRUE
Modifications included in protein quantification	Oxidation (M);Acetyl (Protein N-term)
Peptides used for protein quantification	Razor
Discard unmodified counterpart peptides	TRUE
Label min. ratio count	2
Use delta score	FALSE
iBAQ	FALSE
iBAQ log fit	FALSE
Match between runs	TRUE
Matching time window [min]	0.7
Match ion mobility window [indices]	0.05
Alignment time window [min]	20
Alignment ion mobility window [indices]	1
Find dependent peptides	FALSE
Fasta file	S. cerevisiae reference proteome (https://www.uniprot.org/proteomes/UP000002311)
Decoy mode	revert
Include contaminants	TRUE
Advanced ratios	TRUE
Fixed andromeda index folder
Combined folder location
Second peptides	TRUE
Stabilize large LFQ ratios	TRUE
Separate LFQ in parameter groups	FALSE
Require MS/MS for LFQ comparisons	TRUE
Calculate peak properties	FALSE
Main search max. combinations	200
Advanced site intensities	TRUE
Write msScans table	FALSE
Write msmsScans table	TRUE
Write ms3Scans table	TRUE
Write allPeptides table	TRUE
Write mzRange table	TRUE
Write DIA fragments table	FALSE
Write DIA fragments quant table	FALSE
Write pasefMsmsScans table	TRUE
Write accumulatedMsmsScans table	TRUE
Max. peptide mass [Da]	4600
Min. peptide length for unspecific search	8
Max. peptide length for unspecific search	25
Razor protein FDR	TRUE
Disable MD5	FALSE
Max mods in site table	3
Match unidentified features	FALSE
Epsilon score for mutations
Evaluate variant peptides separately	TRUE
Variation mode	None
MS/MS tol. (FTMS)	20 ppm
Top MS/MS peaks per Da interval. (FTMS)	12
Da interval. (FTMS)	100
MS/MS deisotoping (FTMS)	TRUE
MS/MS deisotoping tolerance (FTMS)	7
MS/MS deisotoping tolerance unit (FTMS)	ppm
MS/MS higher charges (FTMS)	TRUE
MS/MS water loss (FTMS)	TRUE
MS/MS ammonia loss (FTMS)	TRUE
MS/MS dependent losses (FTMS)	TRUE
MS/MS recalibration (FTMS)	FALSE
MS/MS tol. (ITMS)	0.5 Da
Top MS/MS peaks per Da interval. (ITMS)	8
Da interval. (ITMS)	100
MS/MS deisotoping (ITMS)	FALSE
MS/MS deisotoping tolerance (ITMS)	0.15
MS/MS deisotoping tolerance unit (ITMS)	Da
MS/MS higher charges (ITMS)	TRUE
MS/MS water loss (ITMS)	TRUE
MS/MS ammonia loss (ITMS)	TRUE
MS/MS dependent losses (ITMS)	TRUE
MS/MS recalibration (ITMS)	FALSE
MS/MS tol. (TOF)	40 ppm
Top MS/MS peaks per Da interval. (TOF)	10
Da interval. (TOF)	100
MS/MS deisotoping (TOF)	TRUE
MS/MS deisotoping tolerance (TOF)	0.01
MS/MS deisotoping tolerance unit (TOF)	Da
MS/MS higher charges (TOF)	TRUE
MS/MS water loss (TOF)	TRUE
MS/MS ammonia loss (TOF)	TRUE
MS/MS dependent losses (TOF)	TRUE
MS/MS recalibration (TOF)	FALSE
MS/MS tol. (Unknown)	20 ppm
Top MS/MS peaks per Da interval. (Unknown)	12
Da interval. (Unknown)	100
MS/MS deisotoping (Unknown)	TRUE
MS/MS deisotoping tolerance (Unknown)	7
MS/MS deisotoping tolerance unit (Unknown)	ppm
MS/MS higher charges (Unknown)	TRUE
MS/MS water loss (Unknown)	TRUE
MS/MS ammonia loss (Unknown)	TRUE
MS/MS dependent losses (Unknown)	TRUE
MS/MS recalibration (Unknown)	FALSE
Site tables	Oxidation (M)Sites.txt;Phospho (STY)Sites.txt
