# Supplementary material for: Spo13/MEIKIN ensures a Two‐Division meiosis by preventing the activation of APC/CAma1 at meiosis I
Source: EMBO J. 2023 Sep 20;42(20):e114288. doi: 10.15252/embj.2023114288 (PMC10577557; doi:10.15252/embj.2023114288)
Supplement: Supplementary file 3 — Source Data for Expanded View and Appendix [file EMBJ-42-e114288-s014.zip › spo13_SourceDataForExpandedView_3/SourceDataForFigureS8/SourceDataForFigureS8B_Quant.xlsx]

## Sheet: Sheet1
Source data for Appendix Figure S8B
LFQs of Clb1 in anti-GFP immuno-purifications from extracts of ESTp-NDT80 CLB1-GFP control cells harvested at 80 and 120 min after release and from ESTp-NDT80 CLB1-GFP spo13∆ cells at 80 min after release.
ESTp-NDT80 cells provided samples containing untagged Clb1.
LFQs of Clb1 in anti-GFP immuno-purifications
	1
Notag-80	158760000
Control-80	60059000000
Control-120	24051000000
spo13-80	19727000000
log2 LFQ of Clb1 in anti-GFP immuno-purifications
	1
Notag-80	27.2423
Control-80	35.8057
Control-120	34.4854
spo13-80	34.1995
