# Supplementary material for: Spo13/MEIKIN ensures a Two‐Division meiosis by preventing the activation of APC/CAma1 at meiosis I
Source: EMBO J. 2023 Sep 20;42(20):e114288. doi: 10.15252/embj.2023114288 (PMC10577557; doi:10.15252/embj.2023114288)
Supplement: Supplementary file 3 — Source Data for Expanded View and Appendix [file EMBJ-42-e114288-s014.zip › spo13_SourceDataForExpandedView_3/SourceDataForFigureS6/SourceDataForFigureS6E_Quant.xlsx]

## Sheet: Quantification
Source data for Appendix Figure S6E
Live-imaging of Rim4-mNG and SPBs (Cnm67-Tomato) in HSL1p-CDC20 cells carrying AMA1-6A and/or acm1∆. Cells were synchronized in silico to SPB separation at metaphase I (t = 0).
cdc20 AMA1 (n = 100)					cdc20 AMA1-6A (n = 100)					cdc20 AMA1 acm1∆ (n = 100)					cdc20 AMA1-6A acm1∆ (n = 100)
Time (min)	2SPB	4SPB	Rim4		Time (min)	2SPB	4SPB	Rim4		Time (min)	2SPB	4SPB	Rim4		Time (min)	2SPB	4SPB	Rim4
-60	0	0	100		-60	0	0	100		-60	0	0	100		-60	0	0	100
-50	0	0	100		-50	0	0	100		-50	0	0	100		-50	0	0	100
-40	0	0	100		-40	0	0	100		-40	0	0	100		-40	0	0	100
-30	0	0	100		-30	0	0	100		-30	0	0	100		-30	0	0	100
-20	0	0	100		-20	0	0	100		-20	0	0	100		-20	0	0	100
-10	0	0	100		-10	0	0	100		-10	0	0	100		-10	0	0	100
0	100	0	100		0	100	0	100		0	100	0	100		0	100	0	100
10	100	0	100		10	100	0	100		10	100	0	100		10	100	0	100
20	100	0	100		20	100	0	100		20	100	0	100		20	100	0	100
30	100	0	100		30	100	0	100		30	100	0	100		30	100	0	100
40	100	0	100		40	100	0	100		40	100	0	100		40	100	0	100
50	100	0	100		50	100	0	100		50	100	0	100		50	100	0	100
60	100	0	100		60	100	0	100		60	100	0	100		60	100	0	100
70	100	0	100		70	100	0	100		70	100	0	100		70	100	0	100
80	100	0	100		80	100	0	100		80	100	0	100		80	100	0	100
90	100	0	100		90	100	0	100		90	100	0	100		90	100	0	100
100	100	0	100		100	100	0	100		100	100	0	100		100	100	0	100
110	100	0	100		110	100	0	100		110	100	0	100		110	100	0	100
120	100	0	100		120	100	0	99		120	100	0	100		120	100	0	100
130	100	0	100		130	100	0	98		130	100	0	100		130	100	0	99
140	100	0	100		140	100	0	93		140	100	0	100		140	100	0	99
150	100	0	100		150	100	0	91		150	100	0	100		150	100	0	96
160	100	0	100		160	100	0	88		160	100	0	100		160	100	0	92
170	100	0	100		170	100	0	80		170	100	0	100		170	100	0	87
180	100	0	100		180	100	0	71		180	100	0	100		180	100	0	83
190	100	0	100		190	100	0	70		190	100	0	100		190	100	0	76
200	100	0	100		200	100	0	66		200	100	0	100		200	100	0	68
210	100	0	100		210	100	0	57		210	100	0	100		210	100	0	60
220	100	0	100		220	100	0	55		220	100	0	100		220	100	0	55
230	100	0	100		230	100	0	53		230	100	0	100		230	100	0	48
240	100	0	100		240	100	0	45		240	100	0	100		240	100	0	45
250	100	0	100		250	100	0	43		250	100	0	100		250	100	0	44
260	100	0	100		260	100	0	38		260	100	0	100		260	100	0	42
270	100	0	100		270	100	0	36		270	100	0	98		270	100	0	38
280	100	0	100		280	100	0	33		280	100	0	96		280	100	0	36
290	100	0	100		290	100	0	31		290	100	0	96		290	100	0	34
300	100	0	99		300	100	0	26		300	100	0	94		300	100	0	33

## Sheet: Statistics
Source data for Appendix Figure S6E
Number of frames (10 min/frame) from SPB separation to Rim4 degradation in cdc20 AMA1-6A cells carrying ACM1 or acm1∆.
	ACM1	acm1∆
	13	20
	28	16
	20	26
	61	21
	13	56
	23	56
	61	29
	12	23
	27	60
	19	17
	58	25
	19	21
	15	20
	20	63
	16	16
	34	28
	61	52
	52	54
	25	53
	57	20
	20	22
	72	17
	20	15
	29	22
	58	58
	17	26
	26	19
	57	53
	15	26
	23	51
	17	28
	30	18
	17	53
	13	16
	16	15
	57	27
	23	46
	23	27
	29	45
	57	60
	14	49
	16	39
	23	19
	20	26
	17	18
	50	50
	35	21
	26	33
	22	55
	27	23
	17	16
	54	18
	17	57
	45	22
	54	50
	29	19
	16	20
	25	19
	21	22
	53	54
	23	57
	21	15
	25	22
	17	42
	30	15
	20	53
	11	25
	35	24
	16	22
	22	20
	17	49
	32	17
	52	21
	23	57
	17	21
	16	16
	13	20
	25	20
	24	19
	18	56
	13	58
	29	14
	29	33
	20	20
	28	18
	16	18
	14	35
	50	19
	20	19
	57	18
	16	22
	20	14
	15	23
	19	57
	25	14
	24	55
	23	18
	19	17
	64	12
	27	19
Mean	28.19	30.44
STDEV.S	15.347	15.7943
Median	23	22
Count	100	100
Welch's test		0.308179
