# Supplementary material for: Spo13/MEIKIN ensures a Two‐Division meiosis by preventing the activation of APC/CAma1 at meiosis I
Source: EMBO J. 2023 Sep 20;42(20):e114288. doi: 10.15252/embj.2023114288 (PMC10577557; doi:10.15252/embj.2023114288)
Supplement: Supplementary file 3 — Source Data for Expanded View and Appendix [file EMBJ-42-e114288-s014.zip › spo13_SourceDataForExpandedView_3/SourceDataForFigureS1/SourceDataForFigureS1A_Quant.xlsx]

## Sheet: Sheet1
Source data for Appendix Figure 1A
Live-imaging of spindles (GFP-tubulin), nucleolar release of Cdc14-GFP, and nuclear division (Htb1-mCherry) in HSL1p-CDC20 and HSL1p-CDC20 spo13∆ cells. Cells were synchronized in silico to spindle formation at metaphase I (t = 0).
HSL1p-CDC20 (n = 100)								HSL1p-CDC20 spo13∆ (n = 100)
Time (min)	1st div	2nd div	Mei I spin	Mei II spin	1st Cdc14 rel	2nd Cdc14 rel		Time (min)	1st div	2nd div	Mei I spin	Mei II spin	1st Cdc14 rel	2nd Cdc14 rel
-60	0	0	0	0	0	0		-60	0	0	0	0	0	0
-50	0	0	0	0	0	0		-50	0	0	0	0	0	0
-40	0	0	0	0	0	0		-40	0	0	0	0	0	0
-30	0	0	0	0	0	0		-30	0	0	0	0	0	0
-20	0	0	0	0	0	0		-20	0	0	0	0	0	0
-10	0	0	0	0	0	0		-10	0	0	0	0	0	0
0	0	0	100	0	0	0		0	0	0	100	0	0	0
10	0	0	100	0	0	0		10	0	0	100	0	0	0
20	0	0	100	0	0	0		20	0	0	100	0	0	0
30	0	0	100	0	0	0		30	0	0	100	0	0	0
40	0	0	100	0	0	0		40	0	0	100	0	2	0
50	0	0	100	0	0	0		50	0	0	100	0	5	0
60	0	0	100	0	0	0		60	0	0	100	0	7	0
70	0	0	100	0	0	0		70	1	0	100	0	24	0
80	0	0	100	0	0	0		80	3	0	100	0	48	0
90	0	0	100	0	0	0		90	5	0	97	0	76	0
100	0	0	100	0	0	0		100	16	0	96	0	90	0
110	0	0	100	0	0	0		110	34	0	81	0	97	0
120	0	0	100	0	0	0		120	59	0	53	0	100	0
130	0	0	100	0	0	0		130	78	0	23	0	100	0
140	0	0	100	0	0	0		140	87	0	8	0	100	0
150	0	0	100	0	0	0		150	95	0	3	0	100	0
160	0	0	100	0	0	0		160	97	0	1	0	100	0
170	0	0	100	0	0	0		170	97	0	1	0	100	0
180	0	0	100	0	0	0		180	97	0	1	0	100	0
190	0	0	100	0	0	0		190	97	0	1	0	100	0
200	0	0	100	0	1	0		200	97	0	1	0	100	0
210	0	0	100	0	1	0		210	97	0	1	0	100	0
220	0	0	100	0	1	0		220	97	0	0	0	100	0
230	1	0	100	0	2	0		230	97	0	0	0	100	0
240	1	0	100	0	4	0		240	97	0	0	0	100	0
