# Supplementary material for: Spo13/MEIKIN ensures a Two‐Division meiosis by preventing the activation of APC/CAma1 at meiosis I
Source: EMBO J. 2023 Sep 20;42(20):e114288. doi: 10.15252/embj.2023114288 (PMC10577557; doi:10.15252/embj.2023114288)
Supplement: Supplementary file 3 — Source Data for Expanded View and Appendix [file EMBJ-42-e114288-s014.zip › spo13_SourceDataForExpandedView_3/SourceDataForFigureS1/SourceDataForFigureS1C_Quant.xlsx]

## Sheet: Sheet1
Source data for Appendix Figure S1C
Live-imaging of spindles (GFP-tubulin), nucleolar release of Cdc14-GFP, and nuclear division (TetR-Tomato) in mpc54∆ mpc70∆ cells carrying SPO13 or spo13∆. Cells were synchronized in silico to spindle formation at metaphase I (t = 0).
mpc54∆ mpc70∆ (n = 100)								mpc54∆ mpc70∆ spo13∆ (n = 100)
Time (min)	1st div	2nd div	Mei I spin	Mei II spin	1st Cdc14 rel	2nd Cdc14 rel		Time (min)	1st div	2nd div	Mei I spin	Mei II spin	1st Cdc14 rel	2nd Cdc14 rel
-60	0	0	0	0	0	0		-60	0	0	0	0	0	0
-50	0	0	0	0	0	0		-50	0	0	0	0	0	0
-40	0	0	0	0	0	0		-40	0	0	0	0	0	0
-30	0	0	0	0	0	0		-30	0	0	0	0	0	0
-20	0	0	0	0	0	0		-20	0	0	0	0	0	0
-10	0	0	0	0	0	0		-10	0	0	0	0	0	0
0	0	0	100	0	0	0		0	0	0	100	0	0	0
10	6	0	100	0	30	0		10	0	0	100	0	1	0
20	55	0	90	10	88	0		20	0	0	100	0	1	0
30	94	0	41	59	99	0		30	1	0	99	1	3	0
40	99	0	5	95	99	7		40	1	0	98	2	4	0
50	99	0	1	99	99	42		50	2	0	97	3	5	0
60	99	2	1	99	100	79		60	2	0	97	3	16	0
70	100	8	1	97	100	93		70	5	0	96	4	25	0
80	100	35	0	81	100	95		80	8	0	93	4	37	1
90	100	68	0	64	100	99		90	11	0	90	6	61	1
100	100	92	0	37	100	99		100	23	0	80	6	76	2
110	100	96	0	13	100	100		110	33	0	73	7	88	2
120	100	97	0	3	100	100		120	54	0	59	7	97	3
130	100	99	0	3	100	100		130	75	0	42	7	100	4
140	100	99	0	1	100	100		140	87	0	22	5	100	6
150	100	99	0	1	100	100		150	97	0	9	2	100	7
160	100	100	0	0	100	100		160	99	0	4	1	100	7
170	100	100	0	0	100	100		170	98	1	1	0	100	7
180	100	100	0	0	100	100		180	99	1	0	0	100	7
190	100	100	0	0	100	100		190	99	1	0	0	100	7
200	100	100	0	0	100	100		200	99	1	0	0	100	7
210	100	100	0	0	100	100		210	99	1	0	0	100	7
220	100	100	0	0	100	100		220	99	1	0	0	100	7
230	100	100	0	0	100	100		230	99	1	0	0	100	7
240	100	100	0	0	100	100		240	99	1	0	0	100	7
