# Supplementary material for: Spo13/MEIKIN ensures a Two‐Division meiosis by preventing the activation of APC/CAma1 at meiosis I
Source: EMBO J. 2023 Sep 20;42(20):e114288. doi: 10.15252/embj.2023114288 (PMC10577557; doi:10.15252/embj.2023114288)
Supplement: Supplementary file 3 — Source Data for Expanded View and Appendix [file EMBJ-42-e114288-s014.zip › spo13_SourceDataForExpandedView_3/SourceDataForFigureS1/SourceDataForFigureS1B_Quant.xlsx]

## Sheet: Sheet1
Source data for Appendix Figure S1B
Live-imaging of spindles (GFP-tubulin), nucleolar release of Cdc14-GFP, and nuclear division (TetR-Tomato) in mad2∆ spo13∆ cells carrying REC8 or rec8-18D. Cells were synchronized in silico to spindle formation at metaphase I (t = 0).
mad2∆ spo13∆ REC8 (n = 100)								mad2∆ spo13∆ rec8-18D (n = 100)
Time (min)	1st div	2nd div	Mei I spin	Mei II spin	1st Cdc14 rel	2nd Cdc14 rel		Time (min)	1st div	2nd div	Mei I spin	Mei II spin	1st Cdc14 rel	2nd Cdc14 rel
-60	0	0	0	0	0	0		-60	0	0	0	0	0	0
-50	0	0	0	0	0	0		-50	0	0	0	0	0	0
-40	0	0	0	0	0	0		-40	0	0	0	0	0	0
-30	0	0	0	0	0	0		-30	0	0	0	0	0	0
-20	0	0	0	0	0	0		-20	0	0	0	0	0	0
-10	0	0	0	0	0	0		-10	0	0	0	0	0	0
0	0	0	100	0	30	0		0	0	0	100	0	16	0
10	13	0	100	0	94	0		10	24	0	100	0	87	0
20	52	0	74	26	99	0		20	77	0	79	21	98	0
30	63	0	24	76	100	3		30	88	0	25	75	100	1
40	65	0	3	97	100	24		40	93	1	7	93	100	37
50	65	0	0	100	100	72		50	93	1	1	99	100	73
60	66	0	0	100	100	91		60	93	4	0	100	100	92
70	67	2	0	100	100	98		70	93	14	0	100	100	99
80	72	9	0	100	100	99		80	94	34	0	97	100	99
90	79	25	0	97	100	100		90	95	58	0	90	100	100
100	93	51	0	79	100	100		100	97	81	0	67	100	100
110	97	57	0	52	100	100		110	99	89	0	40	100	100
120	99	62	0	25	100	100		120	100	90	0	13	100	100
130	99	65	0	16	100	100		130	100	90	0	7	100	100
140	99	65	0	11	100	100		140	100	91	0	2	100	100
150	100	66	0	2	100	100		150	100	91	0	0	100	100
160	100	66	0	0	100	100		160	100	91	0	0	100	100
170	100	66	0	0	100	100		170	100	91	0	0	100	100
180	100	66	0	0	100	100		180	100	91	0	0	100	100
190	100	66	0	0	100	100		190	100	91	0	0	100	100
200	100	66	0	0	100	100		200	100	91	0	0	100	100
210	100	66	0	0	100	100		210	100	91	0	0	100	100
220	100	66	0	0	100	100		220	100	91	0	0	100	100
230	100	66	0	0	100	100		230	100	91	0	0	100	100
240	100	66	0	0	100	100		240	100	91	0	0	100	100
