# Supplementary material for: Spo13/MEIKIN ensures a Two‐Division meiosis by preventing the activation of APC/CAma1 at meiosis I
Source: EMBO J. 2023 Sep 20;42(20):e114288. doi: 10.15252/embj.2023114288 (PMC10577557; doi:10.15252/embj.2023114288)
Supplement: Supplementary file 3 — Source Data for Expanded View and Appendix [file EMBJ-42-e114288-s014.zip › spo13_SourceDataForExpandedView_3/SourceDataForFigureS7/SourceDataForFigureS7C_MS.xlsx]

## Sheet: Phospho (STY)Sites
Source data for Appendix Figure S7C
List of phospho (STY) sites of CLB1.
Proteins	Positions within proteins	Leading proteins	Protein	Protein names	Gene names	Fasta headers	Localization prob	Score diff	PEP	Score	Delta score	Score for localization	Localization prob 01	Score diff 01	PEP 01	Score 01	Localization prob 02	Score diff 02	PEP 02	Score 02	Localization prob 03	Score diff 03	PEP 03	Score 03	Localization prob 04	Score diff 04	PEP 04	Score 04	Localization prob 05	Score diff 05	PEP 05	Score 05	Localization prob 06	Score diff 06	PEP 06	Score 06	Localization prob 07	Score diff 07	PEP 07	Score 07	Localization prob 08	Score diff 08	PEP 08	Score 08	Localization prob 09	Score diff 09	PEP 09	Score 09	Localization prob 10
CON__P02666	35	CON__P02666	CON__P02666				1	106.652	3.74677e-26	180.49	148.21	159.34	1	106.652	1.06113e-11	159.34	1	79.2829	4.22793e-07	149													1	97.0897	3.74677e-26	180.49
O13563;O13563-2	135;133	O13563	O13563	26S proteasome regulatory subunit RPN13	RPN13	sp|O13563|RPN13_YEAST 26S proteasome regulatory subunit RPN13 OS=Saccharomyces cerevisiae (strain ATCC 204508 / S288c) OX=559292 GN=RPN13 PE=1 SV=1;sp|O13563-2|RPN13_YEAST Isoform 2 of 26S proteasome regulatory subunit RPN13 OS=Saccharomyces cerevisiae (st	0.999896	40.4049	6.46454e-102	232.95	212.84	232.95					0.971829	16.9696	7.92563e-06	97.579	0.999896	40.4049	6.46454e-102	232.95
P00546	2	P00546	P00546	Cyclin-dependent kinase 1	CDC28	sp|P00546|CDK1_YEAST Cyclin-dependent kinase 1 OS=Saccharomyces cerevisiae (strain ATCC 204508 / S288c) OX=559292 GN=CDC28 PE=1 SV=1	1	114.098	8.5054e-05	122.33	84.243	122.33	0	0		NaN					0.999948	42.8102	0.033034	46.001	0	0		NaN									1	114.098	8.5054e-05	122.33
P00937	2	P00937	P00937	Multifunctional tryptophan biosynthesis protein;Anthranilate synthase component 2;Indole-3-glycerol phosphate synthase	TRP3	sp|P00937|TRPG_YEAST Multifunctional tryptophan biosynthesis protein OS=Saccharomyces cerevisiae (strain ATCC 204508 / S288c) OX=559292 GN=TRP3 PE=1 SV=2	0.999971	45.3939	5.01499e-05	105.65	85.442	105.65									0.99997	45.2533	0.00114442	78.342	0.998475	28.1615	0.000871407	82.505	0.999971	45.3939	5.01499e-05	105.65	0.9996	33.9815	0.00625058	61.11					0	0		NaN					0.986218
P07866	1028	P07866	P07866	Guanine nucleotide exchange factor LTE1	LTE1	sp|P07866|LTE1_YEAST Guanine nucleotide exchange factor LTE1 OS=Saccharomyces cerevisiae (strain ATCC 204508 / S288c) OX=559292 GN=LTE1 PE=1 SV=2	1	71.8502	3.84971e-114	263.41	241.36	238.88					1	71.8502	5.44119e-82	238.88	0.999996	53.9435	1.59113e-112	254.1					0	0		NaN	0.999999	58.4726	3.84971e-114	263.41					0	0		NaN	1	65.6461	1.01533e-57	215.61
P07866	1035	P07866	P07866	Guanine nucleotide exchange factor LTE1	LTE1	sp|P07866|LTE1_YEAST Guanine nucleotide exchange factor LTE1 OS=Saccharomyces cerevisiae (strain ATCC 204508 / S288c) OX=559292 GN=LTE1 PE=1 SV=2	0.993237	21.6689	4.87711e-96	242.07	222.47	242.07									0	0		NaN	0.870158	8.26188	5.32871e-12	160.44	0.993237	21.6689	4.87711e-96	242.07	0.982399	17.4684	2.54583e-18	172.85					0	0		NaN	0.867152	8.14741	4.79034e-47	201.65
P07866	194	P07866	P07866	Guanine nucleotide exchange factor LTE1	LTE1	sp|P07866|LTE1_YEAST Guanine nucleotide exchange factor LTE1 OS=Saccharomyces cerevisiae (strain ATCC 204508 / S288c) OX=559292 GN=LTE1 PE=1 SV=2	1	92.7119	0.000752325	143	123.86	143	0	0		NaN	0	0		NaN	1	67.1866	0.00110513	118.28	0.999989	49.4705	0.0366021	74.944	0	0		NaN	0	0		NaN	1	68.336	0.00139218	101.39	1	92.7119	0.000752325	143	0	0		NaN
P07866	711	P07866	P07866	Guanine nucleotide exchange factor LTE1	LTE1	sp|P07866|LTE1_YEAST Guanine nucleotide exchange factor LTE1 OS=Saccharomyces cerevisiae (strain ATCC 204508 / S288c) OX=559292 GN=LTE1 PE=1 SV=2	0.998998	29.9859	1.2638e-36	193.98	163.49	193.98									0.997101	25.3685	0.000112127	115.12					0.82298	6.67376	0.000751807	107.99	0.942921	12.18	1.75374e-05	136.3									0.998998	29.9859	1.2638e-36	193.98
P07866	799	P07866	P07866	Guanine nucleotide exchange factor LTE1	LTE1	sp|P07866|LTE1_YEAST Guanine nucleotide exchange factor LTE1 OS=Saccharomyces cerevisiae (strain ATCC 204508 / S288c) OX=559292 GN=LTE1 PE=1 SV=2	1	158.563	6.67529e-09	158.56	136.52	158.56													0	0		NaN	0	0		NaN	1	158.563	6.67529e-09	158.56	0	0		NaN	0	0		NaN	0	0		NaN	0
P07866	808	P07866	P07866	Guanine nucleotide exchange factor LTE1	LTE1	sp|P07866|LTE1_YEAST Guanine nucleotide exchange factor LTE1 OS=Saccharomyces cerevisiae (strain ATCC 204508 / S288c) OX=559292 GN=LTE1 PE=1 SV=2	0.499998	0	3.32078e-40	151.13	145.7	151.13	0.423204	0	0.000967596	47.104	0.499994	0	1.71852e-29	127.59	0.499992	0	7.14934e-30	131.2	0.496798	0	2.42058e-10	81.697	0.498933	0	9.36353e-16	105.09	0.499998	0	3.32078e-40	151.13	0.498386	0	1.91205e-10	94.721	0.486846	0	3.11707e-08	83.788	0.499942	0	5.56182e-22	115.48	0
P07866	810	P07866	P07866	Guanine nucleotide exchange factor LTE1	LTE1	sp|P07866|LTE1_YEAST Guanine nucleotide exchange factor LTE1 OS=Saccharomyces cerevisiae (strain ATCC 204508 / S288c) OX=559292 GN=LTE1 PE=1 SV=2	0.760676	5.02214	3.32078e-40	154.49	132.48	154.49	0.5569	1.14012	0.000967596	52.192	0.499994	0	1.71852e-29	127.59	0.499992	0	7.14934e-30	131.2	0.496798	0	2.42058e-10	81.697	0.498933	0	9.36353e-16	105.09	0.760676	5.02214	3.32078e-40	154.49	0.498386	0	1.91205e-10	94.721	0.576966	1.34989	3.11707e-08	83.788	0.499942	0	5.56182e-22	115.48	0
P07866	934	P07866	P07866	Guanine nucleotide exchange factor LTE1	LTE1	sp|P07866|LTE1_YEAST Guanine nucleotide exchange factor LTE1 OS=Saccharomyces cerevisiae (strain ATCC 204508 / S288c) OX=559292 GN=LTE1 PE=1 SV=2	0.997323	26.7125	4.2776e-36	192.23	148.64	172.91	0.997323	26.7125	2.6438e-18	172.91	0	0		NaN	0.971726	15.8165	4.2776e-36	192.23	0.966013	15.3377	1.3291e-26	185.26	0.987124	19.6828	5.3361e-18	168.69	0.994946	23.791	4.44391e-18	170.09					0.962357	14.6177	4.61152e-05	143.67	0.994724	23.1911	5.1778e-26	177.66
P07866	937	P07866	P07866	Guanine nucleotide exchange factor LTE1	LTE1	sp|P07866|LTE1_YEAST Guanine nucleotide exchange factor LTE1 OS=Saccharomyces cerevisiae (strain ATCC 204508 / S288c) OX=559292 GN=LTE1 PE=1 SV=2	0.728034	4.47399	6.99944e-51	179.9	131.55	179.9					0	0		NaN																	0.728034	4.47399	6.99944e-51	179.9
P07866	938	P07866	P07866	Guanine nucleotide exchange factor LTE1	LTE1	sp|P07866|LTE1_YEAST Guanine nucleotide exchange factor LTE1 OS=Saccharomyces cerevisiae (strain ATCC 204508 / S288c) OX=559292 GN=LTE1 PE=1 SV=2	0.978698	16.8306	2.61594e-26	182.72	134.54	182.72	0.764448	5.26628	4.10908e-19	176.42	0	0		NaN	0.627718	2.40974	4.45746e-12	163.34	0.978698	16.8306	2.61594e-26	182.72					0.768111	6.1499	1.30789e-11	157.74					0.561121	1.29947	0.00516615	126.26	0.719317	4.3462	0.00661043	123.92
P07866	276	P07866	P07866	Guanine nucleotide exchange factor LTE1	LTE1	sp|P07866|LTE1_YEAST Guanine nucleotide exchange factor LTE1 OS=Saccharomyces cerevisiae (strain ATCC 204508 / S288c) OX=559292 GN=LTE1 PE=1 SV=2	0.941767	12.3492	3.96139e-05	94.958	72.523	94.958									0.941767	12.3492	3.96139e-05	94.958					0	0		NaN													0	0		NaN
P07866	280	P07866	P07866	Guanine nucleotide exchange factor LTE1	LTE1	sp|P07866|LTE1_YEAST Guanine nucleotide exchange factor LTE1 OS=Saccharomyces cerevisiae (strain ATCC 204508 / S288c) OX=559292 GN=LTE1 PE=1 SV=2	0.807468	6.23072	6.73702e-08	104.53	92.039	104.53									0.582481	4.46091	0.000128947	71.678					0	0		NaN	0.807468	6.23072	6.73702e-08	104.53									0	0		NaN
P07866	745	P07866	P07866	Guanine nucleotide exchange factor LTE1	LTE1	sp|P07866|LTE1_YEAST Guanine nucleotide exchange factor LTE1 OS=Saccharomyces cerevisiae (strain ATCC 204508 / S288c) OX=559292 GN=LTE1 PE=1 SV=2	1	66.3679	4.65376e-31	184.56	158.41	184.56													0.419953	1.2929	0.0037665	47.32	1	66.3679	4.65376e-31	184.56	0.999994	53.6702	1.75372e-10	146.6					0.765989	7.89171	0.00592511	42.908	1	64.1555	4.65376e-31	184.56
P07866	1105	P07866	P07866	Guanine nucleotide exchange factor LTE1	LTE1	sp|P07866|LTE1_YEAST Guanine nucleotide exchange factor LTE1 OS=Saccharomyces cerevisiae (strain ATCC 204508 / S288c) OX=559292 GN=LTE1 PE=1 SV=2	0.99824	27.5368	5.09844e-05	66.925	63.769	66.925					0	0		NaN					0	0		NaN	0	0		NaN	0.99824	27.5368	5.09844e-05	66.925									0.982684	17.5396	0.020426	46.873
P07866	1109	P07866	P07866	Guanine nucleotide exchange factor LTE1	LTE1	sp|P07866|LTE1_YEAST Guanine nucleotide exchange factor LTE1 OS=Saccharomyces cerevisiae (strain ATCC 204508 / S288c) OX=559292 GN=LTE1 PE=1 SV=2	0.999886	39.4402	2.77549e-58	188.95	180.67	148.66	0.999886	39.4402	3.80965e-16	148.66	0.999882	39.2649	1.06067e-21	163.68	0.999682	34.9691	1.13704e-12	136.59	0.997041	25.2751	5.88825e-11	115.67	0.981155	17.1653	6.48134e-11	120.33	0.999869	38.8254	2.77549e-58	188.95	0.991045	20.4403	6.26704e-11	123.84	0.999239	31.1836	3.80965e-16	148.66	0.999866	38.7307	2.41363e-28	172.73
P07866	850	P07866	P07866	Guanine nucleotide exchange factor LTE1	LTE1	sp|P07866|LTE1_YEAST Guanine nucleotide exchange factor LTE1 OS=Saccharomyces cerevisiae (strain ATCC 204508 / S288c) OX=559292 GN=LTE1 PE=1 SV=2	1	66.3926	8.01118e-09	157.03	115.34	66.393	1	75.3503	8.01118e-09	157.03					0	0		NaN	0.999869	38.8215	0.00620513	103.46	0	0		NaN	1	66.3926	0.0375443	87.667	0	0		NaN	0	0		NaN	0	0		NaN
P07866	854	P07866	P07866	Guanine nucleotide exchange factor LTE1	LTE1	sp|P07866|LTE1_YEAST Guanine nucleotide exchange factor LTE1 OS=Saccharomyces cerevisiae (strain ATCC 204508 / S288c) OX=559292 GN=LTE1 PE=1 SV=2	1	66.3926	1.13962e-28	176.05	144.21	66.393	0.999989	49.5725	7.6983e-05	142.83	1	72.1721	1.13962e-28	164.11	0.999992	50.7733	7.11935e-06	150.06	1	79.3933	3.89599e-14	173.76	0.999828	37.6557	0.000326708	113.99	1	66.3926	6.76257e-14	171.32	1	74.5615	1.85308e-09	164.11	0.9996	33.9741	0.00158311	110.31	1	82.7934	1.19272e-14	176.05
P07866	573	P07866	P07866	Guanine nucleotide exchange factor LTE1	LTE1	sp|P07866|LTE1_YEAST Guanine nucleotide exchange factor LTE1 OS=Saccharomyces cerevisiae (strain ATCC 204508 / S288c) OX=559292 GN=LTE1 PE=1 SV=2	0.97716	17.2819	0.000492337	80.69	69.785	80.69									0.97716	17.2819	0.000492337	80.69					0	0		NaN									0.837586	10.6051	0.0220586	43.604
P07866	689	P07866	P07866	Guanine nucleotide exchange factor LTE1	LTE1	sp|P07866|LTE1_YEAST Guanine nucleotide exchange factor LTE1 OS=Saccharomyces cerevisiae (strain ATCC 204508 / S288c) OX=559292 GN=LTE1 PE=1 SV=2	0.989668	19.9394	1.20486e-57	211.13	175.36	147.73	0.876246	10.4405	0.000426886	111.64	0.952569	14.2922	3.03815e-20	176.98	0.989668	19.9394	1.20486e-57	211.13	0.94718	12.5668	2.61412e-07	142.1	0.97864	16.6168	3.64047e-24	183.06	0.91204	10.204	6.10473e-24	179.8	0.984223	20.6659	6.62782e-31	190.26	0.903467	9.71355	3.65037e-31	194.06	0.896681	9.45497	6.16448e-31	190.85
P07866	1051	P07866	P07866	Guanine nucleotide exchange factor LTE1	LTE1	sp|P07866|LTE1_YEAST Guanine nucleotide exchange factor LTE1 OS=Saccharomyces cerevisiae (strain ATCC 204508 / S288c) OX=559292 GN=LTE1 PE=1 SV=2	1	65.9862	4.95816e-75	211.75	201.47	211.75													0.99987	38.859	8.30917e-06	85.013	0.999933	41.7511	6.60254e-12	111.64	0.99999	49.9935	1.00563e-38	181.85	1	65.9862	4.95816e-75	211.75	0.999991	50.3686	4.71526e-30	171.08	0.99988	39.2093	5.53366e-30	170.04
P07866	969	P07866	P07866	Guanine nucleotide exchange factor LTE1	LTE1	sp|P07866|LTE1_YEAST Guanine nucleotide exchange factor LTE1 OS=Saccharomyces cerevisiae (strain ATCC 204508 / S288c) OX=559292 GN=LTE1 PE=1 SV=2	0.999993	52.3566	6.64743e-07	144.46	130.8	137.89	0	0		NaN	0.984077	18.3635	0.0143188	70.089	0.989092	21.4225	0.00381162	79.633	0.999993	51.7566	6.64743e-07	144.46	0.991517	22.8918	0.00308594	90.926	0.993492	22.686	0.00442858	83.314	0.99976	38.7735	0.00215452	96.208	0.974228	17.3554	0.0158211	68.676	0.999993	52.3566	2.9877e-05	137.89
P07866	974	P07866	P07866	Guanine nucleotide exchange factor LTE1	LTE1	sp|P07866|LTE1_YEAST Guanine nucleotide exchange factor LTE1 OS=Saccharomyces cerevisiae (strain ATCC 204508 / S288c) OX=559292 GN=LTE1 PE=1 SV=2	0.999746	36.7816	2.32884e-11	147.36	136.25	108.18	0	0		NaN	0.594907	2.45381	9.18968e-05	52.198	0.979009	16.8173	0.00342698	88.992	0	0		NaN	0.547578	0.98583	0.000274505	76.759	0.578675	1.52289	0.0312777	60.158	0.999746	36.7816	2.32884e-11	147.36	0	0		NaN	0.996662	24.7621	5.41017e-08	145.79
P07866	979	P07866	P07866	Guanine nucleotide exchange factor LTE1	LTE1	sp|P07866|LTE1_YEAST Guanine nucleotide exchange factor LTE1 OS=Saccharomyces cerevisiae (strain ATCC 204508 / S288c) OX=559292 GN=LTE1 PE=1 SV=2	1	68.162	2.39208e-19	172.37	161.58	172.37	0.999913	40.5923	2.13225e-11	118.37	1	68.162	2.39208e-19	172.37	0.999999	60.3681	4.38592e-17	153.14	0.989648	21.03	2.06974e-09	143.99	1	66.8817	1.04496e-05	142.26	0.999996	53.7569	2.84989e-12	132.67	0.991706	20.8089	4.24709e-06	90.729	0.995216	23.1816	4.25961e-17	153.21	0.999648	34.556	2.50465e-13	139.44
P07866	247	P07866	P07866	Guanine nucleotide exchange factor LTE1	LTE1	sp|P07866|LTE1_YEAST Guanine nucleotide exchange factor LTE1 OS=Saccharomyces cerevisiae (strain ATCC 204508 / S288c) OX=559292 GN=LTE1 PE=1 SV=2	0.865894	8.10015	1.04353e-10	144.73	122.5	144.73	0	0		NaN	0	0		NaN	0.499999	0	0.000761109	64.203					0.569636	1.21761	0.000283434	111.78	0.829235	6.86279	1.04353e-10	144.5	0.567161	1.17381	0.000403607	115.8	0.570222	1.228	0.000622445	124.25	0.865894	8.10015	6.00848e-08	144.73
P07866	249	P07866	P07866	Guanine nucleotide exchange factor LTE1	LTE1	sp|P07866|LTE1_YEAST Guanine nucleotide exchange factor LTE1 OS=Saccharomyces cerevisiae (strain ATCC 204508 / S288c) OX=559292 GN=LTE1 PE=1 SV=2	0.994651	22.6944	1.1488e-27	184.99	169.57	184.99	0.871282	8.30521	0.00025141	115.8	0	0		NaN	0.881026	8.69536	2.27434e-05	139.49	0.938986	11.8723	4.78154e-13	162.46	0.529777	0.517889	0.00196348	97.291	0.994651	22.6944	1.1488e-27	184.99	0.906514	9.86629	7.099e-13	160.63	0.893189	9.22329	0.00286274	92.593	0.738658	4.51235	0.00176415	98.421
P07866	546	P07866	P07866	Guanine nucleotide exchange factor LTE1	LTE1	sp|P07866|LTE1_YEAST Guanine nucleotide exchange factor LTE1 OS=Saccharomyces cerevisiae (strain ATCC 204508 / S288c) OX=559292 GN=LTE1 PE=1 SV=2	0.838905	7.29305	5.79906e-05	68.895	50.492	68.895																					0.838905	7.29305	5.79906e-05	68.895
P07866	629	P07866	P07866	Guanine nucleotide exchange factor LTE1	LTE1	sp|P07866|LTE1_YEAST Guanine nucleotide exchange factor LTE1 OS=Saccharomyces cerevisiae (strain ATCC 204508 / S288c) OX=559292 GN=LTE1 PE=1 SV=2	0.549376	2.43047	0.00158366	91.932	67.051	91.932	0	0		NaN	0	0		NaN	0	0		NaN	0.416108	0	0.0132142	59.855	0	0		NaN	0.549376	2.43047	0.00158366	91.932	0	0		NaN	0	0		NaN	0.515462	2.0921	0.00764759	66.568	0
P07866	948	P07866	P07866	Guanine nucleotide exchange factor LTE1	LTE1	sp|P07866|LTE1_YEAST Guanine nucleotide exchange factor LTE1 OS=Saccharomyces cerevisiae (strain ATCC 204508 / S288c) OX=559292 GN=LTE1 PE=1 SV=2	0.996751	24.8691	9.99294e-29	185.95	158.51	185.95					0.996751	24.8691	9.99294e-29	185.95	0.831985	6.9587	2.17265e-06	136.46	0	0		NaN	0	0		NaN	0.49953	0	0.0601411	87.85	0.499018	0	0.00286139	62.203	0	0		NaN	0.499974	0	0.000797661	103.75
P07866	950	P07866	P07866	Guanine nucleotide exchange factor LTE1	LTE1	sp|P07866|LTE1_YEAST Guanine nucleotide exchange factor LTE1 OS=Saccharomyces cerevisiae (strain ATCC 204508 / S288c) OX=559292 GN=LTE1 PE=1 SV=2	0.922592	10.7623	8.95863e-20	168.32	156.26	168.32					0.706764	3.8247	0.00157679	97.579	0.657247	2.82861	0.00220788	93.754	0	0		NaN	0	0		NaN	0.747614	4.71797	0.000556585	107.34	0.922592	10.7623	8.95863e-20	168.32	0	0		NaN	0.902306	9.76609	1.17489e-05	103.75
P07866	956	P07866	P07866	Guanine nucleotide exchange factor LTE1	LTE1	sp|P07866|LTE1_YEAST Guanine nucleotide exchange factor LTE1 OS=Saccharomyces cerevisiae (strain ATCC 204508 / S288c) OX=559292 GN=LTE1 PE=1 SV=2	0.999907	41.7769	0	438.44	410.53	438.44	0.993182	22.5112	0	370.9	0.972924	16.9951	0	332.26	0.952853	13.886	0	396.67	0.98889	20.8273	5.46192e-290	322.39	0.999907	41.7769	0	438.44	0.975986	16.86	0	341.19	0.980342	17.9771	0	428.36	0.990702	21.3881	0	337.71	0.975649	16.6347	0	372.22
P13574	400	P13574	P13574	Protein STE12	STE12	sp|P13574|STE12_YEAST Protein STE12 OS=Saccharomyces cerevisiae (strain ATCC 204508 / S288c) OX=559292 GN=STE12 PE=1 SV=1	0.999476	32.8011	2.47323e-05	114.72	97.509	114.72																									0.998273	27.6242	0.00249891	94.122					0.999476	32.8011	2.47323e-05	114.72
P14164	478	P14164	P14164	ARS-binding factor 1	ABF1	sp|P14164|ABF1_YEAST ARS-binding factor 1 OS=Saccharomyces cerevisiae (strain ATCC 204508 / S288c) OX=559292 GN=ABF1 PE=1 SV=4	0.861811	9.50968	0.00162141	112.72	76.779	112.72	0	0		NaN																					0.861811	9.50968	0.00162141	112.72					0	0		NaN
P14291	389	P14291	P14291	Protein RED1	RED1	sp|P14291|RED1_YEAST Protein RED1 OS=Saccharomyces cerevisiae (strain ATCC 204508 / S288c) OX=559292 GN=RED1 PE=1 SV=1	0.999972	47.1538	3.46271e-05	79.286	76.072	79.286					0.997601	29.0603	5.35245e-05	63.776	0.999972	47.1538	3.46271e-05	79.286
P14291	549	P14291	P14291	Protein RED1	RED1	sp|P14291|RED1_YEAST Protein RED1 OS=Saccharomyces cerevisiae (strain ATCC 204508 / S288c) OX=559292 GN=RED1 PE=1 SV=1	0.572918	3.72599	0.000274874	78.108	71.532	78.108					0.572918	3.72599	0.000274874	78.108	0	0		NaN
P14291	691	P14291	P14291	Protein RED1	RED1	sp|P14291|RED1_YEAST Protein RED1 OS=Saccharomyces cerevisiae (strain ATCC 204508 / S288c) OX=559292 GN=RED1 PE=1 SV=1	0.853781	7.66352	3.03243e-08	146.96	124.32	146.96	0.819085	6.56129	0.00120721	103.83	0.853781	7.66352	3.03243e-08	146.96	0	0		NaN					0	0		NaN	0	0		NaN	0.832895	6.97773	0.0224916	84.753
P14291	465	P14291	P14291	Protein RED1	RED1	sp|P14291|RED1_YEAST Protein RED1 OS=Saccharomyces cerevisiae (strain ATCC 204508 / S288c) OX=559292 GN=RED1 PE=1 SV=1	0.999996	55.4944	2.13593e-42	193.47	181.3	121.59					0.999994	51.8814	2.13593e-42	193.47	0.999996	55.4944	4.70926e-08	121.59					0	0		NaN
P14291	469	P14291	P14291	Protein RED1	RED1	sp|P14291|RED1_YEAST Protein RED1 OS=Saccharomyces cerevisiae (strain ATCC 204508 / S288c) OX=559292 GN=RED1 PE=1 SV=1	0.999897	40.2824	9.6724e-55	207.37	191.6	93.21	0.997191	26.4242	2.32749e-05	79.461	0.999897	40.2824	9.6724e-55	207.37	0.999757	36.1388	4.15545e-17	162.39					0	0		NaN
P16387	313	P16387	P16387	Pyruvate dehydrogenase E1 component subunit alpha, mitochondrial	PDA1	sp|P16387|ODPA_YEAST Pyruvate dehydrogenase E1 component subunit alpha, mitochondrial OS=Saccharomyces cerevisiae (strain ATCC 204508 / S288c) OX=559292 GN=PDA1 PE=1 SV=2	0.999687	35.0689	4.40785e-09	122.97	115.24	120.53																					0.94107	12.0429	4.40785e-09	122.97									0.999687	35.0689	9.74663e-05	120.53
P19158	967	P19158	P19158	Inhibitory regulator protein IRA2	IRA2	sp|P19158|IRA2_YEAST Inhibitory regulator protein IRA2 OS=Saccharomyces cerevisiae (strain ATCC 204508 / S288c) OX=559292 GN=IRA2 PE=1 SV=2	0.694678	3.59791	3.03302e-05	132.97	107.27	132.97					0.596068	2.08313	0.00501924	80.371	0	0		NaN													0.694678	3.59791	3.03302e-05	132.97					0	0		NaN
P20050	531	P20050	P20050	Meiosis-specific protein HOP1	HOP1	sp|P20050|HOP1_YEAST Meiosis-specific protein HOP1 OS=Saccharomyces cerevisiae (strain ATCC 204508 / S288c) OX=559292 GN=HOP1 PE=1 SV=2	0.744212	10.2109	1.11533e-19	116.53	114.53	96.477	0.568315	5.52595	1.11533e-19	116.53	0.638376	5.07977	4.70555e-08	84.369	0.578267	5.22893	2.54982e-14	108.55	0.435891	3.3759	3.07919e-05	67.199	0.526222	5.36345	4.4654e-08	80.353	0.524097	4.00854	1.4381e-07	77.625	0.744212	10.2109	2.68157e-10	96.477	0.705117	6.37972	3.51256e-08	85.939	0.560338	4.76322	4.71252e-10	92.819
P20050	533	P20050	P20050	Meiosis-specific protein HOP1	HOP1	sp|P20050|HOP1_YEAST Meiosis-specific protein HOP1 OS=Saccharomyces cerevisiae (strain ATCC 204508 / S288c) OX=559292 GN=HOP1 PE=1 SV=2	0.271087	0	6.38726e-08	82.157	76.727	52.276									0	0		NaN					0	0		NaN					0	0		NaN					0.271087	0	6.38726e-08	82.157
P20050	534	P20050	P20050	Meiosis-specific protein HOP1	HOP1	sp|P20050|HOP1_YEAST Meiosis-specific protein HOP1 OS=Saccharomyces cerevisiae (strain ATCC 204508 / S288c) OX=559292 GN=HOP1 PE=1 SV=2	0.271087	0	6.38726e-08	82.157	76.727	52.276									0	0		NaN					0	0		NaN					0	0		NaN					0.271087	0	6.38726e-08	82.157
P21192	714	P21192	P21192	Metallothionein expression activator	ACE2	sp|P21192|ACE2_YEAST Metallothionein expression activator OS=Saccharomyces cerevisiae (strain ATCC 204508 / S288c) OX=559292 GN=ACE2 PE=1 SV=1	0.694305	3.56272	3.6993e-08	145.1	116.14	145.1	0.626727	2.2527	0.00681368	94.355	0.498506	0	0.0131489	72.681	0.694305	3.56272	3.6993e-08	145.1
P21576	599	P21576	P21576	Vacuolar protein sorting-associated protein 1	VPS1	sp|P21576|VPS1_YEAST Vacuolar protein sorting-associated protein 1 OS=Saccharomyces cerevisiae (strain ATCC 204508 / S288c) OX=559292 GN=VPS1 PE=1 SV=2	1	81.9197	3.22421e-05	121.04	89.967	81.92	1	96.0589	0.000244916	96.059	1	92.1898	0.0161065	92.19	1	89.3824	3.22421e-05	121.04	1	98.9017	0.000236644	111.94	0	0		NaN	1	84.3649	0.0385389	84.365	1	93.6229	0.000460393	93.623	1	96.0589	0.0108299	96.059	1	80.3185	0.0518375	80.318	1
P23201	653	P23201	P23201	Protein SPA2	SPA2	sp|P23201|SPA2_YEAST Protein SPA2 OS=Saccharomyces cerevisiae (strain ATCC 204508 / S288c) OX=559292 GN=SPA2 PE=1 SV=1	0.55842	1.0403	0.00201052	102.36	86.989	102.36																					0	0		NaN	0.55842	1.0403	0.00201052	102.36					0	0		NaN
P23201	657	P23201	P23201	Protein SPA2	SPA2	sp|P23201|SPA2_YEAST Protein SPA2 OS=Saccharomyces cerevisiae (strain ATCC 204508 / S288c) OX=559292 GN=SPA2 PE=1 SV=1	0.820643	7.46494	0.00100366	109	96.437	109																					0	0		NaN	0.820643	7.46494	0.00100366	109					0	0		NaN
P23201	254	P23201	P23201	Protein SPA2	SPA2	sp|P23201|SPA2_YEAST Protein SPA2 OS=Saccharomyces cerevisiae (strain ATCC 204508 / S288c) OX=559292 GN=SPA2 PE=1 SV=1	1	126.5	1.90882e-08	145.81	124.97	145.81	1	72.2763	0.00488329	78.809	0	0		NaN					0	0		NaN	0	0		NaN	0	0		NaN	1	126.5	1.90882e-08	145.81	0	0		NaN	1	98.0678	1.53387e-06	125.84
P23201	585	P23201	P23201	Protein SPA2	SPA2	sp|P23201|SPA2_YEAST Protein SPA2 OS=Saccharomyces cerevisiae (strain ATCC 204508 / S288c) OX=559292 GN=SPA2 PE=1 SV=1	1	83.2578	4.41995e-05	107.9	95.027	107.9																					1	83.2578	4.41995e-05	107.9
P23201	1080	P23201	P23201	Protein SPA2	SPA2	sp|P23201|SPA2_YEAST Protein SPA2 OS=Saccharomyces cerevisiae (strain ATCC 204508 / S288c) OX=559292 GN=SPA2 PE=1 SV=1	0.999861	38.5635	2.27381e-07	147.92	123.06	147.92													0	0		NaN									0.999861	38.5635	2.27381e-07	147.92
P23301	2	P23301	P23301	Eukaryotic translation initiation factor 5A-1	HYP2	sp|P23301|IF5A1_YEAST Eukaryotic translation initiation factor 5A-1 OS=Saccharomyces cerevisiae (strain ATCC 204508 / S288c) OX=559292 GN=HYP2 PE=1 SV=3	0.998678	28.7838	7.57344e-26	155.14	148.15	155.14									0.998678	28.7838	7.57344e-26	155.14									0.993089	21.577	1.87345e-17	119.22									0	0		NaN	0.988322
P24868	84	P24868	P24868	G2/mitotic-specific cyclin-1	CLB1	sp|P24868|CG21_YEAST G2/mitotic-specific cyclin-1 OS=Saccharomyces cerevisiae (strain ATCC 204508 / S288c) OX=559292 GN=CLB1 PE=1 SV=1	0.972281	15.7277	1.7156e-08	146.79	135.64	146.79																									0.812224	6.37641	1.45401e-07	143.31	0.681709	3.44015	0.00309218	103.11	0.972281	15.7277	1.7156e-08	146.79
P24868	109	P24868	P24868	G2/mitotic-specific cyclin-1	CLB1	sp|P24868|CG21_YEAST G2/mitotic-specific cyclin-1 OS=Saccharomyces cerevisiae (strain ATCC 204508 / S288c) OX=559292 GN=CLB1 PE=1 SV=1	1	86.386	3.89741e-19	172.58	152.47	172.58	0.99997	46.3379	0.000501111	108.97					0	0		NaN									0.999966	47.6944	0.00989987	90.412	0.999972	48.6002	0.0213395	85.271	0	0		NaN	1	86.386	3.89741e-19	172.58
P24868	24	P24868	P24868	G2/mitotic-specific cyclin-1	CLB1	sp|P24868|CG21_YEAST G2/mitotic-specific cyclin-1 OS=Saccharomyces cerevisiae (strain ATCC 204508 / S288c) OX=559292 GN=CLB1 PE=1 SV=1	1	85.7228	2.03435e-29	153.95	121.94	153.95													0.999954	43.3415	0.00861775	100.93	0	0		NaN	0	0		NaN	1	85.7228	2.03435e-29	153.95	0.999507	33.0664	0.0292596	92.866	0	0		NaN
P24868	137	P24868	P24868	G2/mitotic-specific cyclin-1	CLB1	sp|P24868|CG21_YEAST G2/mitotic-specific cyclin-1 OS=Saccharomyces cerevisiae (strain ATCC 204508 / S288c) OX=559292 GN=CLB1 PE=1 SV=1	0.999999	62.6515	2.51133e-14	165.66	156.73	165.66	0.850948	8.62243	0.0115263	58.83	0	0		NaN	0	0		NaN	0.988081	19.4188	0.00150164	83.54	0.969374	15.047	0.00167851	80.609	0.999999	60.8691	1.6467e-08	146.86	0.999999	62.6515	2.51133e-14	165.66	0.980318	16.9806	0.000722756	96.447	0.999994	52.5919	5.67436e-14	164.93
P24868	141	P24868	P24868	G2/mitotic-specific cyclin-1	CLB1	sp|P24868|CG21_YEAST G2/mitotic-specific cyclin-1 OS=Saccharomyces cerevisiae (strain ATCC 204508 / S288c) OX=559292 GN=CLB1 PE=1 SV=1	0.999911	41.4671	1.16618e-49	206.62	194.46	206.62	0	0		NaN	0.445401	0	0.0397257	46.844	0	0		NaN	0	0		NaN	0	0		NaN	0.699116	4.07914	0.0249817	78.83	0.997069	26.3339	5.64846e-06	140.89	0.916854	10.5949	0.000222723	141.71	0.999911	41.4671	1.16618e-49	206.62
P24868	143	P24868	P24868	G2/mitotic-specific cyclin-1	CLB1	sp|P24868|CG21_YEAST G2/mitotic-specific cyclin-1 OS=Saccharomyces cerevisiae (strain ATCC 204508 / S288c) OX=559292 GN=CLB1 PE=1 SV=1	0.9827	17.5838	7.72039e-05	136.01	103.89	134.13	0	0		NaN	0.445401	0	0.0397257	46.844	0	0		NaN	0	0		NaN	0	0		NaN	0	0		NaN	0.789475	5.83539	0.00792909	91.701	0.9827	17.5838	0.000713459	134.13	0.979468	16.8004	7.72039e-05	136.01
P24868	121	P24868	P24868	G2/mitotic-specific cyclin-1	CLB1	sp|P24868|CG21_YEAST G2/mitotic-specific cyclin-1 OS=Saccharomyces cerevisiae (strain ATCC 204508 / S288c) OX=559292 GN=CLB1 PE=1 SV=1	0.999514	34.681	3.93115e-55	209.45	196.68	126.45					0.879461	8.75349	0.0279591	80.293	0.914665	10.384	1.23599e-06	131.66					0	0		NaN	0.997757	27.4621	7.85833e-20	141.09					0	0		NaN	0.999514	34.681	3.93115e-55	209.45
P24868	15	P24868	P24868	G2/mitotic-specific cyclin-1	CLB1	sp|P24868|CG21_YEAST G2/mitotic-specific cyclin-1 OS=Saccharomyces cerevisiae (strain ATCC 204508 / S288c) OX=559292 GN=CLB1 PE=1 SV=1	0.999887	39.6159	1.50667e-158	273.7	257.94	117.64	0.998553	28.3897	2.03007e-05	137.89	0.999887	39.6159	1.50667e-158	273.7	0.997123	26.3029	1.63507e-06	99.021	0	0		NaN	0.991054	20.7398	1.66127e-05	139.11	0.999009	30.0335	8.10248e-20	170.38	0.998034	27.0947	1.06645e-19	168.27	0.999869	38.8151	7.47781e-96	233.59	0.999088	30.3956	2.584e-28	183.65
P25300;P25593	141;107	P25300	P25300	Bud site selection protein 5;Putative uncharacterized protein YCL068C	BUD5	sp|P25300|BUD5_YEAST Bud site selection protein 5 OS=Saccharomyces cerevisiae (strain ATCC 204508 / S288c) OX=559292 GN=BUD5 PE=1 SV=2;sp|P25593|YCG8_YEAST Putative uncharacterized protein YCL068C OS=Saccharomyces cerevisiae (strain ATCC 204508 / S288c) OX	0.51759	0.305712	0.000109552	55.049	48.616	55.049	0	0		NaN					0	0		NaN									0	0		NaN									0.51759	0.305712	0.000109552	55.049
P25558	1183	P25558	P25558	Bud site selection protein 3	BUD3	sp|P25558|BUD3_YEAST Bud site selection protein 3 OS=Saccharomyces cerevisiae (strain ATCC 204508 / S288c) OX=559292 GN=BUD3 PE=1 SV=2	0.994937	24.3927	0.0016172	85.554	72.517	85.554	0.994937	24.3927	0.0016172	85.554
P25558	1160	P25558	P25558	Bud site selection protein 3	BUD3	sp|P25558|BUD3_YEAST Bud site selection protein 3 OS=Saccharomyces cerevisiae (strain ATCC 204508 / S288c) OX=559292 GN=BUD3 PE=1 SV=2	1	67.3985	2.13645e-07	159.94	107.21	159.94	1	67.3985	2.13645e-07	159.94																					0.999984	47.8466	0.0179483	99.283					0	0		NaN
P25558	1515	P25558	P25558	Bud site selection protein 3	BUD3	sp|P25558|BUD3_YEAST Bud site selection protein 3 OS=Saccharomyces cerevisiae (strain ATCC 204508 / S288c) OX=559292 GN=BUD3 PE=1 SV=2	0.992943	21.485	0.000821085	103.4	96.499	88.264	0.499949	0	0.0341737	71.607					0	0		NaN	0.992889	21.485	0.00406041	88.264									0.912764	10.1967	0.000821085	103.4					0.992943	21.485	0.00378307	88.264
P25694	519	P25694	P25694	Cell division control protein 48	CDC48	sp|P25694|CDC48_YEAST Cell division control protein 48 OS=Saccharomyces cerevisiae (strain ATCC 204508 / S288c) OX=559292 GN=CDC48 PE=1 SV=3	0.998928	29.6945	6.03814e-96	235.21	222.92	187.57	0.97069	15.2014	0.00999792	79.461	0.997681	26.3377	6.03814e-96	235.21	0	0		NaN	0	0		NaN					0.996421	24.4467	1.29529e-19	166.38	0.997011	25.2311	3.04883e-05	134.52	0	0		NaN	0.998928	29.6945	1.9002e-29	187.57
P28006	10	P28006	P28006	Serine/threonine-protein phosphatase 1 regulatory subunit GAC1	GAC1	sp|P28006|GAC1_YEAST Serine/threonine-protein phosphatase 1 regulatory subunit GAC1 OS=Saccharomyces cerevisiae (strain ATCC 204508 / S288c) OX=559292 GN=GAC1 PE=1 SV=2	0.998115	27.7144	9.18834e-20	138.02	122.39	138.02	0.979797	17.4146	9.82718e-07	134.61					0.998115	27.7144	9.18834e-20	138.02					0	0		NaN
P32457	509	P32457	P32457	Cell division control protein 3	CDC3	sp|P32457|CDC3_YEAST Cell division control protein 3 OS=Saccharomyces cerevisiae (strain ATCC 204508 / S288c) OX=559292 GN=CDC3 PE=1 SV=3	0.999995	55.7598	0	329.54	308.88	329.54	0.915788	10.3655	3.57441e-05	117.94	0.927426	12.3446	0.000949888	95.287	0	0		NaN	0.985308	20.2315	5.6089e-22	154.75	0	0		NaN	0.988951	19.6692	1.00121e-41	194.15	0.998074	29.7332	5.13007e-100	235.11	0.940319	12.169	3.57441e-05	117.94	0.999995	55.7598	0	329.54	0
P32581	520	P32581	P32581	Meiosis induction protein kinase IME2/SME1	IME2	sp|P32581|IME2_YEAST Meiosis induction protein kinase IME2/SME1 OS=Saccharomyces cerevisiae (strain ATCC 204508 / S288c) OX=559292 GN=IME2 PE=3 SV=1	0.783451	5.58456	4.79081e-06	115.66	104.98	115.66									0	0		NaN									0	0		NaN									0.783451	5.58456	4.79081e-06	115.66
P32944	262	P32944	P32944	Mitosis inhibitor protein kinase SWE1	SWE1	sp|P32944|SWE1_YEAST Mitosis inhibitor protein kinase SWE1 OS=Saccharomyces cerevisiae (strain ATCC 204508 / S288c) OX=559292 GN=SWE1 PE=1 SV=1	0.576853	2.04775	2.42404e-08	144.73	114.92	106.93	0.494132	0	0.000731809	104.73	0.576853	2.04775	0.000584107	106.93	0.490528	0	0.00216565	94.01	0	0		NaN	0	0		NaN	0	0		NaN	0.498948	0	2.42404e-08	144.73	0.483442	0	0.00729602	80.738	0.487001	0	0.00327246	89.358
P32944	263	P32944	P32944	Mitosis inhibitor protein kinase SWE1	SWE1	sp|P32944|SWE1_YEAST Mitosis inhibitor protein kinase SWE1 OS=Saccharomyces cerevisiae (strain ATCC 204508 / S288c) OX=559292 GN=SWE1 PE=1 SV=1	0.943781	12.4254	5.70814e-09	152.9	135.2	150.11	0.606822	1.99263	5.70814e-09	152.9	0.479548	0	0.0529822	67.646	0.490528	0	0.00216565	94.01	0	0		NaN	0	0		NaN	0	0		NaN	0.741384	4.62802	2.42404e-08	144.73	0.721145	5.00618	8.86195e-05	132.5	0.943781	12.4254	1.20492e-08	150.11
P32945	208	P32945	P32945	Serine/threonine-protein phosphatase PPQ	PPQ1	sp|P32945|PPQ1_YEAST Serine/threonine-protein phosphatase PPQ OS=Saccharomyces cerevisiae (strain ATCC 204508 / S288c) OX=559292 GN=PPQ1 PE=1 SV=1	0.978196	17.0979	5.49358e-08	144.72	119	144.72	0.978196	17.0979	5.49358e-08	144.72	0.592187	3.33976	0.0119799	83.751	0.654146	7.54038	0.000977351	119.02	0.732348	7.21513	0.00435227	95.307	0.664894	7.2059	0.000945005	75.463	0.631622	5.84831	0.0103496	85.619	0.856748	9.15076	0.000419434	130.47	0.861812	8.50524	0.00133916	106.79	0.890643	12.7743	0.000760954	110.6
P34223	94	P34223	P34223	UBX domain-containing protein 1	SHP1	sp|P34223|UBX1_YEAST UBX domain-containing protein 1 OS=Saccharomyces cerevisiae (strain ATCC 204508 / S288c) OX=559292 GN=SHP1 PE=1 SV=1	0.488009	0.994532	0.00021133	72.603	61.476	72.603					0.488009	0.994532	0.00021133	72.603
P34223	315	P34223	P34223	UBX domain-containing protein 1	SHP1	sp|P34223|UBX1_YEAST UBX domain-containing protein 1 OS=Saccharomyces cerevisiae (strain ATCC 204508 / S288c) OX=559292 GN=SHP1 PE=1 SV=1	0.908791	9.99545	0.00101433	51.479	40.641	51.479									0	0		NaN									0.908791	9.99545	0.00101433	51.479
P36114	192	P36114	P36114	Mitochondrial outer membrane protein YKR018C	YKR018C	sp|P36114|YKR18_YEAST IML2-like protein YKR018C OS=Saccharomyces cerevisiae (strain ATCC 204508 / S288c) OX=559292 GN=YKR018C PE=1 SV=1	0.231887	0.278099	2.10036e-05	43.964	40.293	43.964	0.231887	0.278099	2.10036e-05	43.964
P38250	729	P38250	P38250	Increased sodium tolerance protein 2	IST2	sp|P38250|IST2_YEAST Increased sodium tolerance protein 2 OS=Saccharomyces cerevisiae (strain ATCC 204508 / S288c) OX=559292 GN=IST2 PE=1 SV=2	0.997182	25.4917	1.50117e-42	194.19	178.99	165.3					0.80077	6.05111	0.000101276	91.547	0.983193	17.8081	2.7775e-07	113.47	0.991029	21.0603	5.59697e-07	106.57									0.996666	24.7571	1.50117e-42	194.19	0	0		NaN	0.997182	25.4917	8.23873e-18	165.3
P38623	46	P38623	P38623	Serine/threonine-protein kinase RCK2	RCK2	sp|P38623|RCK2_YEAST Serine/threonine-protein kinase RCK2 OS=Saccharomyces cerevisiae (strain ATCC 204508 / S288c) OX=559292 GN=RCK2 PE=1 SV=3	0.828209	7.09182	0.000333855	140.14	111.94	140.14					0.828209	7.09182	0.000333855	140.14									0	0		NaN	0	0		NaN													0
P38634	201	P38634	P38634	Protein SIC1	SIC1	sp|P38634|SIC1_YEAST Protein SIC1 OS=Saccharomyces cerevisiae (strain ATCC 204508 / S288c) OX=559292 GN=SIC1 PE=1 SV=1	0.888509	9.01424	4.53684e-06	91.1	87.573	91.1																					0.888509	9.01424	4.53684e-06	91.1
P38634	191	P38634	P38634	Protein SIC1	SIC1	sp|P38634|SIC1_YEAST Protein SIC1 OS=Saccharomyces cerevisiae (strain ATCC 204508 / S288c) OX=559292 GN=SIC1 PE=1 SV=1	1	123.275	7.55478e-24	179.43	153.96	123.28	1	95.3455	0.0139663	95.345	1	179.429	7.55478e-24	179.43	1	122.423	1.19925e-05	122.42					0	0		NaN	1	135.134	1.10367e-06	135.13									1	123.275	1.73409e-10	123.28
P38764	19	P38764	P38764	26S proteasome regulatory subunit RPN1	RPN1	sp|P38764|RPN1_YEAST 26S proteasome regulatory subunit RPN1 OS=Saccharomyces cerevisiae (strain ATCC 204508 / S288c) OX=559292 GN=RPN1 PE=1 SV=3	0.99991	40.4785	4.05719e-12	157.68	139.08	157.68	0.987018	18.8105	0.0116955	95.57	0.999439	32.5115	0.000138455	132.44	0.99991	40.4785	4.05719e-12	157.68	0.99828	27.6375	0.0211551	89.013					0	0		NaN					0	0		NaN
P38853	848	P38853	P38853	Kelch repeat-containing protein 1	KEL1	sp|P38853|KEL1_YEAST Kelch repeat-containing protein 1 OS=Saccharomyces cerevisiae (strain ATCC 204508 / S288c) OX=559292 GN=KEL1 PE=1 SV=1	0.999999	60.3119	0.00021071	72.805	67.025	72.805					0	0		NaN	0.999973	45.7606	0.000822612	55.061									0.999999	60.3119	0.00021071	72.805									0	0		NaN
P38853	647	P38853	P38853	Kelch repeat-containing protein 1	KEL1	sp|P38853|KEL1_YEAST Kelch repeat-containing protein 1 OS=Saccharomyces cerevisiae (strain ATCC 204508 / S288c) OX=559292 GN=KEL1 PE=1 SV=1	0.818322	7.42114	0.000354847	84.289	50.399	79.395													0	0		NaN	0.470733	0	0.0346129	84.289	0.818322	7.42114	0.000354847	79.395									0	0		NaN
P38853	703	P38853	P38853	Kelch repeat-containing protein 1	KEL1	sp|P38853|KEL1_YEAST Kelch repeat-containing protein 1 OS=Saccharomyces cerevisiae (strain ATCC 204508 / S288c) OX=559292 GN=KEL1 PE=1 SV=1	0.978669	16.6162	1.18685e-61	215.81	190.49	188.6	0.796655	5.93041	2.13702e-18	169.28	0.971492	15.3247	1.18685e-61	215.81	0.723052	5.79837	1.40837e-06	73.24									0.978669	16.6162	2.78371e-36	188.6									0.973152	15.6025	6.76482e-07	106.36
P38853	704	P38853	P38853	Kelch repeat-containing protein 1	KEL1	sp|P38853|KEL1_YEAST Kelch repeat-containing protein 1 OS=Saccharomyces cerevisiae (strain ATCC 204508 / S288c) OX=559292 GN=KEL1 PE=1 SV=1	0.567007	1.23126	5.09826e-24	124.79	119.84	124.79					0.543941	1.00624	6.69703e-06	74.874	0.567007	1.23126	5.09826e-24	124.79									0.458292	1.00261	1.1532e-07	90.336									0	0		NaN
P38853	1020	P38853	P38853	Kelch repeat-containing protein 1	KEL1	sp|P38853|KEL1_YEAST Kelch repeat-containing protein 1 OS=Saccharomyces cerevisiae (strain ATCC 204508 / S288c) OX=559292 GN=KEL1 PE=1 SV=1	0.796761	7.11817	0.00171995	64.224	45.913	64.224	0	0		NaN	0.472311	1.05334	0.00171995	55.051													0.343914	0	0.0154651	45.434									0.796761	7.11817	0.0126499	64.224	0
P38853	1022	P38853	P38853	Kelch repeat-containing protein 1	KEL1	sp|P38853|KEL1_YEAST Kelch repeat-containing protein 1 OS=Saccharomyces cerevisiae (strain ATCC 204508 / S288c) OX=559292 GN=KEL1 PE=1 SV=1	0.999762	36.8082	1.972e-37	194	167.46	184.99	0.999548	33.5	1.972e-37	194	0.999317	31.9578	2.97528e-06	135.61	0.994534	22.7976	0.000854332	97.273	0.994105	22.2983	6.28354e-14	163.64	0.997738	26.7023	2.48957e-05	125.36	0.993652	22.2983	6.28354e-14	163.64	0.999762	36.8082	3.60108e-37	190.11	0.999666	35.8077	1.38661e-19	168.45	0.998919	29.7049	1.58244e-28	187.08	0
P38853	503	P38853	P38853	Kelch repeat-containing protein 1	KEL1	sp|P38853|KEL1_YEAST Kelch repeat-containing protein 1 OS=Saccharomyces cerevisiae (strain ATCC 204508 / S288c) OX=559292 GN=KEL1 PE=1 SV=1	0.998527	28.313	6.76766e-12	151.87	141.67	151.87																					0.998527	28.313	6.76766e-12	151.87
P38853	94	P38853	P38853	Kelch repeat-containing protein 1	KEL1	sp|P38853|KEL1_YEAST Kelch repeat-containing protein 1 OS=Saccharomyces cerevisiae (strain ATCC 204508 / S288c) OX=559292 GN=KEL1 PE=1 SV=1	0.99996	45.7219	0.00134687	101.39	59.988	94.747																	0	0		NaN	0.99996	45.7219	0.0244459	94.747									0.99993	44.4518	0.00134687	101.39
P38853	748	P38853	P38853	Kelch repeat-containing protein 1	KEL1	sp|P38853|KEL1_YEAST Kelch repeat-containing protein 1 OS=Saccharomyces cerevisiae (strain ATCC 204508 / S288c) OX=559292 GN=KEL1 PE=1 SV=1	1	74.939	1.88431e-05	111.88	82.578	111.88	0.999997	55.4493	0.00337446	74.649	0.999889	40.8547	0.0352792	53.946	0.999993	52.781	0.0148165	75.102	0.999999	60.7811	0.00140521	93.348	0	0		NaN	0.999996	55.3596	0.0214597	71.558					0.999997	55.5891	0.012031	76.588	1	74.939	1.88431e-05	111.88
P38853	688	P38853	P38853	Kelch repeat-containing protein 1	KEL1	sp|P38853|KEL1_YEAST Kelch repeat-containing protein 1 OS=Saccharomyces cerevisiae (strain ATCC 204508 / S288c) OX=559292 GN=KEL1 PE=1 SV=1	0.501945	1.31337	3.98307e-06	63.803	58.098	53.648					0.498357	0.955827	3.98307e-06	63.803	0.474392	0.892011	0.000307505	44.814									0.474724	0.837818	0.000769943	43.306									0.501945	1.31337	4.27433e-05	53.648
P38853	689	P38853	P38853	Kelch repeat-containing protein 1	KEL1	sp|P38853|KEL1_YEAST Kelch repeat-containing protein 1 OS=Saccharomyces cerevisiae (strain ATCC 204508 / S288c) OX=559292 GN=KEL1 PE=1 SV=1	0.934218	13.6698	8.93717e-19	139.69	133.13	139.69																					0.934218	13.6698	8.93717e-19	139.69
P38854	244	P38854	P38854	Topoisomerase I damage affected protein 11	TDA11	sp|P38854|TDA11_YEAST Topoisomerase I damage affected protein 11 OS=Saccharomyces cerevisiae (strain ATCC 204508 / S288c) OX=559292 GN=TDA11 PE=1 SV=1	1	74.0598	0.000112697	132.95	114.12	132.95	1	74.0598	0.000112697	132.95					0.999998	57.4838	0.00304516	103.14	1	73.6347	0.000540427	120.92					0.999989	49.7244	0.0230145	87.824					0	0		NaN	1	73.5703	0.000308829	111.81
P38872	9	P38872	P38872	Prospore formation at selected spindle poles protein 1	PFS1	sp|P38872|ADY1_YEAST Prospore formation at selected spindle poles protein 1 OS=Saccharomyces cerevisiae (strain ATCC 204508 / S288c) OX=559292 GN=PFS1 PE=1 SV=1	0.773622	5.97636	0.00217662	48.314	35.753	48.314									0.773622	5.97636	0.00217662	48.314
P39523	766	P39523	P39523	Uncharacterized protein YMR124W		sp|P39523|YM11_YEAST Uncharacterized protein YMR124W OS=Saccharomyces cerevisiae (strain ATCC 204508 / S288c) OX=559292 GN=YMR124W PE=1 SV=2	0.461692	0	0.00014224	43.438	38.629	43.438																					0.461692	0	0.00014224	43.438	0	0		NaN					0	0		NaN
P39523	771	P39523	P39523	Uncharacterized protein YMR124W		sp|P39523|YM11_YEAST Uncharacterized protein YMR124W OS=Saccharomyces cerevisiae (strain ATCC 204508 / S288c) OX=559292 GN=YMR124W PE=1 SV=2	0.997741	26.451	1.59146e-09	153.75	141.48	153.75																					0.997741	26.451	1.59146e-09	153.75	0	0		NaN					0.925637	13.7918	3.12416e-08	61.382
P39523	619	P39523	P39523	Uncharacterized protein YMR124W		sp|P39523|YM11_YEAST Uncharacterized protein YMR124W OS=Saccharomyces cerevisiae (strain ATCC 204508 / S288c) OX=559292 GN=YMR124W PE=1 SV=2	1	106.451	2.01972e-54	208.69	197.24	208.69													0.999989	49.7501	1.73655e-06	111.95	0.999991	50.5464	4.99077e-06	102.37	1	106.451	2.01972e-54	208.69	0.861598	7.948	0.0106187	68.569	1	80.9282	1.17813e-11	153.25	1	69.7683	1.20975e-11	153.19
P39523	810	P39523	P39523	Uncharacterized protein YMR124W		sp|P39523|YM11_YEAST Uncharacterized protein YMR124W OS=Saccharomyces cerevisiae (strain ATCC 204508 / S288c) OX=559292 GN=YMR124W PE=1 SV=2	0.999393	32.3004	4.86524e-08	151.44	137.27	95.428													0.957515	13.696	0.0299117	49.223					0	0		NaN	0.99286	21.4322	4.86524e-08	151.44	0.999393	32.3004	0.000281642	95.428	0.995705	23.6517	9.80125e-05	133.87
P39523	451	P39523	P39523	Uncharacterized protein YMR124W		sp|P39523|YM11_YEAST Uncharacterized protein YMR124W OS=Saccharomyces cerevisiae (strain ATCC 204508 / S288c) OX=559292 GN=YMR124W PE=1 SV=2	0.413149	0	5.46069e-06	54.326	49.061	54.326																					0.413149	0	5.46069e-06	54.326
P39523	452	P39523	P39523	Uncharacterized protein YMR124W		sp|P39523|YM11_YEAST Uncharacterized protein YMR124W OS=Saccharomyces cerevisiae (strain ATCC 204508 / S288c) OX=559292 GN=YMR124W PE=1 SV=2	0.413149	0	5.46069e-06	54.326	49.061	54.326																					0.413149	0	5.46069e-06	54.326
P39734	480	P39734	P39734	Protein HPH2	FRT2	sp|P39734|HPH2_YEAST Protein HPH2 OS=Saccharomyces cerevisiae (strain ATCC 204508 / S288c) OX=559292 GN=FRT2 PE=1 SV=2	0.999915	45.4886	0.00231286	47.559	25.928	47.559	0.999915	45.4886	0.00231286	47.559					0.999915	45.4886	0.00231286	47.559	0	0		NaN	0	0		NaN	0	0		NaN									0	0		NaN
P40021	275	P40021	P40021	Zinc-regulated protein 8	ZRG8	sp|P40021|ZRG8_YEAST Zinc-regulated protein 8 OS=Saccharomyces cerevisiae (strain ATCC 204508 / S288c) OX=559292 GN=ZRG8 PE=1 SV=1	1	113.757	0.00014875	113.76	92.9	113.76																													1	113.757	0.00014875	113.76
P40316	185	P40316	P40316	Securin	PDS1	sp|P40316|SECU_YEAST Securin OS=Saccharomyces cerevisiae (strain ATCC 204508 / S288c) OX=559292 GN=PDS1 PE=1 SV=1	0.852601	7.62253	1.93046e-37	179.81	165.7	179.81																																					0.490455
P40316	186	P40316	P40316	Securin	PDS1	sp|P40316|SECU_YEAST Securin OS=Saccharomyces cerevisiae (strain ATCC 204508 / S288c) OX=559292 GN=PDS1 PE=1 SV=1	0.74309	4.61568	4.25643e-176	264.63	245.04	264.63																																					0.74309
P40316	19	P40316	P40316	Securin	PDS1	sp|P40316|SECU_YEAST Securin OS=Saccharomyces cerevisiae (strain ATCC 204508 / S288c) OX=559292 GN=PDS1 PE=1 SV=1	0.254916	0	0.00215768	43.888	41.165	43.888									0	0		NaN																									0
P40316	20	P40316	P40316	Securin	PDS1	sp|P40316|SECU_YEAST Securin OS=Saccharomyces cerevisiae (strain ATCC 204508 / S288c) OX=559292 GN=PDS1 PE=1 SV=1	0.254916	0	0.00215768	43.888	41.165	43.888									0	0		NaN																									0
P40316	205	P40316	P40316	Securin	PDS1	sp|P40316|SECU_YEAST Securin OS=Saccharomyces cerevisiae (strain ATCC 204508 / S288c) OX=559292 GN=PDS1 PE=1 SV=1	0.781474	2.52381	8.6428e-16	74.404	71.334	74.404	0	0		NaN									0	0		NaN	0	0		NaN	0	0		NaN													0.781474
P40316	212	P40316	P40316	Securin	PDS1	sp|P40316|SECU_YEAST Securin OS=Saccharomyces cerevisiae (strain ATCC 204508 / S288c) OX=559292 GN=PDS1 PE=1 SV=1	1	54.6582	1.41545e-146	240.64	235.32	54.658	0	0		NaN									0	0		NaN	0	0		NaN	0	0		NaN	0	0		NaN					0	0		NaN	1
P40316	213	P40316	P40316	Securin	PDS1	sp|P40316|SECU_YEAST Securin OS=Saccharomyces cerevisiae (strain ATCC 204508 / S288c) OX=559292 GN=PDS1 PE=1 SV=1	1	54.6582	0	331.21	311.85	54.658	0	0		NaN									0	0		NaN	0	0		NaN	0	0		NaN	0	0		NaN					0	0		NaN	1
P40316	71	P40316	P40316	Securin	PDS1	sp|P40316|SECU_YEAST Securin OS=Saccharomyces cerevisiae (strain ATCC 204508 / S288c) OX=559292 GN=PDS1 PE=1 SV=1	0.999033	30.1437	1.80399e-56	218.11	171.27	218.11																																					0.994844
P40484	10	P40484	P40484	DBF2 kinase activator protein MOB1	MOB1	sp|P40484|MOB1_YEAST DBF2 kinase activator protein MOB1 OS=Saccharomyces cerevisiae (strain ATCC 204508 / S288c) OX=559292 GN=MOB1 PE=1 SV=2	0.991263	20.5482	4.67922e-05	107.98	93.742	107.98													0	0		NaN													0	0		NaN	0.991263	20.5482	4.67922e-05	107.98
P41832	1344	P41832	P41832	Protein BNI1	BNI1	sp|P41832|BNI1_YEAST Protein BNI1 OS=Saccharomyces cerevisiae (strain ATCC 204508 / S288c) OX=559292 GN=BNI1 PE=1 SV=3	0.896866	9.39324	1.59195e-12	163.91	153.58	163.91	0.853243	7.64484	0.0192382	88.19																					0.896866	9.39324	1.59195e-12	163.91					0	0		NaN
P41901	47	P41901	P41901	Sporulation-regulated protein 3	SPR3	sp|P41901|SPR3_YEAST Sporulation-regulated protein 3 OS=Saccharomyces cerevisiae (strain ATCC 204508 / S288c) OX=559292 GN=SPR3 PE=1 SV=1	0.806973	6.21773	0.00170476	68.895	59.237	68.895					0.806973	6.21773	0.00170476	68.895	0	0		NaN									0	0		NaN									0.725271	4.22937	0.00336383	65.753	0
P42839	120	P42839	P42839	Low affinity vacuolar monovalent cation/H(+) antiporter	VNX1	sp|P42839|VNX1_YEAST Low affinity vacuolar monovalent cation/H(+) antiporter OS=Saccharomyces cerevisiae (strain ATCC 204508 / S288c) OX=559292 GN=VNX1 PE=1 SV=1	0.562753	2.26879	5.82619e-18	167.92	152.35	79.337	0.491192	0	5.82619e-18	167.92	0.562753	2.26879	0.0148113	79.337	0	0		NaN					0.42462	0	0.0213785	67.115					0	0		NaN
P42839	121	P42839	P42839	Low affinity vacuolar monovalent cation/H(+) antiporter	VNX1	sp|P42839|VNX1_YEAST Low affinity vacuolar monovalent cation/H(+) antiporter OS=Saccharomyces cerevisiae (strain ATCC 204508 / S288c) OX=559292 GN=VNX1 PE=1 SV=1	0.491192	0	5.82619e-18	167.92	152.35	167.92	0.491192	0	5.82619e-18	167.92	0.467673	0	0.0148113	43.476	0	0		NaN					0.42462	0	0.0213785	67.115					0	0		NaN
P43603	397	P43603	P43603	LAS seventeen-binding protein 3	LSB3	sp|P43603|LSB3_YEAST LAS seventeen-binding protein 3 OS=Saccharomyces cerevisiae (strain ATCC 204508 / S288c) OX=559292 GN=LSB3 PE=1 SV=3	0.946414	14.5501	0.00016551	122.78	100.31	122.78													0.738428	8.99098	0.00460576	97.273	0	0		NaN	0	0		NaN	0.946414	14.5501	0.00016551	122.78					0	0		NaN
P45819	145	P45819	P45819	Sporulation-specific protein 74	SPO74	sp|P45819|SPO74_YEAST Sporulation-specific protein 74 OS=Saccharomyces cerevisiae (strain ATCC 204508 / S288c) OX=559292 GN=SPO74 PE=1 SV=1	0.897563	9.50111	0.000101027	124.39	108.84	124.39									0	0		NaN													0.897563	9.50111	0.000101027	124.39					0.667778	4.3892	0.00560191	73.245
P45819	95	P45819	P45819	Sporulation-specific protein 74	SPO74	sp|P45819|SPO74_YEAST Sporulation-specific protein 74 OS=Saccharomyces cerevisiae (strain ATCC 204508 / S288c) OX=559292 GN=SPO74 PE=1 SV=1	0.941458	15.0737	0.00069925	115.06	85.152	115.06	0.772246	6.32399	0.0133555	100.69	0	0		NaN	0.741244	4.74757	0.00966128	75.02													0.779022	8.4823	0.0461741	90.653	0.772246	6.32399	0.0133555	100.69	0.941458	15.0737	0.00069925	115.06	0
P46674	866	P46674	P46674	Nuclear mRNA export protein SAC3	SAC3	sp|P46674|SAC3_YEAST Nuclear mRNA export protein SAC3 OS=Saccharomyces cerevisiae (strain ATCC 204508 / S288c) OX=559292 GN=SAC3 PE=1 SV=2	1	94.781	0.000170809	94.781	72.908	94.781																									1	94.781	0.000170809	94.781					0	0		NaN
P46680	15	P46680	P46680	Actin-interacting protein 1	AIP1	sp|P46680|AIP1_YEAST Actin-interacting protein 1 OS=Saccharomyces cerevisiae (strain ATCC 204508 / S288c) OX=559292 GN=AIP1 PE=1 SV=1	0.49999	0	0.000148068	91.701	38.688	91.701	0	0		NaN					0	0		NaN	0	0		NaN	0.499978	0	0.000784296	68.786					0	0		NaN	0.49999	0	0.000148068	91.701	0	0		NaN	0.499746
P48562	351	P48562	P48562	Serine/threonine-protein kinase CLA4	CLA4	sp|P48562|CLA4_YEAST Serine/threonine-protein kinase CLA4 OS=Saccharomyces cerevisiae (strain ATCC 204508 / S288c) OX=559292 GN=CLA4 PE=1 SV=1	0.999874	38.9856	0.0021135	84.169	70.933	84.169																																	0.999874	38.9856	0.0021135	84.169
P50873	495	P50873	P50873	Serine/threonine-protein kinase MRK1	MRK1	sp|P50873|MRK1_YEAST Serine/threonine-protein kinase MRK1 OS=Saccharomyces cerevisiae (strain ATCC 204508 / S288c) OX=559292 GN=MRK1 PE=1 SV=2	0.998092	27.6834	0.000191759	98.368	73.026	98.368																									0.998092	27.6834	0.000191759	98.368
P51601	23	P51601	P51601	GTP cyclohydrolase 1	FOL2	sp|P51601|GCH1_YEAST GTP cyclohydrolase 1 OS=Saccharomyces cerevisiae (strain ATCC 204508 / S288c) OX=559292 GN=FOL2 PE=1 SV=1	0.492824	0	3.77979e-08	62.028	44.67	62.028					0.434595	0	3.77979e-08	58.861	0.465591	0	0.00327589	57.738					0	0		NaN	0.492824	0	0.00216306	62.028													0
P53197	125	P53197	P53197	APC/C activator protein CDH1	CDH1	sp|P53197|CDH1_YEAST APC/C activator protein CDH1 OS=Saccharomyces cerevisiae (strain ATCC 204508 / S288c) OX=559292 GN=CDH1 PE=1 SV=1	0.680576	3.28509	2.31678e-36	190.03	136.01	160.84																					0.680576	3.28509	8.31756e-13	160.84	0.662156	2.92255	2.31678e-36	190.03					0	0		NaN
P80235	389	P80235	P80235	Putative mitochondrial carnitine O-acetyltransferase	YAT1	sp|P80235|CACM_YEAST Putative mitochondrial carnitine O-acetyltransferase OS=Saccharomyces cerevisiae (strain ATCC 204508 / S288c) OX=559292 GN=YAT1 PE=1 SV=2	0.231725	0	8.79097e-05	44.615	41.112	44.615																																					0.231725
P80235	390	P80235	P80235	Putative mitochondrial carnitine O-acetyltransferase	YAT1	sp|P80235|CACM_YEAST Putative mitochondrial carnitine O-acetyltransferase OS=Saccharomyces cerevisiae (strain ATCC 204508 / S288c) OX=559292 GN=YAT1 PE=1 SV=2	0.231725	0	8.79097e-05	44.615	41.112	44.615																																					0.231725
P80235	391	P80235	P80235	Putative mitochondrial carnitine O-acetyltransferase	YAT1	sp|P80235|CACM_YEAST Putative mitochondrial carnitine O-acetyltransferase OS=Saccharomyces cerevisiae (strain ATCC 204508 / S288c) OX=559292 GN=YAT1 PE=1 SV=2	0.231725	0	8.79097e-05	44.615	41.112	44.615																																					0.231725
P80235	392	P80235	P80235	Putative mitochondrial carnitine O-acetyltransferase	YAT1	sp|P80235|CACM_YEAST Putative mitochondrial carnitine O-acetyltransferase OS=Saccharomyces cerevisiae (strain ATCC 204508 / S288c) OX=559292 GN=YAT1 PE=1 SV=2	0.231725	0	8.79097e-05	44.615	41.112	44.615																																					0.231725
Q00955	1157	Q00955	Q00955	Acetyl-CoA carboxylase;Biotin carboxylase	ACC1	sp|Q00955|ACAC_YEAST Acetyl-CoA carboxylase OS=Saccharomyces cerevisiae (strain ATCC 204508 / S288c) OX=559292 GN=ACC1 PE=1 SV=2	0.999993	51.7973	2.1662e-79	228.84	208.75	228.84	0.999716	35.4698	2.26323e-38	193.64					0	0		NaN	0.999879	39.1891	1.13717e-59	181.51					0.999828	37.6506	7.07089e-20	170.16	0.999713	35.4194	8.1093e-79	222.42	0.999115	30.5243	4.95252e-10	155.2	0.999993	51.7973	2.1662e-79	228.84
Q02725	376	Q02725	Q02725	Vacuolar transporter chaperone 3	VTC3	sp|Q02725|VTC3_YEAST Vacuolar transporter chaperone 3 OS=Saccharomyces cerevisiae (strain ATCC 204508 / S288c) OX=559292 GN=VTC3 PE=1 SV=1	0.8821	5.72974	0.00137094	57.679	41.541	41.621	0.739995	1.53217	0.00137094	57.679	0	0		NaN	0.8821	5.72974	0.0176725	41.621	0	0		NaN	0	0		NaN					0	0		NaN	0	0		NaN	0	0		NaN
Q02866	245	Q02866	Q02866	Protein MUK1	MUK1	sp|Q02866|MUK1_YEAST Protein MUK1 OS=Saccharomyces cerevisiae (strain ATCC 204508 / S288c) OX=559292 GN=MUK1 PE=1 SV=1	0.745787	4.72793	0.000151264	121.24	82.364	121.24	0	0		NaN	0	0		NaN									0	0		NaN	0	0		NaN	0.745787	4.72793	0.000151264	121.24	0	0		NaN	0	0		NaN	0
Q03018	13	Q03018	Q03018	Separin	ESP1	sp|Q03018|ESP1_YEAST Separin OS=Saccharomyces cerevisiae (strain ATCC 204508 / S288c) OX=559292 GN=ESP1 PE=1 SV=2	0.985106	18.4476	0.000444641	127.2	117.51	96.773																																					0.981303
Q03063	272	Q03063	Q03063	Down-regulator of invasive growth 1	DIG1	sp|Q03063|DIG1_YEAST Down-regulator of invasive growth 1 OS=Saccharomyces cerevisiae (strain ATCC 204508 / S288c) OX=559292 GN=DIG1 PE=1 SV=1	0.999821	37.7275	8.11913e-65	192.24	181.14	192.24																									0.982575	17.8176	3.02839e-07	145.43	0	0		NaN	0.999821	37.7275	8.11913e-65	192.24
Q03208	61	Q03208	Q03208	Uncharacterized protein YML119W		sp|Q03208|YML9_YEAST Uncharacterized protein YML119W OS=Saccharomyces cerevisiae (strain ATCC 204508 / S288c) OX=559292 GN=YML119W PE=1 SV=1	0.922823	10.7763	3.5965e-13	161.91	148.93	111.92	0.825174	6.75165	0.00192951	102.89	0.921914	10.7212	0.000889081	117.67	0.90435	9.7569	0.00956604	86.517	0.908196	9.95334	0.0122707	83.418									0.824137	6.70825	3.5965e-13	161.91	0.910493	10.0742	0.00118823	123.36	0.922823	10.7763	0.000559493	111.92
Q03361	48	Q03361	Q03361	Uncharacterized protein JIP4	JIP4	sp|Q03361|JIP4_YEAST Uncharacterized protein JIP4 OS=Saccharomyces cerevisiae (strain ATCC 204508 / S288c) OX=559292 GN=JIP4 PE=1 SV=2	0.832113	1.13299	0.00201908	55.549	35.246	55.549					0.832113	1.13299	0.00201908	55.549
Q03361	51	Q03361	Q03361	Uncharacterized protein JIP4	JIP4	sp|Q03361|JIP4_YEAST Uncharacterized protein JIP4 OS=Saccharomyces cerevisiae (strain ATCC 204508 / S288c) OX=559292 GN=JIP4 PE=1 SV=2	0.783566	0	0.00201908	55.549	35.246	55.549					0.783566	0	0.00201908	55.549
Q03361	55	Q03361	Q03361	Uncharacterized protein JIP4	JIP4	sp|Q03361|JIP4_YEAST Uncharacterized protein JIP4 OS=Saccharomyces cerevisiae (strain ATCC 204508 / S288c) OX=559292 GN=JIP4 PE=1 SV=2	0.783566	0	0.00201908	55.549	35.246	55.549					0.783566	0	0.00201908	55.549
Q03361	56	Q03361	Q03361	Uncharacterized protein JIP4	JIP4	sp|Q03361|JIP4_YEAST Uncharacterized protein JIP4 OS=Saccharomyces cerevisiae (strain ATCC 204508 / S288c) OX=559292 GN=JIP4 PE=1 SV=2	0.783566	0	0.00201908	55.549	35.246	55.549					0.783566	0	0.00201908	55.549
Q03361	57	Q03361	Q03361	Uncharacterized protein JIP4	JIP4	sp|Q03361|JIP4_YEAST Uncharacterized protein JIP4 OS=Saccharomyces cerevisiae (strain ATCC 204508 / S288c) OX=559292 GN=JIP4 PE=1 SV=2	0.783566	0	0.00201908	55.549	35.246	55.549					0.783566	0	0.00201908	55.549
Q03695	186	Q03695	Q03695	Uncharacterized protein YMR206W		sp|Q03695|YM58_YEAST Uncharacterized protein YMR206W OS=Saccharomyces cerevisiae (strain ATCC 204508 / S288c) OX=559292 GN=YMR206W PE=4 SV=1	0.999084	31.2668	1.63355e-22	170.06	153.66	130.36	0.994834	23.632	1.95689e-17	166.06	0.999084	31.2668	1.88697e-06	130.36	0.998649	31.6988	1.63355e-22	170.06
Q04110	170	Q04110	Q04110	Protein ECM11	ECM11	sp|Q04110|ECM11_YEAST Protein ECM11 OS=Saccharomyces cerevisiae (strain ATCC 204508 / S288c) OX=559292 GN=ECM11 PE=1 SV=1	0.928855	12.2131	7.28573e-19	168.67	117.4	116.19	0	0		NaN	0	0		NaN					0.928855	12.2131	0.000104657	116.19					0.779373	5.63753	0.000956292	105.66	0.790324	5.79513	7.28573e-19	168.67	0	0		NaN	0	0		NaN	0
Q04110	16	Q04110	Q04110	Protein ECM11	ECM11	sp|Q04110|ECM11_YEAST Protein ECM11 OS=Saccharomyces cerevisiae (strain ATCC 204508 / S288c) OX=559292 GN=ECM11 PE=1 SV=1	0.970147	15.1926	0.00182213	113.47	102.03	113.47	0	0		NaN					0.834241	7.32273	0.00221854	98.281	0.799254	6.00571	0.0321924	86.367	0.779791	5.58509	0.017699	58.885	0.794262	5.89113	0.0111133	75.376	0.970147	15.1926	0.00182213	113.47	0.668538	3.05163	0.00558692	79.393	0.715757	4.01973	0.0391906	80.361
Q04110	19	Q04110	Q04110	Protein ECM11	ECM11	sp|Q04110|ECM11_YEAST Protein ECM11 OS=Saccharomyces cerevisiae (strain ATCC 204508 / S288c) OX=559292 GN=ECM11 PE=1 SV=1	0.648985	2.66933	7.07777e-27	186.43	153.8	186.43	0	0		NaN	0.648985	2.66933	7.07777e-27	186.43	0.499972	0	0.0142507	98.281
Q04383	2	Q04383	Q04383	Protein PLM2	PLM2	sp|Q04383|PLM2_YEAST Protein PLM2 OS=Saccharomyces cerevisiae (strain ATCC 204508 / S288c) OX=559292 GN=PLM2 PE=1 SV=1	0.497786	2.97184	0.00130225	67.563	8.2131	58.433	0.333333	0	0.0108963	49.418	0.46542	0	0.00191266	64.711	0.497786	2.97184	0.00325669	58.433	0.336776	0.067108	0.00180286	65.224					0.333333	0	0.00178555	65.305	0.462219	0	0.00157286	66.299	0.333333	0	0.01177	48.423	0.333333	0	0.00130225	67.563
Q04383	8	Q04383	Q04383	Protein PLM2	PLM2	sp|Q04383|PLM2_YEAST Protein PLM2 OS=Saccharomyces cerevisiae (strain ATCC 204508 / S288c) OX=559292 GN=PLM2 PE=1 SV=1	0.495823	0	0.000783831	72.928	37.66	64.191	0.333333	0	0.0108963	49.418	0.46542	0	0.00191266	64.711	0	0		NaN									0.333333	0	0.00178555	65.305	0.495823	0	0.00157286	66.299	0.460898	0	0.000783831	72.928	0.333333	0	0.00130225	67.563	0.476891
Q04383	9	Q04383	Q04383	Protein PLM2	PLM2	sp|Q04383|PLM2_YEAST Protein PLM2 OS=Saccharomyces cerevisiae (strain ATCC 204508 / S288c) OX=559292 GN=PLM2 PE=1 SV=1	0.495823	0	0.000783831	72.928	37.66	64.191	0.333333	0	0.0108963	49.418	0.333333	0	0.0128651	47.187	0	0		NaN									0.333333	0	0.00178555	65.305	0.495823	0	0.00202406	64.191	0.460898	0	0.000783831	72.928	0.333333	0	0.00130225	67.563	0.476891
Q05567	214	Q05567	Q05567	Sphingosine-1-phosphate lyase	DPL1	sp|Q05567|SGPL_YEAST Sphingosine-1-phosphate lyase OS=Saccharomyces cerevisiae (strain ATCC 204508 / S288c) OX=559292 GN=DPL1 PE=1 SV=1	1	68.5046	3.00725e-05	98.055	50.452	98.055					0	0		NaN					0.995169	23.1385	0.00786056	47.228	0	0		NaN					0.999835	37.8293	0.00111255	66.19	0.9979	26.7678	0.00410892	54.539	1	68.5046	3.00725e-05	98.055
Q05790	193	Q05790	Q05790	Probable glycosidase CRR1	CRR1	sp|Q05790|CRR1_YEAST Probable glycosidase CRR1 OS=Saccharomyces cerevisiae (strain ATCC 204508 / S288c) OX=559292 GN=CRR1 PE=2 SV=1	0.999999	62.9014	0.0022243	64.091	35.348	64.091
Q07653	41	Q07653	Q07653	Protein HBT1	HBT1	sp|Q07653|HBT1_YEAST Protein HBT1 OS=Saccharomyces cerevisiae (strain ATCC 204508 / S288c) OX=559292 GN=HBT1 PE=1 SV=1	0.800336	6.18281	7.01485e-27	186.29	158.43	186.29	0.432199	0	0.0241185	89.507									0	0		NaN									0	0		NaN
Q07653	43	Q07653	Q07653	Protein HBT1	HBT1	sp|Q07653|HBT1_YEAST Protein HBT1 OS=Saccharomyces cerevisiae (strain ATCC 204508 / S288c) OX=559292 GN=HBT1 PE=1 SV=1	0.630739	2.49044	7.36101e-05	135.14	114.76	135.14	0.432199	0	0.0241185	89.507					0.630739	2.49044	7.36101e-05	135.14	0	0		NaN					0.535417	1.48569	0.000663017	121.45	0	0		NaN
Q07653	1036	Q07653	Q07653	Protein HBT1	HBT1	sp|Q07653|HBT1_YEAST Protein HBT1 OS=Saccharomyces cerevisiae (strain ATCC 204508 / S288c) OX=559292 GN=HBT1 PE=1 SV=1	0.999646	36.5392	0.000192187	122.45	93.641	85.837									0.996134	24.2648	0.0336831	82.069	0	0		NaN	0	0		NaN	0	0		NaN	0.999646	36.5392	0.0237602	85.837					0.999183	31.0188	0.00520061	97.551
Q07653	338	Q07653	Q07653	Protein HBT1	HBT1	sp|Q07653|HBT1_YEAST Protein HBT1 OS=Saccharomyces cerevisiae (strain ATCC 204508 / S288c) OX=559292 GN=HBT1 PE=1 SV=1	0.481911	0	0.00196128	71.853	64.651	71.853
Q07653	339	Q07653	Q07653	Protein HBT1	HBT1	sp|Q07653|HBT1_YEAST Protein HBT1 OS=Saccharomyces cerevisiae (strain ATCC 204508 / S288c) OX=559292 GN=HBT1 PE=1 SV=1	0.481911	0	0.00196128	71.853	64.651	71.853
Q07653	671	Q07653	Q07653	Protein HBT1	HBT1	sp|Q07653|HBT1_YEAST Protein HBT1 OS=Saccharomyces cerevisiae (strain ATCC 204508 / S288c) OX=559292 GN=HBT1 PE=1 SV=1	1	90.4775	1.65498e-07	109.55	92.715	109.55																																					1
Q08548	610	Q08548	Q08548	Lysophospholipid acyltransferase	ALE1	sp|Q08548|ALE1_YEAST Lysophospholipid acyltransferase OS=Saccharomyces cerevisiae (strain ATCC 204508 / S288c) OX=559292 GN=ALE1 PE=1 SV=1	0.956356	14.1512	0.000542525	92.063	72.229	92.063	0.89749	11.6	0.00839276	69.92	0	0		NaN					0	0		NaN									0.956356	14.1512	0.000542525	92.063					0.710184	4.82768	0.0398231	50.897
Q08981	102	Q08981	Q08981	APC/C-CDH1 modulator 1	ACM1	sp|Q08981|ACM1_YEAST APC/C-CDH1 modulator 1 OS=Saccharomyces cerevisiae (strain ATCC 204508 / S288c) OX=559292 GN=ACM1 PE=1 SV=1	0.992782	21.3936	2.24694e-11	80.116	71.352	80.116									0.992782	21.3936	2.24694e-11	80.116
Q12100	104	Q12100	Q12100	Probable serine/threonine-protein kinase RTK1	RTK1	sp|Q12100|RTK1_YEAST Probable serine/threonine-protein kinase RTK1 OS=Saccharomyces cerevisiae (strain ATCC 204508 / S288c) OX=559292 GN=RTK1 PE=1 SV=1	0.838899	11.438	2.76403e-05	133.78	118.58	74.147									0.68152	6.45999	2.76403e-05	133.78																									0.838899
Q12280	49	Q12280	Q12280	Ras GTPase-activating-like protein IQG1	IQG1	sp|Q12280|IQG1_YEAST Ras GTPase-activating-like protein IQG1 OS=Saccharomyces cerevisiae (strain ATCC 204508 / S288c) OX=559292 GN=IQG1 PE=1 SV=1	0.964926	14.3952	3.3116e-09	119.92	90.594	119.92	0.964926	14.3952	3.3116e-09	119.92	0	0		NaN	0.746107	4.68152	0.0114402	95.751									0	0		NaN
Q12329	213	Q12329	Q12329	Heat shock protein 42	HSP42	sp|Q12329|HSP42_YEAST Heat shock protein 42 OS=Saccharomyces cerevisiae (strain ATCC 204508 / S288c) OX=559292 GN=HSP42 PE=1 SV=1	0.695778	0.717423	4.58128e-16	120.23	114.32	72.22	0.32692	0	0.00663294	43.583	0.634041	0.505242	4.58128e-16	120.23	0.695778	0.717423	3.21264e-10	102.01	0	0		NaN	0	0		NaN	0.332828	0	0.000222569	68.942					0	0		NaN	0.317649	0	3.88403e-05	57.278
Q12329	214	Q12329	Q12329	Heat shock protein 42	HSP42	sp|Q12329|HSP42_YEAST Heat shock protein 42 OS=Saccharomyces cerevisiae (strain ATCC 204508 / S288c) OX=559292 GN=HSP42 PE=1 SV=1	0.642653	0	8.55871e-11	111.05	107.95	45.07	0.32692	0	0.00663294	43.583	0.596301	0	8.55871e-11	111.05	0.642653	0	1.70958e-05	72.22	0	0		NaN	0	0		NaN	0.332828	0	0.000222569	68.942					0	0		NaN	0.317649	0	3.88403e-05	57.278
Q12329	215	Q12329	Q12329	Heat shock protein 42	HSP42	sp|Q12329|HSP42_YEAST Heat shock protein 42 OS=Saccharomyces cerevisiae (strain ATCC 204508 / S288c) OX=559292 GN=HSP42 PE=1 SV=1	0.642653	0	8.55871e-11	111.05	107.95	45.07	0.32692	0	0.00663294	43.583	0.596301	0	8.55871e-11	111.05	0.642653	0	1.70958e-05	72.22	0	0		NaN	0	0		NaN	0.332828	0	0.000222569	68.942					0	0		NaN	0.317649	0	3.88403e-05	57.278
Q12329	223	Q12329	Q12329	Heat shock protein 42	HSP42	sp|Q12329|HSP42_YEAST Heat shock protein 42 OS=Saccharomyces cerevisiae (strain ATCC 204508 / S288c) OX=559292 GN=HSP42 PE=1 SV=1	0.999006	34.8429	0.000128629	83.198	81.218	79.458	0.995597	28.5597	0.000725849	55.702	0.999006	34.8429	0.000190283	79.458	0.996742	29.6285	0.000128629	83.198	0	0		NaN	0.967191	19.5051	0.000135277	49.25	0.982987	22.4803	0.0011203	53.089					0.991826	25.6572	0.00028418	64.532	0.87669	13.309	0.00575625	44.267
Q12329	2	Q12329	Q12329	Heat shock protein 42	HSP42	sp|Q12329|HSP42_YEAST Heat shock protein 42 OS=Saccharomyces cerevisiae (strain ATCC 204508 / S288c) OX=559292 GN=HSP42 PE=1 SV=1	0.51355	1.12438	3.59464e-10	121.79	110.34	121.79	0.51355	1.12438	3.59464e-10	121.79
Q12379	169	Q12379	Q12379	Anaphase-promoting complex subunit SWM1	SWM1	sp|Q12379|SWM1_YEAST Anaphase-promoting complex subunit SWM1 OS=Saccharomyces cerevisiae (strain ATCC 204508 / S288c) OX=559292 GN=SWM1 PE=1 SV=1	1	145.52	3.54801e-08	145.52	129.76	145.52									0	0		NaN	0	0		NaN					0	0		NaN									1	145.52	3.54801e-08	145.52
Q12494	646	Q12494	Q12494	Inositol hexakisphosphate kinase 1	KCS1	sp|Q12494|KCS1_YEAST Inositol hexakisphosphate kinase 1 OS=Saccharomyces cerevisiae (strain ATCC 204508 / S288c) OX=559292 GN=KCS1 PE=1 SV=1	0.935783	11.6352	0.00139473	103.6	72.699	103.6									0	0		NaN	0.896837	9.39346	0.0415213	58.658	0	0		NaN					0.935783	11.6352	0.00139473	103.6	0	0		NaN	0	0		NaN
		REV__P38777	REV__P38777				0.562066	1.09708	0.0023581	72.652	37.96	72.652	0.562066	1.09708	0.0023581	72.652																													0	0		NaN
CON__ENSEMBL:ENSP00000377550	168	CON__ENSEMBL:ENSP00000377550	CON__ENSEMBL:ENSP00000377550				0.838285	7.14641	0.0276294	41.967	31.909	41.967																									0.838285	7.14641	0.0276294	41.967
O14464	5	O14464	O14464	54S ribosomal protein RTC6, mitochondrial	RTC6	sp|O14464|RTC6_YEAST 54S ribosomal protein RTC6, mitochondrial OS=Saccharomyces cerevisiae (strain ATCC 204508 / S288c) OX=559292 GN=RTC6 PE=1 SV=1	0.999963	47.2879	0.00506512	47.288	27.71	47.288	0	0		NaN					0	0		NaN	0	0		NaN									0.999963	47.2879	0.00506512	47.288
P00546	169	P00546	P00546	Cyclin-dependent kinase 1	CDC28	sp|P00546|CDK1_YEAST Cyclin-dependent kinase 1 OS=Saccharomyces cerevisiae (strain ATCC 204508 / S288c) OX=559292 GN=CDC28 PE=1 SV=1	1	106.723	4.82292e-49	219.43	189.23	219.43	0.999	30.0097	4.68606e-05	101.71	1	79.4899	7.58506e-25	184.31	1	73.0812	1.25268e-12	160.38	1	87.3128	6.90901e-39	201	0.999999	61.2613	5.95218e-10	154.36	1	66.3971	8.0494e-25	184.1	1	71.1264	2.28997e-24	177.1	1	101.638	4.79338e-39	203.61	1	88.4209	2.28997e-24	177.1	1
P00546	18	P00546	P00546	Cyclin-dependent kinase 1	CDC28	sp|P00546|CDK1_YEAST Cyclin-dependent kinase 1 OS=Saccharomyces cerevisiae (strain ATCC 204508 / S288c) OX=559292 GN=CDC28 PE=1 SV=1	1	98.0904	2.11631e-15	176.42	154.34	176.42	1	80.4352	6.90829e-05	125.46	0.999995	53.2881	0.00207766	101.71	0.999284	31.4666	0.0562936	70.488	0	0		NaN	0.999999	59.5795	0.00982255	90.653	1	86.2443	5.35316e-07	144.1	1	98.0904	2.11631e-15	176.42	1	69.1635	7.80886e-05	117.45	0	0		NaN
P05737;Q12213	8;8	P05737;Q12213	P05737	60S ribosomal protein L7-A;60S ribosomal protein L7-B	RPL7A;RPL7B	sp|P05737|RL7A_YEAST 60S ribosomal protein L7-A OS=Saccharomyces cerevisiae (strain ATCC 204508 / S288c) OX=559292 GN=RPL7A PE=1 SV=3;sp|Q12213|RL7B_YEAST 60S ribosomal protein L7-B OS=Saccharomyces cerevisiae (strain ATCC 204508 / S288c) OX=559292 GN=RPL7	0.999962	44.2294	0.00236558	107.45	80.493	101.39	0	0		NaN	0.99941	32.2864	0.0183224	84.479	0	0		NaN	0.999962	44.2294	0.00236558	101.39	0.999694	35.1363	0.0670144	73.887	0	0		NaN	0.999331	31.7408	0.0470865	73.951	0.99977	36.3732	0.0445506	74.611	0	0		NaN	0.999613
P06634	234	P06634	P06634	ATP-dependent RNA helicase DED1	DED1	sp|P06634|DED1_YEAST ATP-dependent RNA helicase DED1 OS=Saccharomyces cerevisiae (strain ATCC 204508 / S288c) OX=559292 GN=DED1 PE=1 SV=2	1	73.3264	0.00379183	94.114	73.594	94.114					0	0		NaN					0.999971	45.3676	0.0453233	71.379	1	73.3264	0.00379183	94.114	0	0		NaN					0.999877	39.1646	0.0648932	63.419	0	0		NaN
P07866	317	P07866	P07866	Guanine nucleotide exchange factor LTE1	LTE1	sp|P07866|LTE1_YEAST Guanine nucleotide exchange factor LTE1 OS=Saccharomyces cerevisiae (strain ATCC 204508 / S288c) OX=559292 GN=LTE1 PE=1 SV=2	1	70.9084	0.000812449	78.516	44.778	70.908	1	63.2161	0.0327797	63.216					1	64.7115	0.0334091	64.711	1	62.8229	0.0368686	64.654	0	0		NaN	1	60.8284	0.028459	67.414	1	72.23	0.0222393	72.23	1	63.3973	0.0442408	63.397	1	70.9084	0.000812449	78.516
P07866	718	P07866	P07866	Guanine nucleotide exchange factor LTE1	LTE1	sp|P07866|LTE1_YEAST Guanine nucleotide exchange factor LTE1 OS=Saccharomyces cerevisiae (strain ATCC 204508 / S288c) OX=559292 GN=LTE1 PE=1 SV=2	0.5	0	0.0334402	92.866	32.038	92.866																									0.5	0	0.0334402	92.866
P07866	561	P07866	P07866	Guanine nucleotide exchange factor LTE1	LTE1	sp|P07866|LTE1_YEAST Guanine nucleotide exchange factor LTE1 OS=Saccharomyces cerevisiae (strain ATCC 204508 / S288c) OX=559292 GN=LTE1 PE=1 SV=2	0.462003	1.11745	0.0110712	97.741	79.516	97.741													0.462003	1.11745	0.0110712	97.741					0	0		NaN
P07866	793	P07866	P07866	Guanine nucleotide exchange factor LTE1	LTE1	sp|P07866|LTE1_YEAST Guanine nucleotide exchange factor LTE1 OS=Saccharomyces cerevisiae (strain ATCC 204508 / S288c) OX=559292 GN=LTE1 PE=1 SV=2	0.999034	30.1476	5.24718e-42	196.76	177.15	196.76	0.997513	26.0453	1.10312e-22	169.77	0.973342	15.6774	3.82179e-32	187.07	0.815985	6.58019	3.12594e-06	119.54	0.884321	8.87985	4.98339e-07	132.6	0.999034	30.1476	5.24718e-42	196.76	0.992152	21.0645	1.53791e-31	184.6	0.971297	15.3806	1.44493e-22	167.51	0.856207	7.83188	6.98774e-11	144.92	0.994926	22.9491	5.37008e-11	147.35
P07866	795	P07866	P07866	Guanine nucleotide exchange factor LTE1	LTE1	sp|P07866|LTE1_YEAST Guanine nucleotide exchange factor LTE1 OS=Saccharomyces cerevisiae (strain ATCC 204508 / S288c) OX=559292 GN=LTE1 PE=1 SV=2	0.493205	0.370629	0.000121259	82.849	75.316	82.849									0.493205	0.370629	0.000121259	82.849													0	0		NaN	0	0		NaN
P0CY07;P0CY06	21;21	P0CY07	P0CY07	Silenced mating-type protein ALPHA1;Mating-type protein ALPHA1	HMLALPHA1;MATALPHA1	sp|P0CY07|HMAL1_YEAST Silenced mating-type protein ALPHA1 OS=Saccharomyces cerevisiae (strain ATCC 204508 / S288c) OX=559292 GN=HMLALPHA1 PE=3 SV=1;sp|P0CY06|MTAL1_YEAST Mating-type protein ALPHA1 OS=Saccharomyces cerevisiae (strain ATCC 204508 / S288c) OX	0.499441	0	0.0287853	47.198	7.1962	47.198	0	0		NaN	0.499441	0	0.0287853	47.198													0	0		NaN	0	0		NaN					0	0		NaN
P14291	698	P14291	P14291	Protein RED1	RED1	sp|P14291|RED1_YEAST Protein RED1 OS=Saccharomyces cerevisiae (strain ATCC 204508 / S288c) OX=559292 GN=RED1 PE=1 SV=1	1	102.091	7.44851e-50	200.99	185.9	191.71	1	69.8099	7.44851e-50	200.99	1	102.091	1.98523e-42	191.71	0.973176	19.0366	0.013942	52.061									0	0		NaN
P14291	417	P14291	P14291	Protein RED1	RED1	sp|P14291|RED1_YEAST Protein RED1 OS=Saccharomyces cerevisiae (strain ATCC 204508 / S288c) OX=559292 GN=RED1 PE=1 SV=1	1	90.1488	8.29888e-11	146.15	126.85	90.149	0.989812	23.9707	0.000983762	84.499	0.999999	59.5715	8.29888e-11	146.15	1	114.968	0.00112583	114.97	0	0		NaN	0	0		NaN	1	90.827	0.000694816	90.827	1	90.1488	0.0223077	90.149	0	0		NaN
P19158	966	P19158	P19158	Inhibitory regulator protein IRA2	IRA2	sp|P19158|IRA2_YEAST Inhibitory regulator protein IRA2 OS=Saccharomyces cerevisiae (strain ATCC 204508 / S288c) OX=559292 GN=IRA2 PE=1 SV=2	0.671713	3.26291	0.00261055	91.093	69.646	91.093	0.671713	3.26291	0.00261055	91.093	0	0		NaN	0	0		NaN																					0	0		NaN
P19524	1061	P19524	P19524	Myosin-2	MYO2	sp|P19524|MYO2_YEAST Myosin-2 OS=Saccharomyces cerevisiae (strain ATCC 204508 / S288c) OX=559292 GN=MYO2 PE=1 SV=1	0.999422	32.3791	0.0309226	42.338	22.289	42.338									0.999422	32.3791	0.0309226	42.338
P20050	535	P20050	P20050	Meiosis-specific protein HOP1	HOP1	sp|P20050|HOP1_YEAST Meiosis-specific protein HOP1 OS=Saccharomyces cerevisiae (strain ATCC 204508 / S288c) OX=559292 GN=HOP1 PE=1 SV=2	0.271087	0	6.38726e-08	82.157	76.727	52.276									0	0		NaN					0	0		NaN					0	0		NaN					0.271087	0	6.38726e-08	82.157
P21192	713	P21192	P21192	Metallothionein expression activator	ACE2	sp|P21192|ACE2_YEAST Metallothionein expression activator OS=Saccharomyces cerevisiae (strain ATCC 204508 / S288c) OX=559292 GN=ACE2 PE=1 SV=1	0.498506	0	0.0131489	72.681	52.394	72.681					0.498506	0	0.0131489	72.681
P21268	306	P21268	P21268	Cyclin-dependent kinase inhibitor FAR1	FAR1	sp|P21268|FAR1_YEAST Cyclin-dependent kinase inhibitor FAR1 OS=Saccharomyces cerevisiae (strain ATCC 204508 / S288c) OX=559292 GN=FAR1 PE=1 SV=2	1	78.8658	7.93873e-06	143.43	132.53	143.43	0.999998	57.5148	0.00149708	104.2	0.998901	29.7598	0.000393597	112.34	0.999985	48.3808	0.000771518	109.35	0.999993	51.4018	0.000841839	119.45	0	0		NaN	0	0		NaN	1	78.7166	0.000759688	126.26	1	74.326	1.26039e-05	142.74	1	78.8658	7.93873e-06	143.43
P21269-3	2	P21269-3	P21269-3	CCA tRNA nucleotidyltransferase, mitochondrial	CCA1	sp|P21269-3|CCA1_YEAST Isoform Cytoplasmic+nuclear 2 of CCA tRNA nucleotidyltransferase, mitochondrial OS=Saccharomyces cerevisiae (strain ATCC 204508 / S288c) OX=559292 GN=CCA1	0.499982	0	0.00756461	40.589	26.028	40.589																																	0.499982	0	0.00756461	40.589
P21269-3	14	P21269-3	P21269-3	CCA tRNA nucleotidyltransferase, mitochondrial	CCA1	sp|P21269-3|CCA1_YEAST Isoform Cytoplasmic+nuclear 2 of CCA tRNA nucleotidyltransferase, mitochondrial OS=Saccharomyces cerevisiae (strain ATCC 204508 / S288c) OX=559292 GN=CCA1	0.500018	0	0.00756461	40.589	26.028	40.589																																	0.500018	0	0.00756461	40.589
P21269-3	16	P21269-3	P21269-3	CCA tRNA nucleotidyltransferase, mitochondrial	CCA1	sp|P21269-3|CCA1_YEAST Isoform Cytoplasmic+nuclear 2 of CCA tRNA nucleotidyltransferase, mitochondrial OS=Saccharomyces cerevisiae (strain ATCC 204508 / S288c) OX=559292 GN=CCA1	0.500018	0	0.00756461	40.589	26.028	40.589																																	0.500018	0	0.00756461	40.589
P22133	6	P22133	P22133	Malate dehydrogenase, cytoplasmic	MDH2	sp|P22133|MDHC_YEAST Malate dehydrogenase, cytoplasmic OS=Saccharomyces cerevisiae (strain ATCC 204508 / S288c) OX=559292 GN=MDH2 PE=1 SV=2	0.99911	32.683	3.05631e-07	140.43	122.36	140.43	0	0		NaN	0.99819	27.6696	9.19481e-06	139.64	0	0		NaN	0.982568	17.8937	0.000504263	107.11	0.966839	14.9552	0.000329588	109.07	0.981892	17.386	0.00149132	100.11					0.993179	22.2208	7.34002e-05	113.53	0.993222	21.9301	3.05631e-07	119.02	0
P22213	105	P22213	P22213	Protein SLY1	SLY1	sp|P22213|SLY1_YEAST Protein SLY1 OS=Saccharomyces cerevisiae (strain ATCC 204508 / S288c) OX=559292 GN=SLY1 PE=1 SV=1	0.993635	22.348	0.00246089	53.237	33.476	53.237																	0.993635	22.348	0.00246089	53.237
P22215	4	P22215	P22215	Uncharacterized transporter SLY41	SLY41	sp|P22215|SLY41_YEAST Uncharacterized transporter SLY41 OS=Saccharomyces cerevisiae (strain ATCC 204508 / S288c) OX=559292 GN=SLY41 PE=1 SV=2	0.666667	0	0.0318363	44.447	24.66	44.447																																	0.666667	0	0.0318363	44.447
P22215	7	P22215	P22215	Uncharacterized transporter SLY41	SLY41	sp|P22215|SLY41_YEAST Uncharacterized transporter SLY41 OS=Saccharomyces cerevisiae (strain ATCC 204508 / S288c) OX=559292 GN=SLY41 PE=1 SV=2	0.666667	0	0.0318363	44.447	24.66	44.447																																	0.666667	0	0.0318363	44.447
P25335	266	P25335	P25335	Allantoicase	DAL2	sp|P25335|ALLC_YEAST Allantoicase OS=Saccharomyces cerevisiae (strain ATCC 204508 / S288c) OX=559292 GN=DAL2 PE=1 SV=1	1	96.4957	0.00707486	108.7	81.668	108.7	0	0		NaN					0	0		NaN	1	77.8989	0.0438735	85.813	0.999939	45.1779	0.0254306	50.305	0	0		NaN	1	96.4957	0.00707486	108.7	1	78.1591	0.0453323	84.479	1	90.1142	0.0157963	101.39
P25336	6	P25336	P25336	DNA mismatch repair protein MSH3	MSH3	sp|P25336|MSH3_YEAST DNA mismatch repair protein MSH3 OS=Saccharomyces cerevisiae (strain ATCC 204508 / S288c) OX=559292 GN=MSH3 PE=1 SV=2	0.998732	28.9647	0.0261362	43.083	22.528	43.083	0.998732	28.9647	0.0261362	43.083	0	0		NaN	0	0		NaN	0	0		NaN	0	0		NaN	0	0		NaN	0	0		NaN					0	0		NaN
P25558	1566	P25558	P25558	Bud site selection protein 3	BUD3	sp|P25558|BUD3_YEAST Bud site selection protein 3 OS=Saccharomyces cerevisiae (strain ATCC 204508 / S288c) OX=559292 GN=BUD3 PE=1 SV=2	0.99988	39.1904	6.22224e-05	119.88	87.56	119.88	0.999443	32.5424	0.00984665	98.105	0.746234	4.68441	0.0285991	69.864	0	0		NaN	0	0		NaN					0	0		NaN	0.99988	39.1904	6.22224e-05	119.88
P29465	601	P29465	P29465	Chitin synthase 3	CHS3	sp|P29465|CHS3_YEAST Chitin synthase 3 OS=Saccharomyces cerevisiae (strain ATCC 204508 / S288c) OX=559292 GN=CHS3 PE=1 SV=3	0.24996	0	0.0188094	54.539	32.201	54.539	0	0		NaN																					0.24996	0	0.0188094	54.539
P29465	605	P29465	P29465	Chitin synthase 3	CHS3	sp|P29465|CHS3_YEAST Chitin synthase 3 OS=Saccharomyces cerevisiae (strain ATCC 204508 / S288c) OX=559292 GN=CHS3 PE=1 SV=3	0.24996	0	0.0188094	54.539	32.201	54.539	0	0		NaN																					0.24996	0	0.0188094	54.539
P29539	576	P29539	P29539	Telomere length regulator protein RIF1	RIF1	sp|P29539|RIF1_YEAST Telomere length regulator protein RIF1 OS=Saccharomyces cerevisiae (strain ATCC 204508 / S288c) OX=559292 GN=RIF1 PE=1 SV=3	1	44.447	0.0196271	44.447	12.513	44.447	0	0		NaN	0	0		NaN									0	0		NaN					0	0		NaN	1	44.447	0.0196271	44.447
P29539	581	P29539	P29539	Telomere length regulator protein RIF1	RIF1	sp|P29539|RIF1_YEAST Telomere length regulator protein RIF1 OS=Saccharomyces cerevisiae (strain ATCC 204508 / S288c) OX=559292 GN=RIF1 PE=1 SV=3	1	44.447	0.0196271	44.447	12.513	44.447	0	0		NaN	0	0		NaN									0	0		NaN					0	0		NaN	1	44.447	0.0196271	44.447
P32074	633	P32074	P32074	Coatomer subunit gamma	SEC21	sp|P32074|COPG_YEAST Coatomer subunit gamma OS=Saccharomyces cerevisiae (strain ATCC 204508 / S288c) OX=559292 GN=SEC21 PE=1 SV=2	0.293969	0.62585	0.00890493	56.215	43.552	56.215	0	0		NaN	0.293969	0.62585	0.00890493	56.215	0	0		NaN
P32074	637	P32074	P32074	Coatomer subunit gamma	SEC21	sp|P32074|COPG_YEAST Coatomer subunit gamma OS=Saccharomyces cerevisiae (strain ATCC 204508 / S288c) OX=559292 GN=SEC21 PE=1 SV=2	0.577339	1.35572	5.20597e-30	167.71	143.42	167.71	0	0		NaN					0.577339	1.35572	5.20597e-30	167.71
P32074	638	P32074	P32074	Coatomer subunit gamma	SEC21	sp|P32074|COPG_YEAST Coatomer subunit gamma OS=Saccharomyces cerevisiae (strain ATCC 204508 / S288c) OX=559292 GN=SEC21 PE=1 SV=2	0.965418	14.4627	5.83939e-09	150.01	134.64	150.01	0	0		NaN	0.965418	14.4627	5.83939e-09	150.01	0.798469	5.99389	0.000948891	124.2									0.68903	3.61763	0.00649416	84.14	0.838237	7.49349	0.0112623	77.222					0.614498	4.56438	0.0377325	63.681
P32336	147	P32336	P32336	Protein NUD1	NUD1	sp|P32336|NUD1_YEAST Protein NUD1 OS=Saccharomyces cerevisiae (strain ATCC 204508 / S288c) OX=559292 GN=NUD1 PE=1 SV=2	0.991901	20.8802	9.95914e-18	170.66	133.23	145													0.991901	20.8802	5.82467e-09	145	0.951241	12.9024	1.29114e-17	168.76	0.96414	14.2953	9.95914e-18	170.66									0.926384	10.9982	0.00185615	99.161
P32385	18	P32385	P32385	Ribonucleoprotein 1	RNP1	sp|P32385|RNP1_YEAST Ribonucleoprotein 1 OS=Saccharomyces cerevisiae (strain ATCC 204508 / S288c) OX=559292 GN=RNP1 PE=4 SV=2	0.815684	9.47109	0.0229232	54.608	44.376	54.608																					0.815684	9.47109	0.0229232	54.608
P32385	24	P32385	P32385	Ribonucleoprotein 1	RNP1	sp|P32385|RNP1_YEAST Ribonucleoprotein 1 OS=Saccharomyces cerevisiae (strain ATCC 204508 / S288c) OX=559292 GN=RNP1 PE=4 SV=2	0.999745	39.6654	0.0229232	54.608	44.376	54.608																					0.999745	39.6654	0.0229232	54.608
P32526	202	P32526	P32526	Karyogamy protein KAR9	KAR9	sp|P32526|KAR9_YEAST Karyogamy protein KAR9 OS=Saccharomyces cerevisiae (strain ATCC 204508 / S288c) OX=559292 GN=KAR9 PE=1 SV=2	0.333333	0	0.00660317	88.948	40.665	88.948					0	0		NaN	0	0		NaN	0	0		NaN	0.333333	0	0.0146535	80.239	0.333333	0	0.00957706	85.731	0.333333	0	0.0130712	81.95					0	0		NaN	0.333333
P32526	206	P32526	P32526	Karyogamy protein KAR9	KAR9	sp|P32526|KAR9_YEAST Karyogamy protein KAR9 OS=Saccharomyces cerevisiae (strain ATCC 204508 / S288c) OX=559292 GN=KAR9 PE=1 SV=2	0.333333	0	0.00660317	88.948	40.665	88.948					0	0		NaN	0	0		NaN	0	0		NaN	0.333333	0	0.0146535	80.239	0.333333	0	0.00957706	85.731	0.333333	0	0.0130712	81.95					0	0		NaN	0.333333
P32562	238	P32562	P32562	Cell cycle serine/threonine-protein kinase CDC5/MSD2	CDC5	sp|P32562|CDC5_YEAST Cell cycle serine/threonine-protein kinase CDC5/MSD2 OS=Saccharomyces cerevisiae (strain ATCC 204508 / S288c) OX=559292 GN=CDC5 PE=1 SV=1	0.999918	41.7405	6.3196e-05	121.07	109.1	121.07																									0.999918	41.7405	6.3196e-05	121.07					0.982339	19.8875	0.00134057	77.567
P32581	644	P32581	P32581	Meiosis induction protein kinase IME2/SME1	IME2	sp|P32581|IME2_YEAST Meiosis induction protein kinase IME2/SME1 OS=Saccharomyces cerevisiae (strain ATCC 204508 / S288c) OX=559292 GN=IME2 PE=3 SV=1	0.999998	56.6241	5.61158e-08	148.83	122.03	148.83					0	0		NaN					0	0		NaN	0	0		NaN	0	0		NaN	0.999989	50.1857	0.00166409	103.01	0	0		NaN	0.999998	56.6241	5.61158e-08	148.83
P33298	8	P33298	P33298	26S protease regulatory subunit 6B homolog	RPT3	sp|P33298|PRS6B_YEAST 26S proteasome regulatory subunit 6B homolog OS=Saccharomyces cerevisiae (strain ATCC 204508 / S288c) OX=559292 GN=RPT3 PE=1 SV=2	1	68.8302	1.56308e-26	182.37	170.32	68.83									1	91.7115	1.35516e-05	91.712	1	133.04	4.15496e-09	133.04	1	92.6357	5.81586e-05	92.636	1	117.704	3.21288e-07	117.7	1	42.1246	5.43834e-09	127.27	1	182.369	1.56308e-26	182.37	1	123.946	6.17689e-09	123.95	1
P33322	378	P33322	P33322	H/ACA ribonucleoprotein complex subunit 4	CBF5	sp|P33322|CBF5_YEAST H/ACA ribonucleoprotein complex subunit CBF5 OS=Saccharomyces cerevisiae (strain ATCC 204508 / S288c) OX=559292 GN=CBF5 PE=1 SV=1	1	178.488	7.79407e-19	178.49	155.77	178.49									1	178.488	7.79407e-19	178.49
P33324	140	P33324	P33324	CRAL-TRIO domain-containing protein YKL091C	YKL091C	sp|P33324|YKJ1_YEAST CRAL-TRIO domain-containing protein YKL091C OS=Saccharomyces cerevisiae (strain ATCC 204508 / S288c) OX=559292 GN=YKL091C PE=1 SV=2	1	43.5122	0.0200294	43.512	16.397	43.512	1	43.5122	0.0200294	43.512																									0	0		NaN					0
P33324	141	P33324	P33324	CRAL-TRIO domain-containing protein YKL091C	YKL091C	sp|P33324|YKJ1_YEAST CRAL-TRIO domain-containing protein YKL091C OS=Saccharomyces cerevisiae (strain ATCC 204508 / S288c) OX=559292 GN=YKL091C PE=1 SV=2	1	43.5122	0.0200294	43.512	16.397	43.512	1	43.5122	0.0200294	43.512																									0	0		NaN					0
P34224	100	P34224	P34224	Uncharacterized protein YBL059W		sp|P34224|YBF9_YEAST Uncharacterized protein YBL059W OS=Saccharomyces cerevisiae (strain ATCC 204508 / S288c) OX=559292 GN=YBL059W PE=1 SV=1	1	82.3748	0.00334627	84.365	65.094	84.365	0.999999	65.7168	0.0141665	67.019	0	0		NaN	0.999999	66.9951	0.00695856	74.987	0	0		NaN	0	0		NaN	0	0		NaN	1	74.2813	0.00695856	74.987	1	82.3748	0.00334627	84.365	0.999997	62.8058	0.0233155	64.104	0
P38042	351	P38042	P38042	Anaphase-promoting complex subunit CDC27	CDC27	sp|P38042|CDC27_YEAST Anaphase-promoting complex subunit CDC27 OS=Saccharomyces cerevisiae (strain ATCC 204508 / S288c) OX=559292 GN=CDC27 PE=1 SV=2	0.938342	12.1162	0.0287111	79.148	41.599	79.148													0.938342	12.1162	0.0287111	79.148
P38335	535	P38335	P38335	Maintenance of telomere capping protein 4	MTC4	sp|P38335|MTC4_YEAST Maintenance of telomere capping protein 4 OS=Saccharomyces cerevisiae (strain ATCC 204508 / S288c) OX=559292 GN=MTC4 PE=1 SV=1	0.499975	0	0.0175508	40.002	25.328	40.002													0.499975	0	0.0175508	40.002	0	0		NaN									0	0		NaN	0	0		NaN
P38634	173	P38634	P38634	Protein SIC1	SIC1	sp|P38634|SIC1_YEAST Protein SIC1 OS=Saccharomyces cerevisiae (strain ATCC 204508 / S288c) OX=559292 GN=SIC1 PE=1 SV=1	0.998676	28.7763	0.000242432	136.35	127.31	136.35	0.998546	28.3696	0.00251317	128.26	0.83215	6.9704	0.030126	46.982	0.96712	14.7044	0.00943051	58.159	0.998676	28.7763	0.000242432	136.35	0.760471	5.02755	0.025583	86.455	0.873024	8.37652	0.0311727	81.656	0.98677	18.7281	0.00292861	127.22	0.980179	16.9417	0.00751106	102.58	0.975534	16.0117	0.00500435	106.67
P38634	45	P38634	P38634	Protein SIC1	SIC1	sp|P38634|SIC1_YEAST Protein SIC1 OS=Saccharomyces cerevisiae (strain ATCC 204508 / S288c) OX=559292 GN=SIC1 PE=1 SV=1	0.697973	7.10204	0.00433085	92.939	64.656	92.939	0.697973	7.10204	0.00433085	92.939
P38764	24	P38764	P38764	26S proteasome regulatory subunit RPN1	RPN1	sp|P38764|RPN1_YEAST 26S proteasome regulatory subunit RPN1 OS=Saccharomyces cerevisiae (strain ATCC 204508 / S288c) OX=559292 GN=RPN1 PE=1 SV=3	0.938484	12.005	0.00133786	69.152	61.705	69.152	0	0		NaN	0.938484	12.005	0.00133786	69.152													0	0		NaN
P38811	2437	P38811	P38811	Transcription-associated protein 1	TRA1	sp|P38811|TRA1_YEAST Transcription-associated protein 1 OS=Saccharomyces cerevisiae (strain ATCC 204508 / S288c) OX=559292 GN=TRA1 PE=1 SV=1	0.999557	33.5384	0.0328523	43.769	19.08	43.769																									0.999557	33.5384	0.0328523	43.769
P38853	711	P38853	P38853	Kelch repeat-containing protein 1	KEL1	sp|P38853|KEL1_YEAST Kelch repeat-containing protein 1 OS=Saccharomyces cerevisiae (strain ATCC 204508 / S288c) OX=559292 GN=KEL1 PE=1 SV=1	0.448845	0	0.00697202	43.992	36.521	43.992																	0.448845	0	0.00697202	43.992	0	0		NaN									0	0		NaN
P38853	1001	P38853	P38853	Kelch repeat-containing protein 1	KEL1	sp|P38853|KEL1_YEAST Kelch repeat-containing protein 1 OS=Saccharomyces cerevisiae (strain ATCC 204508 / S288c) OX=559292 GN=KEL1 PE=1 SV=1	0.49784	0	0.00821215	59.429	46.002	59.429	0	0		NaN	0.49784	0	0.00821215	59.429	0	0		NaN																					0	0		NaN
P38853	480	P38853	P38853	Kelch repeat-containing protein 1	KEL1	sp|P38853|KEL1_YEAST Kelch repeat-containing protein 1 OS=Saccharomyces cerevisiae (strain ATCC 204508 / S288c) OX=559292 GN=KEL1 PE=1 SV=1	0.996173	24.6571	9.08474e-119	232.73	215.84	232.73																	0	0		NaN	0.97142	17.7897	1.6264e-45	165.16									0.996173	24.6571	9.08474e-119	232.73
P38854	236	P38854	P38854	Topoisomerase I damage affected protein 11	TDA11	sp|P38854|TDA11_YEAST Topoisomerase I damage affected protein 11 OS=Saccharomyces cerevisiae (strain ATCC 204508 / S288c) OX=559292 GN=TDA11 PE=1 SV=1	0.999993	51.5302	1.52911e-19	186.51	164.84	186.51	0.999993	51.5302	1.52911e-19	186.51	0.98263	17.5258	0.000177187	111.72									0.938639	11.8461	0.00758191	93.766	0.99245	21.1879	7.61498e-05	117.93	0.999613	34.1238	2.2431e-06	149.41	0.970801	15.2177	8.65899e-05	128.85	0.998169	27.3663	0.000107564	112.08
P38872	206	P38872	P38872	Prospore formation at selected spindle poles protein 1	PFS1	sp|P38872|ADY1_YEAST Prospore formation at selected spindle poles protein 1 OS=Saccharomyces cerevisiae (strain ATCC 204508 / S288c) OX=559292 GN=PFS1 PE=1 SV=1	0.99244	21.1818	9.22961e-31	157.56	144.44	157.56																									0.99244	21.1818	9.22961e-31	157.56	0.858665	7.83574	3.14935e-05	116.98	0.99111	20.4723	4.41126e-06	135.81
P38872	50	P38872	P38872	Prospore formation at selected spindle poles protein 1	PFS1	sp|P38872|ADY1_YEAST Prospore formation at selected spindle poles protein 1 OS=Saccharomyces cerevisiae (strain ATCC 204508 / S288c) OX=559292 GN=PFS1 PE=1 SV=1	0.876773	8.52183	0.000124834	118.37	95.249	118.37																									0.876773	8.52183	0.000124834	118.37	0.786456	5.66188	0.0211774	72.681	0.840982	7.23341	0.00293543	96.464
P38931	746	P38931	P38931	Mediator of RNA polymerase II transcription subunit 13	SSN2	sp|P38931|SSN2_YEAST Mediator of RNA polymerase II transcription subunit 13 OS=Saccharomyces cerevisiae (strain ATCC 204508 / S288c) OX=559292 GN=SSN2 PE=1 SV=2	0.5	0	0.0216286	64.73	49.757	64.73																									0.5	0	0.0216286	64.73
P39523	493	P39523	P39523	Uncharacterized protein YMR124W		sp|P39523|YM11_YEAST Uncharacterized protein YMR124W OS=Saccharomyces cerevisiae (strain ATCC 204508 / S288c) OX=559292 GN=YMR124W PE=1 SV=2	0.999548	33.443	2.78138e-48	205.37	192.79	205.37													0.997541	26.0822	2.78362e-12	157.43	0.744569	4.64631	0.00110612	124.09	0	0		NaN	0.995173	23.1426	4.87946e-37	196.48	0.999548	33.443	2.78138e-48	205.37	0.996882	25.0477	1.45846e-26	177.21
P40316	15	P40316	P40316	Securin	PDS1	sp|P40316|SECU_YEAST Securin OS=Saccharomyces cerevisiae (strain ATCC 204508 / S288c) OX=559292 GN=PDS1 PE=1 SV=1	0.254916	0	0.00215768	43.888	41.165	43.888									0	0		NaN																									0
P40316	27	P40316	P40316	Securin	PDS1	sp|P40316|SECU_YEAST Securin OS=Saccharomyces cerevisiae (strain ATCC 204508 / S288c) OX=559292 GN=PDS1 PE=1 SV=1	0.426416	0.933747	0.00243768	43.256	35.723	43.256									0	0		NaN																									0
P40316	304	P40316	P40316	Securin	PDS1	sp|P40316|SECU_YEAST Securin OS=Saccharomyces cerevisiae (strain ATCC 204508 / S288c) OX=559292 GN=PDS1 PE=1 SV=1	0.999625	36.499	5.70317e-14	91.942	87.227	91.942
P40316	73	P40316	P40316	Securin	PDS1	sp|P40316|SECU_YEAST Securin OS=Saccharomyces cerevisiae (strain ATCC 204508 / S288c) OX=559292 GN=PDS1 PE=1 SV=1	0.898597	9.47513	9.65797e-27	177.39	138.76	177.39																																					0
P40499	271	P40499	P40499	Protein ICE2	ICE2	sp|P40499|ICE2_YEAST Protein ICE2 OS=Saccharomyces cerevisiae (strain ATCC 204508 / S288c) OX=559292 GN=ICE2 PE=1 SV=1	0.999709	35.3795	0.00098878	101.65	80.869	101.65	0	0		NaN	0.969403	15.027	0.010879	79.148					0	0		NaN									0.939909	12.0952	0.0643906	62.303	0.999709	35.3795	0.00098878	101.65	0.951154	12.9253	0.0252877	70.1
P40511	124	P40511	P40511	Sporulation-specific protein 22	SPO22	sp|P40511|SPO22_YEAST Sporulation-specific protein 22 OS=Saccharomyces cerevisiae (strain ATCC 204508 / S288c) OX=559292 GN=SPO22 PE=3 SV=2	0.499956	0	0.0335306	51.927	43.197	49.35
P40511	126	P40511	P40511	Sporulation-specific protein 22	SPO22	sp|P40511|SPO22_YEAST Sporulation-specific protein 22 OS=Saccharomyces cerevisiae (strain ATCC 204508 / S288c) OX=559292 GN=SPO22 PE=3 SV=2	0.499956	0	0.0335306	51.927	43.197	49.35
P40517	31	P40517	P40517	Ran-specific GTPase-activating protein 2	YRB2	sp|P40517|YRB2_YEAST Ran-specific GTPase-activating protein 2 OS=Saccharomyces cerevisiae (strain ATCC 204508 / S288c) OX=559292 GN=YRB2 PE=1 SV=1	1	147.48	5.45198e-26	179.09	164.84	179.09	1	147.48	5.45198e-26	179.09	1	65.6426	0.0573575	78.441
P42943	7	P42943	P42943	T-complex protein 1 subunit eta	CCT7	sp|P42943|TCPH_YEAST T-complex protein 1 subunit eta OS=Saccharomyces cerevisiae (strain ATCC 204508 / S288c) OX=559292 GN=CCT7 PE=1 SV=1	0.917506	11.1714	3.84915e-05	96.591	81.58	96.591																					0	0		NaN	0.764444	7.45588	0.000366307	68.809					0.917506	11.1714	3.84915e-05	96.591
P43556	513	P43556	P43556	Rho-GTPase-activating protein RGD2	RGD2	sp|P43556|RGD2_YEAST Rho-GTPase-activating protein RGD2 OS=Saccharomyces cerevisiae (strain ATCC 204508 / S288c) OX=559292 GN=RGD2 PE=1 SV=1	0.333324	0	0.00385455	90.629	53.869	90.629																																					0.333324
P43556	517	P43556	P43556	Rho-GTPase-activating protein RGD2	RGD2	sp|P43556|RGD2_YEAST Rho-GTPase-activating protein RGD2 OS=Saccharomyces cerevisiae (strain ATCC 204508 / S288c) OX=559292 GN=RGD2 PE=1 SV=1	0.333324	0	0.00385455	90.629	53.869	90.629																																					0.333324
P43616	6	P43616	P43616	Cys-Gly metallodipeptidase DUG1	DUG1	sp|P43616|DUG1_YEAST Cys-Gly metallodipeptidase DUG1 OS=Saccharomyces cerevisiae (strain ATCC 204508 / S288c) OX=559292 GN=DUG1 PE=1 SV=1	0.449564	0	0.011781	47.082	17.272	47.082									0.449564	0	0.011781	47.082
P46680	16	P46680	P46680	Actin-interacting protein 1	AIP1	sp|P46680|AIP1_YEAST Actin-interacting protein 1 OS=Saccharomyces cerevisiae (strain ATCC 204508 / S288c) OX=559292 GN=AIP1 PE=1 SV=1	0.49999	0	0.000148068	91.701	38.688	91.701	0	0		NaN					0	0		NaN	0	0		NaN	0.499978	0	0.000784296	68.786					0	0		NaN	0.49999	0	0.000148068	91.701	0	0		NaN	0.499746
P47138	47	P47138	P47138	Diphthamide biosynthesis protein 4	JJJ3	sp|P47138|DPH4_YEAST Diphthamide biosynthesis protein 4 OS=Saccharomyces cerevisiae (strain ATCC 204508 / S288c) OX=559292 GN=JJJ3 PE=1 SV=1	0.626583	0	0.0168368	45.997	27.324	45.997	0	0		NaN	0	0		NaN	0	0		NaN					0	0		NaN	0	0		NaN									0.626583	0	0.0168368	45.997
P47138	52	P47138	P47138	Diphthamide biosynthesis protein 4	JJJ3	sp|P47138|DPH4_YEAST Diphthamide biosynthesis protein 4 OS=Saccharomyces cerevisiae (strain ATCC 204508 / S288c) OX=559292 GN=JJJ3 PE=1 SV=1	0.746771	1.68719	0.0168368	45.997	27.324	45.997	0	0		NaN	0	0		NaN	0	0		NaN					0	0		NaN	0	0		NaN									0.746771	1.68719	0.0168368	45.997
P47771;P54114	325;325	P47771;P54114	P47771	Aldehyde dehydrogenase [NAD(P)+] 1;Aldehyde dehydrogenase [NAD(P)+] 2	ALD2;ALD3	sp|P47771|ALDH2_YEAST Aldehyde dehydrogenase [NAD(P)+] 1 OS=Saccharomyces cerevisiae (strain ATCC 204508 / S288c) OX=559292 GN=ALD2 PE=1 SV=2;sp|P54114|ALDH3_YEAST Aldehyde dehydrogenase [NAD(P)+] 2 OS=Saccharomyces cerevisiae (strain ATCC 204508 / S288c)	1	76.2215	0.00756141	76.221	37.446	76.221																																	1	76.2215	0.00756141	76.221
P48361	984	P48361	P48361	Activator of SKN7 protein 10	ASK10	sp|P48361|ASK10_YEAST Activator of SKN7 protein 10 OS=Saccharomyces cerevisiae (strain ATCC 204508 / S288c) OX=559292 GN=ASK10 PE=1 SV=2	0.357685	0	0.0219973	85.288	64.418	85.288									0.354687	0	0.0497737	55.261																					0.357685	0	0.0219973	85.288
P51601	22	P51601	P51601	GTP cyclohydrolase 1	FOL2	sp|P51601|GCH1_YEAST GTP cyclohydrolase 1 OS=Saccharomyces cerevisiae (strain ATCC 204508 / S288c) OX=559292 GN=FOL2 PE=1 SV=1	0.492824	0	3.77979e-08	62.028	44.67	62.028					0.434595	0	3.77979e-08	58.861	0.465591	0	0.00327589	57.738					0	0		NaN	0.492824	0	0.00216306	62.028													0
P53202	3	P53202	P53202	Cullin-3	CUL3	sp|P53202|CUL3_YEAST Cullin-3 OS=Saccharomyces cerevisiae (strain ATCC 204508 / S288c) OX=559292 GN=CUL3 PE=1 SV=1	1	44.447	0.0148116	44.447	17.845	44.447	0	0		NaN													0	0		NaN					0	0		NaN									1
P53260	4	P53260	P53260	Glutamyl-tRNA(Gln) amidotransferase subunit F, mitochondrial	GTF1	sp|P53260|GATF_YEAST Glutamyl-tRNA(Gln) amidotransferase subunit F, mitochondrial OS=Saccharomyces cerevisiae (strain ATCC 204508 / S288c) OX=559292 GN=GTF1 PE=1 SV=1	0.888693	9.02229	0.0235955	44.318	9.931	44.318					0	0		NaN																	0.888693	9.02229	0.0235955	44.318
P53264	53	P53264	P53264	Cardiolipin-specific deacylase 1, mitochondrial	CLD1	sp|P53264|CLD1_YEAST Cardiolipin-specific deacylase 1, mitochondrial OS=Saccharomyces cerevisiae (strain ATCC 204508 / S288c) OX=559292 GN=CLD1 PE=1 SV=1	1	73.4306	0.0224644	81.296	54.042	81.296	0.999995	56.12	0.0541654	62.546	0	0		NaN	1	73.4306	0.0224644	81.296									0.999997	57.789	0.0563006	61.962	0.999998	60.0134	0.0563006	70.919	0	0		NaN	0	0		NaN	0.999999
P53289	152	P53289	P53289	Protein phosphatase type 2A regulatory subunit RTS3	RTS3	sp|P53289|RTS3_YEAST Protein phosphatase type 2A regulatory subunit RTS3 OS=Saccharomyces cerevisiae (strain ATCC 204508 / S288c) OX=559292 GN=RTS3 PE=1 SV=1	1	72.3346	0.000237022	107.06	97.068	107.06	0	0		NaN	0.999995	52.6686	0.0324109	81.625	0.999996	53.9919	0.0380896	79.23	0.999876	39.0695	0.0630938	74.611					1	72.3346	0.000237022	107.06
P53756	342	P53756	P53756	ABC transporter ATP-binding protein/permease PDR18	PDR18	sp|P53756|PDR18_YEAST ABC transporter ATP-binding protein/permease PDR18 OS=Saccharomyces cerevisiae (strain ATCC 204508 / S288c) OX=559292 GN=PDR18 PE=1 SV=1	0.5	0	0.0208802	82.671	25.39	82.671	0	0		NaN	0	0		NaN					0.5	0	0.0237693	82.671					0.5	0	0.0571165	71.342					0.5	0	0.0208802	82.671	0	0		NaN
P53756	345	P53756	P53756	ABC transporter ATP-binding protein/permease PDR18	PDR18	sp|P53756|PDR18_YEAST ABC transporter ATP-binding protein/permease PDR18 OS=Saccharomyces cerevisiae (strain ATCC 204508 / S288c) OX=559292 GN=PDR18 PE=1 SV=1	0.5	0	0.0208802	82.671	25.39	82.671	0	0		NaN	0	0		NaN					0.5	0	0.0237693	82.671					0.5	0	0.0571165	71.342					0.5	0	0.0208802	82.671	0	0		NaN
P53974	593	P53974	P53974	Actin-regulating kinase 1	ARK1	sp|P53974|ARK1_YEAST Actin-regulating kinase 1 OS=Saccharomyces cerevisiae (strain ATCC 204508 / S288c) OX=559292 GN=ARK1 PE=1 SV=1	0.999978	46.3537	0.004392	49.5	33.611	49.5					0	0		NaN	0	0		NaN	0	0		NaN	0	0		NaN									0	0		NaN					0
Q03630	55	Q03630	Q03630	Trafficking protein particle complex subunit BET5	BET5	sp|Q03630|BET5_YEAST Trafficking protein particle complex subunit BET5 OS=Saccharomyces cerevisiae (strain ATCC 204508 / S288c) OX=559292 GN=BET5 PE=1 SV=1	0.97824	16.3302	0.0268621	54.416	17.225	54.416																					0.97824	16.3302	0.0268621	54.416
Q04002	649	Q04002	Q04002	Sister chromatid cohesion protein 2	SCC2	sp|Q04002|SCC2_YEAST Sister chromatid cohesion protein 2 OS=Saccharomyces cerevisiae (strain ATCC 204508 / S288c) OX=559292 GN=SCC2 PE=1 SV=1	1	82.2868	0.00954318	82.287	54.806	82.287	0	0		NaN	0	0		NaN					0	0		NaN	0	0		NaN	0	0		NaN
Q04110	111	Q04110	Q04110	Protein ECM11	ECM11	sp|Q04110|ECM11_YEAST Protein ECM11 OS=Saccharomyces cerevisiae (strain ATCC 204508 / S288c) OX=559292 GN=ECM11 PE=1 SV=1	0.999089	30.3992	9.01272e-48	199.33	175.95	199.33	0.983454	17.7413	3.06629e-08	147.12	0.999089	30.3992	9.01272e-48	199.33	0.993547	21.8742	0.000163302	121.99					0	0		NaN	0	0		NaN	0	0		NaN	0	0		NaN	0.998138	27.2913	1.51755e-05	136.39
Q04217	128	Q04217	Q04217	Probable ATP-dependent RNA helicase DHR1	ECM16	sp|Q04217|DHR1_YEAST Probable ATP-dependent RNA helicase DHR1 OS=Saccharomyces cerevisiae (strain ATCC 204508 / S288c) OX=559292 GN=ECM16 PE=1 SV=1	0.495924	0	0.0172225	63.565	20.293	63.565																																					0
Q04439	904	Q04439	Q04439	Myosin-5	MYO5	sp|Q04439|MYO5_YEAST Myosin-5 OS=Saccharomyces cerevisiae (strain ATCC 204508 / S288c) OX=559292 GN=MYO5 PE=1 SV=1	1	63.2778	0.0277956	75.854	40.236	75.854	0.999984	47.8897	0.0676257	63.48	1	63.2778	0.0277956	75.854
Q04597	3	Q04597	Q04597	Uncharacterized protein YDR114C	YDR114C	sp|Q04597|YDR14_YEAST Uncharacterized protein YDR114C OS=Saccharomyces cerevisiae (strain ATCC 204508 / S288c) OX=559292 GN=YDR114C PE=4 SV=1	1	60.9729	0.00291416	60.973	40.071	60.973													1	46.1582	0.011092	46.158	1	49.8132	0.00806235	49.813	1	60.9729	0.00291416	60.973	1	42.109	0.0172506	42.109	1	40.0448	0.02039	40.045	1	49.8132	0.00806235	49.813	1
Q04660	8	Q04660	Q04660	Ribosome biogenesis protein ERB1	ERB1	sp|Q04660|ERB1_YEAST Ribosome biogenesis protein ERB1 OS=Saccharomyces cerevisiae (strain ATCC 204508 / S288c) OX=559292 GN=ERB1 PE=1 SV=1	0.5	0	0.0151958	47.603	12.158	47.603					0	0		NaN																	0.5	0	0.0151958	47.603					0	0		NaN
Q04660	9	Q04660	Q04660	Ribosome biogenesis protein ERB1	ERB1	sp|Q04660|ERB1_YEAST Ribosome biogenesis protein ERB1 OS=Saccharomyces cerevisiae (strain ATCC 204508 / S288c) OX=559292 GN=ERB1 PE=1 SV=1	0.5	0	0.0151958	47.603	12.158	47.603					0	0		NaN																	0.5	0	0.0151958	47.603					0	0		NaN
Q05043	13	Q05043	Q05043	Respiration factor 1	RSF1	sp|Q05043|RSF1_YEAST Respiration factor 1 OS=Saccharomyces cerevisiae (strain ATCC 204508 / S288c) OX=559292 GN=RSF1 PE=1 SV=1	0.998975	29.8868	0.0030624	69.672	19.564	69.672	0.998975	29.8868	0.0030624	69.672					0	0		NaN	0	0		NaN	0	0		NaN	0	0		NaN
Q06640	261	Q06640	Q06640	F-box protein YDR306C	YDR306C	sp|Q06640|YD306_YEAST F-box protein YDR306C OS=Saccharomyces cerevisiae (strain ATCC 204508 / S288c) OX=559292 GN=YDR306C PE=1 SV=1	0.5	0	0.0146585	65.347	51.538	65.347																													0.5	0	0.0146585	65.347
Q07653	44	Q07653	Q07653	Protein HBT1	HBT1	sp|Q07653|HBT1_YEAST Protein HBT1 OS=Saccharomyces cerevisiae (strain ATCC 204508 / S288c) OX=559292 GN=HBT1 PE=1 SV=1	0.475455	2.06678	0.00921967	98.531	80.667	98.531													0	0		NaN									0	0		NaN					0.475455	2.06678	0.00921967	98.531	0.382377
Q07950	360	Q07950	Q07950	Sterol esterase 2	YEH2	sp|Q07950|YEH2_YEAST Sterol esterase 2 OS=Saccharomyces cerevisiae (strain ATCC 204508 / S288c) OX=559292 GN=YEH2 PE=1 SV=1	0.999666	34.7547	0.0163185	45.68	31.006	45.68	0.999666	34.7547	0.0163185	45.68
Q08949	444	Q08949	Q08949	DNA damage checkpoint protein 1	DDC1	sp|Q08949|DDC1_YEAST DNA damage checkpoint protein 1 OS=Saccharomyces cerevisiae (strain ATCC 204508 / S288c) OX=559292 GN=DDC1 PE=1 SV=1	1	79.9753	2.27491e-36	187.97	154.59	187.97	1	66.4036	1.00829e-26	178.23	1	79.9753	2.27491e-36	187.97	0	0		NaN	0	0		NaN													0	0		NaN
Q08956	268	Q08956	Q08956	Protein YIG1	YIG1	sp|Q08956|YIG1_YEAST Protein YIG1 OS=Saccharomyces cerevisiae (strain ATCC 204508 / S288c) OX=559292 GN=YIG1 PE=4 SV=1	0.249996	0	0.012919	48.053	34.426	48.053													0.249996	0	0.012919	48.053													0.249985	0	0.041557	41.348
Q08956	269	Q08956	Q08956	Protein YIG1	YIG1	sp|Q08956|YIG1_YEAST Protein YIG1 OS=Saccharomyces cerevisiae (strain ATCC 204508 / S288c) OX=559292 GN=YIG1 PE=4 SV=1	0.249996	0	0.012919	48.053	34.426	48.053													0.249996	0	0.012919	48.053													0.249985	0	0.041557	41.348
Q08956	270	Q08956	Q08956	Protein YIG1	YIG1	sp|Q08956|YIG1_YEAST Protein YIG1 OS=Saccharomyces cerevisiae (strain ATCC 204508 / S288c) OX=559292 GN=YIG1 PE=4 SV=1	0.249996	0	0.012919	48.053	34.426	48.053													0.249996	0	0.012919	48.053													0.249985	0	0.041557	41.348
Q08981	161	Q08981	Q08981	APC/C-CDH1 modulator 1	ACM1	sp|Q08981|ACM1_YEAST APC/C-CDH1 modulator 1 OS=Saccharomyces cerevisiae (strain ATCC 204508 / S288c) OX=559292 GN=ACM1 PE=1 SV=1	0.999461	32.6906	0.00942747	91.202	62.993	91.202	0.999461	32.6906	0.00942747	91.202	0	0		NaN	0	0		NaN													0	0		NaN					0.999244	31.2147	0.0657331	70.089
Q12038	829	Q12038	Q12038	Lethal(2) giant larvae protein homolog SRO7	SRO7	sp|Q12038|SRO7_YEAST Lethal(2) giant larvae protein homolog SRO7 OS=Saccharomyces cerevisiae (strain ATCC 204508 / S288c) OX=559292 GN=SRO7 PE=1 SV=1	0.999999	59.3318	0.0125795	78.655	44.695	78.655	0.999999	59.3318	0.0125795	78.655	0	0		NaN					0	0		NaN					0	0		NaN	0	0		NaN	0	0		NaN	0	0		NaN
Q12040	192	Q12040	Q12040	Broad-specificity phosphatase YOR283W	YOR283W	sp|Q12040|YO283_YEAST Broad-specificity phosphatase YOR283W OS=Saccharomyces cerevisiae (strain ATCC 204508 / S288c) OX=559292 GN=YOR283W PE=1 SV=1	0.481496	0	0.0118899	44.765	21.529	44.765	0.481496	0	0.0118899	44.765
Q12100	99	Q12100	Q12100	Probable serine/threonine-protein kinase RTK1	RTK1	sp|Q12100|RTK1_YEAST Probable serine/threonine-protein kinase RTK1 OS=Saccharomyces cerevisiae (strain ATCC 204508 / S288c) OX=559292 GN=RTK1 PE=1 SV=1	0.290926	0	0.0024319	66.022	42.786	66.022	0.290926	0	0.0024319	66.022
Q12200	951	Q12200	Q12200	Niemann-Pick type C-related protein 1	NCR1	sp|Q12200|NPC1_YEAST NPC intracellular sterol transporter 1-related protein 1 OS=Saccharomyces cerevisiae (strain ATCC 204508 / S288c) OX=559292 GN=NCR1 PE=1 SV=1	0.99804	27.0697	0.0283673	69.905	21.11	69.905					0.99804	27.0697	0.0283673	69.905
Q12507	14	Q12507	Q12507	Superficial pseudohyphal growth protein 1	SFG1	sp|Q12507|SFG1_YEAST Superficial pseudohyphal growth protein 1 OS=Saccharomyces cerevisiae (strain ATCC 204508 / S288c) OX=559292 GN=SFG1 PE=1 SV=1	0.999542	37.6139	0.0010896	55.209	43.44	55.209									0.98822	21.2431	0.00150243	52.522									0.999542	37.6139	0.0010896	55.209
Q3E742	47	Q3E742	Q3E742	Uncharacterized protein YLR412C-A	YLR412C-A	sp|Q3E742|YL412_YEAST Uncharacterized protein YLR412C-A OS=Saccharomyces cerevisiae (strain ATCC 204508 / S288c) OX=559292 GN=YLR412C-A PE=4 SV=1	1	84.5678	0.0134663	84.568	10.44	84.568					0	0		NaN	0	0		NaN					0	0		NaN	0	0		NaN													1
		REV__P47169	REV__P47169				0.328678	0	0.0225965	84.658	26.288	84.658																					0.328678	0	0.0225965	84.658
P00546	19	P00546	P00546	Cyclin-dependent kinase 1	CDC28	sp|P00546|CDK1_YEAST Cyclin-dependent kinase 1 OS=Saccharomyces cerevisiae (strain ATCC 204508 / S288c) OX=559292 GN=CDC28 PE=1 SV=1	0.996115	24.0888	1.49961e-19	177.7	154.66	167.12	0.987699	19.0474	3.53641e-08	150.35	0	0		NaN	0.996115	24.0888	1.49961e-19	177.7	0.909509	10.028	0.000840717	95.502					0.981511	17.2498	5.73274e-08	147.2	0.984062	17.9058	1.30179e-06	130.75	0.832291	7.02269	0.00597697	74.92	0.843685	7.3218	1.1784e-07	153.05
P0CX38;P0CX37	169;169	P0CX38	P0CX38	40S ribosomal protein S6-B;40S ribosomal protein S6-A	RPS6B;RPS6A	sp|P0CX38|RS6B_YEAST 40S ribosomal protein S6-B OS=Saccharomyces cerevisiae (strain ATCC 204508 / S288c) OX=559292 GN=RPS6B PE=1 SV=1;sp|P0CX37|RS6A_YEAST 40S ribosomal protein S6-A OS=Saccharomyces cerevisiae (strain ATCC 204508 / S288c) OX=559292 GN=RPS6	0.956586	13.9214	0.0380544	43.083	26.057	43.083																													0.956586	13.9214	0.0380544	43.083
P13185	1051	P13185	P13185	Serine/threonine protein kinase KIN1	KIN1	sp|P13185|KIN1_YEAST Serine/threonine protein kinase KIN1 OS=Saccharomyces cerevisiae (strain ATCC 204508 / S288c) OX=559292 GN=KIN1 PE=1 SV=3	0.399355	1.24985	0.0165881	63.944	10.733	63.944									0.399355	1.24985	0.0165881	63.944
P19097	466	P19097	P19097	Fatty acid synthase subunit alpha;Acyl carrier;3-oxoacyl-[acyl-carrier-protein] reductase;3-oxoacyl-[acyl-carrier-protein] synthase	FAS2	sp|P19097|FAS2_YEAST Fatty acid synthase subunit alpha OS=Saccharomyces cerevisiae (strain ATCC 204508 / S288c) OX=559292 GN=FAS2 PE=1 SV=2	1	59.2052	0.0221637	69.383	35.645	59.205	1	59.2052	0.0381483	59.205	1	56.0107	0.0507256	56.011	1	69.3834	0.0221637	69.383	1	53.5543	0.0381483	59.205	0	0		NaN	0	0		NaN	1	59.2052	0.0381483	59.205	1	59.2052	0.0381483	59.205	1	62.7143	0.0325106	62.714	1
P19524	1059	P19524	P19524	Myosin-2	MYO2	sp|P19524|MYO2_YEAST Myosin-2 OS=Saccharomyces cerevisiae (strain ATCC 204508 / S288c) OX=559292 GN=MYO2 PE=1 SV=1	0.999537	33.3365	0.0309226	42.338	22.289	42.338									0.999537	33.3365	0.0309226	42.338
P22147	800	P22147	P22147	5'-3' exoribonuclease 1	XRN1	sp|P22147|XRN1_YEAST 5'-3' exoribonuclease 1 OS=Saccharomyces cerevisiae (strain ATCC 204508 / S288c) OX=559292 GN=XRN1 PE=1 SV=1	0.687168	0.779508	0.0549348	59.757	40.017	59.757	0.687168	0.779508	0.0549348	59.757
P22213	100	P22213	P22213	Protein SLY1	SLY1	sp|P22213|SLY1_YEAST Protein SLY1 OS=Saccharomyces cerevisiae (strain ATCC 204508 / S288c) OX=559292 GN=SLY1 PE=1 SV=1	0.958593	13.9717	0.00246089	53.237	33.476	53.237																	0.958593	13.9717	0.00246089	53.237
P23337;P27472	606;606	P23337;P27472	P23337	Glycogen [starch] synthase isoform 1;Glycogen [starch] synthase isoform 2	GSY1;GSY2	sp|P23337|GYS1_YEAST Glycogen [starch] synthase isoform 1 OS=Saccharomyces cerevisiae (strain ATCC 204508 / S288c) OX=559292 GN=GSY1 PE=1 SV=3;sp|P27472|GYS2_YEAST Glycogen [starch] synthase isoform 2 OS=Saccharomyces cerevisiae (strain ATCC 204508 / S288c	0.999949	42.8838	0.00418498	50.292	19.564	50.292	0.999862	38.6019	0.00418498	50.292													0.999949	42.8838	0.00626557	50.292	0	0		NaN	0	0		NaN	0	0		NaN
P25578	385	P25578	P25578	CDP-diacylglycerol--glycerol-3-phosphate 3-phosphatidyltransferase	PGS1	sp|P25578|PGPS1_YEAST CDP-diacylglycerol--glycerol-3-phosphate 3-phosphatidyltransferase OS=Saccharomyces cerevisiae (strain ATCC 204508 / S288c) OX=559292 GN=PGS1 PE=1 SV=4	0.628281	0	0.00319622	51.276	22.318	51.276	0.628281	0	0.00319622	51.276
P25578	387	P25578	P25578	CDP-diacylglycerol--glycerol-3-phosphate 3-phosphatidyltransferase	PGS1	sp|P25578|PGPS1_YEAST CDP-diacylglycerol--glycerol-3-phosphate 3-phosphatidyltransferase OS=Saccharomyces cerevisiae (strain ATCC 204508 / S288c) OX=559292 GN=PGS1 PE=1 SV=4	0.628281	0	0.00319622	51.276	22.318	51.276	0.628281	0	0.00319622	51.276
P25641	314	P25641	P25641	Putative lipase ATG15	ATG15	sp|P25641|ATG15_YEAST Putative lipase ATG15 OS=Saccharomyces cerevisiae (strain ATCC 204508 / S288c) OX=559292 GN=ATG15 PE=1 SV=2	0.776297	5.404	0.0427118	55.531	25.763	55.531									0	0		NaN													0	0		NaN					0.776297	5.404	0.0427118	55.531
P27636	85	P27636	P27636	Cell division control protein 15	CDC15	sp|P27636|CDC15_YEAST Cell division control protein 15 OS=Saccharomyces cerevisiae (strain ATCC 204508 / S288c) OX=559292 GN=CDC15 PE=1 SV=3	1	77.6774	0.0062176	77.677	45.835	77.677	1	77.6774	0.0062176	77.677													0	0		NaN									0	0		NaN
P28321	226	P28321	P28321	Monoglyceride lipase	YJU3	sp|P28321|MGLL_YEAST Monoglyceride lipase OS=Saccharomyces cerevisiae (strain ATCC 204508 / S288c) OX=559292 GN=YJU3 PE=1 SV=2	0.999948	42.8031	2.79343e-07	100.88	43.347	84.507	0	0		NaN	0.987721	19.0546	0.0174534	63.694																	0	0		NaN									0.999948
P29295	225	P29295	P29295	Casein kinase I homolog HRR25	HRR25	sp|P29295|HRR25_YEAST Casein kinase I homolog HRR25 OS=Saccharomyces cerevisiae (strain ATCC 204508 / S288c) OX=559292 GN=HRR25 PE=1 SV=1	1	60.3582	0.0170425	60.358	20.09	60.358																																	1	60.3582	0.0170425	60.358
P29539	577	P29539	P29539	Telomere length regulator protein RIF1	RIF1	sp|P29539|RIF1_YEAST Telomere length regulator protein RIF1 OS=Saccharomyces cerevisiae (strain ATCC 204508 / S288c) OX=559292 GN=RIF1 PE=1 SV=3	1	44.447	0.0196271	44.447	12.513	44.447	0	0		NaN	0	0		NaN									0	0		NaN					0	0		NaN	1	44.447	0.0196271	44.447
P33324	137	P33324	P33324	CRAL-TRIO domain-containing protein YKL091C	YKL091C	sp|P33324|YKJ1_YEAST CRAL-TRIO domain-containing protein YKL091C OS=Saccharomyces cerevisiae (strain ATCC 204508 / S288c) OX=559292 GN=YKL091C PE=1 SV=2	1	43.5122	0.0200294	43.512	16.397	43.512	1	43.5122	0.0200294	43.512																									0	0		NaN					0
P34239	601	P34239	P34239	Protein LST4	LST4	sp|P34239|LST4_YEAST Protein LST4 OS=Saccharomyces cerevisiae (strain ATCC 204508 / S288c) OX=559292 GN=LST4 PE=1 SV=1	0.999579	33.7507	0.0164942	79.469	26.302	79.469					0.999579	33.7507	0.0164942	79.469	0	0		NaN	0	0		NaN	0	0		NaN	0	0		NaN					0	0		NaN	0	0		NaN
P35194	876	P35194	P35194	U3 small nucleolar RNA-associated protein 20	UTP20	sp|P35194|UTP20_YEAST U3 small nucleolar RNA-associated protein 20 OS=Saccharomyces cerevisiae (strain ATCC 204508 / S288c) OX=559292 GN=UTP20 PE=1 SV=3	1	71.5012	0.0100312	71.501	26.42	71.501	1	71.5012	0.0100312	71.501
P38088-2;P38088	168;191	P38088-2	P38088-2	Glycine--tRNA ligase 1, mitochondrial	GRS1	sp|P38088-2|SYG_YEAST Isoform Cytoplasmic of Glycine--tRNA ligase 1, mitochondrial OS=Saccharomyces cerevisiae (strain ATCC 204508 / S288c) OX=559292 GN=GRS1;sp|P38088|SYG_YEAST Glycine--tRNA ligase 1, mitochondrial OS=Saccharomyces cerevisiae (strain ATCC	1	51.8544	0.0177536	51.854	26.932	51.854	0	0		NaN	0	0		NaN																									1	51.8544	0.0177536	51.854
P38128	332	P38128	P38128	Transcription factor SMP1	SMP1	sp|P38128|SMP1_YEAST Transcription factor SMP1 OS=Saccharomyces cerevisiae (strain ATCC 204508 / S288c) OX=559292 GN=SMP1 PE=1 SV=1	1	62.8229	0.0120411	62.823	34.959	62.823									0	0		NaN	1	62.8229	0.0120411	62.823	0	0		NaN	0	0		NaN	0	0		NaN					0	0		NaN
P39935;P39936	698;658	P39935;P39936	P39935	Eukaryotic initiation factor 4F subunit p150;Eukaryotic initiation factor 4F subunit p130	TIF4631;TIF4632	sp|P39935|IF4F1_YEAST Eukaryotic initiation factor 4F subunit p150 OS=Saccharomyces cerevisiae (strain ATCC 204508 / S288c) OX=559292 GN=TIF4631 PE=1 SV=2;sp|P39936|IF4F2_YEAST Eukaryotic initiation factor 4F subunit p130 OS=Saccharomyces cerevisiae (strai	1	60.9612	0.0263697	60.961	42.179	60.961	1	60.9612	0.0263697	60.961																					0	0		NaN
P40070	70	P40070	P40070	U6 snRNA-associated Sm-like protein LSm4	LSM4	sp|P40070|LSM4_YEAST U6 snRNA-associated Sm-like protein LSm4 OS=Saccharomyces cerevisiae (strain ATCC 204508 / S288c) OX=559292 GN=LSM4 PE=1 SV=1	0.562283	1.08761	0.0365822	66.435	28.348	66.435					0	0		NaN									0	0		NaN	0	0		NaN					0	0		NaN	0	0		NaN	0
P47050	512	P47050	P47050	Cullin-8	RTT101	sp|P47050|CUL8_YEAST Cullin-8 OS=Saccharomyces cerevisiae (strain ATCC 204508 / S288c) OX=559292 GN=RTT101 PE=1 SV=1	0.795608	5.90235	0.0384795	47.302	31.762	47.302																									0.795608	5.90235	0.0384795	47.302
P49090	209	P49090	P49090	Asparagine synthetase [glutamine-hydrolyzing] 2	ASN2	sp|P49090|ASNS2_YEAST Asparagine synthetase [glutamine-hydrolyzing] 2 OS=Saccharomyces cerevisiae (strain ATCC 204508 / S288c) OX=559292 GN=ASN2 PE=1 SV=2	0.675151	6.18749	0.0390849	54.982	30.952	54.982
P53110	182	P53110	P53110	Uncharacterized protein YGL159W		sp|P53110|YGP9_YEAST Uncharacterized protein YGL159W OS=Saccharomyces cerevisiae (strain ATCC 204508 / S288c) OX=559292 GN=YGL159W PE=1 SV=1	1	41.4008	0.0366822	41.401	13.991	41.401					1	41.4008	0.0366822	41.401																	0	0		NaN									0
P53148	570	P53148	P53148	Spindle pole body component SPC105	SPC105	sp|P53148|SP105_YEAST Spindle pole body component SPC105 OS=Saccharomyces cerevisiae (strain ATCC 204508 / S288c) OX=559292 GN=SPC105 PE=1 SV=1	1	50.0403	0.0598905	56.729	15.7	50.04	1	56.7293	0.0598905	56.729	1	50.0403	0.0606759	50.04																	0	0		NaN
P53756	255	P53756	P53756	ABC transporter ATP-binding protein/permease PDR18	PDR18	sp|P53756|PDR18_YEAST ABC transporter ATP-binding protein/permease PDR18 OS=Saccharomyces cerevisiae (strain ATCC 204508 / S288c) OX=559292 GN=PDR18 PE=1 SV=1	0.999981	47.1332	0.0213474	51.927	36.037	51.927									0.999981	47.1332	0.0213474	51.927
Q02725	377	Q02725	Q02725	Vacuolar transporter chaperone 3	VTC3	sp|Q02725|VTC3_YEAST Vacuolar transporter chaperone 3 OS=Saccharomyces cerevisiae (strain ATCC 204508 / S288c) OX=559292 GN=VTC3 PE=1 SV=1	0.630003	0	0.00137094	57.679	41.541	57.679	0.630003	0	0.00137094	57.679	0	0		NaN	0.55895	0	0.0176725	41.621	0	0		NaN	0	0		NaN					0	0		NaN	0	0		NaN	0	0		NaN
Q02725	380	Q02725	Q02725	Vacuolar transporter chaperone 3	VTC3	sp|Q02725|VTC3_YEAST Vacuolar transporter chaperone 3 OS=Saccharomyces cerevisiae (strain ATCC 204508 / S288c) OX=559292 GN=VTC3 PE=1 SV=1	0.630003	0	0.00137094	57.679	41.541	57.679	0.630003	0	0.00137094	57.679	0	0		NaN	0.55895	0	0.0176725	41.621	0	0		NaN	0	0		NaN					0	0		NaN	0	0		NaN	0	0		NaN
Q03308	687	Q03308	Q03308	Vacuolar protein sorting-associated protein 16	VPS16	sp|Q03308|VPS16_YEAST Vacuolar protein sorting-associated protein 16 OS=Saccharomyces cerevisiae (strain ATCC 204508 / S288c) OX=559292 GN=VPS16 PE=1 SV=2	0.999997	54.9608	0.0166137	75.738	56.644	75.738													0.999997	54.9608	0.0166137	75.738	0	0		NaN	0	0		NaN	0	0		NaN	0	0		NaN	0.999946	42.7051	0.0593257	60.973
Q03690	525	Q03690	Q03690	Clustered mitochondria protein 1	CLU1	sp|Q03690|CLU_YEAST Clustered mitochondria protein 1 OS=Saccharomyces cerevisiae (strain ATCC 204508 / S288c) OX=559292 GN=CLU1 PE=1 SV=1	1	53.1664	0.0653332	53.166	23.828	53.166	0	0		NaN	0	0		NaN	1	53.1664	0.0653332	53.166	0	0		NaN	0	0		NaN	0	0		NaN					0	0		NaN					0
Q04373	208	Q04373	Q04373	Pumilio homology domain family member 6	PUF6	sp|Q04373|PUF6_YEAST Pumilio homology domain family member 6 OS=Saccharomyces cerevisiae (strain ATCC 204508 / S288c) OX=559292 GN=PUF6 PE=1 SV=1	0.999813	37.2112	0.0215268	48.794	23.639	48.794	0.999813	37.2112	0.0215268	48.794					0	0		NaN	0	0		NaN
Q04373	216	Q04373	Q04373	Pumilio homology domain family member 6	PUF6	sp|Q04373|PUF6_YEAST Pumilio homology domain family member 6 OS=Saccharomyces cerevisiae (strain ATCC 204508 / S288c) OX=559292 GN=PUF6 PE=1 SV=1	0.986199	18.5398	0.0215268	48.794	23.639	48.794	0.986199	18.5398	0.0215268	48.794					0	0		NaN	0	0		NaN
Q04623	135	Q04623	Q04623	Protein ECM18	ECM18	sp|Q04623|ECM18_YEAST Protein ECM18 OS=Saccharomyces cerevisiae (strain ATCC 204508 / S288c) OX=559292 GN=ECM18 PE=1 SV=1	0.640703	5.60901	0.000873688	56.599	35.065	48.177	0	0		NaN	0	0		NaN	0	0		NaN									0.56853	5.75603	0.000873688	56.599
Q05790	189	Q05790	Q05790	Probable glycosidase CRR1	CRR1	sp|Q05790|CRR1_YEAST Probable glycosidase CRR1 OS=Saccharomyces cerevisiae (strain ATCC 204508 / S288c) OX=559292 GN=CRR1 PE=2 SV=1	1	63.189	0.0022243	64.091	35.348	64.091
Q06147	147	Q06147	Q06147	Sphingoid long chain base kinase 5	LCB5	sp|Q06147|LCB5_YEAST Sphingoid long chain base kinase 5 OS=Saccharomyces cerevisiae (strain ATCC 204508 / S288c) OX=559292 GN=LCB5 PE=1 SV=1	1	71.3794	0.0361202	71.379	24.567	71.379																									1	71.3794	0.0361202	71.379
Q08952	130	Q08952	Q08952	Oxidation resistance protein 1	OXR1	sp|Q08952|OXR1_YEAST Oxidation resistance protein 1 OS=Saccharomyces cerevisiae (strain ATCC 204508 / S288c) OX=559292 GN=OXR1 PE=1 SV=1	1	45.7179	0.0454197	45.718	11.921	45.718																	1	45.7179	0.0454197	45.718									0	0		NaN					0
Q12040	199	Q12040	Q12040	Broad-specificity phosphatase YOR283W	YOR283W	sp|Q12040|YO283_YEAST Broad-specificity phosphatase YOR283W OS=Saccharomyces cerevisiae (strain ATCC 204508 / S288c) OX=559292 GN=YOR283W PE=1 SV=1	0.985415	18.6472	0.0118899	44.765	21.529	44.765	0.985415	18.6472	0.0118899	44.765
Q12156	5	Q12156	Q12156	Protein AIM7	AIM7	sp|Q12156|AIM7_YEAST Protein AIM7 OS=Saccharomyces cerevisiae (strain ATCC 204508 / S288c) OX=559292 GN=AIM7 PE=1 SV=1	0.917612	14.7812	0.0431709	50.292	34.677	50.292													0.917612	14.7812	0.0431709	50.292	0	0		NaN	0	0		NaN													0
Q12246	413	Q12246	Q12246	Sphingoid long chain base kinase 4	LCB4	sp|Q12246|LCB4_YEAST Sphingoid long chain base kinase 4 OS=Saccharomyces cerevisiae (strain ATCC 204508 / S288c) OX=559292 GN=LCB4 PE=1 SV=1	1	51.8544	0.0143978	51.854	7.4073	51.854
Q12524	141	Q12524	Q12524	Peroxisomal coenzyme A diphosphatase 1, peroxisomal	PCD1	sp|Q12524|PCD1_YEAST Peroxisomal coenzyme A diphosphatase 1, peroxisomal OS=Saccharomyces cerevisiae (strain ATCC 204508 / S288c) OX=559292 GN=PCD1 PE=1 SV=1	0.977628	16.4341	0.0208624	45.161	20.779	45.161									0.977628	16.4341	0.0208624	45.161
Phospho-sites with a localization probability of 0.75 or less have been filtered-out.
Phospho-sites with at least two valid values in the control have been retained.
Number	Sample			Replicate
1	Clb1-GFP cdc5			1
2	Clb1-GFP cdc5			2
3	Clb1-GFP cdc5			3
4	Clb1-GFP spo13			1
5	Clb1-GFP spo13			2
6	Clb1-GFP spo13			3
7	Clb1-GFP control			1
8	Clb1-GFP control			2
9	Clb1-GFP control			3
10	Pds1-GFP (Clb1 untagged)			1
11	Pds1-GFP (Clb1 untagged)			2
12	Pds1-GFP (Clb1 untagged)			3
[truncated: 157 more columns]

## Sheet: Parameters
Source data for Appendix Figure S7C
Experimentral conditions
Cells and culture conditions:	SCC1p-CDC20 ama1∆ CLB1-GFP control cells and cells containing spo13∆ or SCC1p-CDC5 harvested at 8 h in SPM. SCC1p-CDC20 ama1∆ PDS1-GFP cells served as untagged control forr Clb1.
Samples for LC-MS/MS:	Proteins purified by an anti-GFP affinity resign were digested with Trypsin and Lys-C in separate reactions and analysed in consecutive LC-MS/MS runs
Data analysis:	Raw MS files of trypsin and Lys-C digests were merged in a single MaxQuant search
Independent experiments:	3
MS/MS settings and parameters
Parameter	Value
MaxQuant Version	2.0.1.0
Perseus Version	1.6.15.0
Include contaminants	TRUE
PSM FDR	0.01
PSM FDR Crosslink	0.01
Protein FDR	0.01
Site FDR	0.01
Use Normalized Ratios For Occupancy	TRUE
Min. peptide Length	7
Min. score for unmodified peptides	0
Min. score for modified peptides	40
Min. delta score for unmodified peptides	0
Min. delta score for modified peptides	6
Min. unique peptides	0
Min. razor peptides	1
Min. peptides	1
Use only unmodified peptides and	TRUE
Modifications included in protein quantification	Oxidation (M);Acetyl (Protein N-term)
Peptides used for protein quantification	Razor
Discard unmodified counterpart peptides	TRUE
Label min. ratio count	2
Use delta score	FALSE
iBAQ	FALSE
iBAQ log fit	FALSE
Match between runs	TRUE
Matching time window [min]	0.7
Match ion mobility window [indices]	0.05
Alignment time window [min]	20
Alignment ion mobility window [indices]	1
Find dependent peptides	FALSE
Fasta file	S. cerevisiae reference proteome (https://www.uniprot.org/proteomes/UP000002311)
Decoy mode	revert
Include contaminants	TRUE
Advanced ratios	TRUE
Fixed andromeda index folder
Combined folder location
Second peptides	TRUE
Stabilize large LFQ ratios	TRUE
Separate LFQ in parameter groups	FALSE
Require MS/MS for LFQ comparisons	TRUE
Calculate peak properties	FALSE
Main search max. combinations	200
Advanced site intensities	TRUE
Write msScans table	FALSE
Write msmsScans table	TRUE
Write ms3Scans table	TRUE
Write allPeptides table	TRUE
Write mzRange table	TRUE
Write DIA fragments table	FALSE
Write DIA fragments quant table	FALSE
Write pasefMsmsScans table	TRUE
Write accumulatedMsmsScans table	TRUE
Max. peptide mass [Da]	4600
Min. peptide length for unspecific search	8
Max. peptide length for unspecific search	25
Razor protein FDR	TRUE
Disable MD5	FALSE
Max mods in site table	3
Match unidentified features	FALSE
Epsilon score for mutations
Evaluate variant peptides separately	TRUE
Variation mode	None
MS/MS tol. (FTMS)	20 ppm
Top MS/MS peaks per Da interval. (FTMS)	12
Da interval. (FTMS)	100
MS/MS deisotoping (FTMS)	TRUE
MS/MS deisotoping tolerance (FTMS)	7
MS/MS deisotoping tolerance unit (FTMS)	ppm
MS/MS higher charges (FTMS)	TRUE
MS/MS water loss (FTMS)	TRUE
MS/MS ammonia loss (FTMS)	TRUE
MS/MS dependent losses (FTMS)	TRUE
MS/MS recalibration (FTMS)	FALSE
MS/MS tol. (ITMS)	0.5 Da
Top MS/MS peaks per Da interval. (ITMS)	8
Da interval. (ITMS)	100
MS/MS deisotoping (ITMS)	FALSE
MS/MS deisotoping tolerance (ITMS)	0.15
MS/MS deisotoping tolerance unit (ITMS)	Da
MS/MS higher charges (ITMS)	TRUE
MS/MS water loss (ITMS)	TRUE
MS/MS ammonia loss (ITMS)	TRUE
MS/MS dependent losses (ITMS)	TRUE
MS/MS recalibration (ITMS)	FALSE
MS/MS tol. (TOF)	40 ppm
Top MS/MS peaks per Da interval. (TOF)	10
Da interval. (TOF)	100
MS/MS deisotoping (TOF)	TRUE
MS/MS deisotoping tolerance (TOF)	0.01
MS/MS deisotoping tolerance unit (TOF)	Da
MS/MS higher charges (TOF)	TRUE
MS/MS water loss (TOF)	TRUE
MS/MS ammonia loss (TOF)	TRUE
MS/MS dependent losses (TOF)	TRUE
MS/MS recalibration (TOF)	FALSE
MS/MS tol. (Unknown)	20 ppm
Top MS/MS peaks per Da interval. (Unknown)	12
Da interval. (Unknown)	100
MS/MS deisotoping (Unknown)	TRUE
MS/MS deisotoping tolerance (Unknown)	7
MS/MS deisotoping tolerance unit (Unknown)	ppm
MS/MS higher charges (Unknown)	TRUE
MS/MS water loss (Unknown)	TRUE
MS/MS ammonia loss (Unknown)	TRUE
MS/MS dependent losses (Unknown)	TRUE
MS/MS recalibration (Unknown)	FALSE
Site tables	Oxidation (M)Sites.txt;Phospho (STY)Sites.txt
