# Supplementary material for: Spo13/MEIKIN ensures a Two‐Division meiosis by preventing the activation of APC/CAma1 at meiosis I
Source: EMBO J. 2023 Sep 20;42(20):e114288. doi: 10.15252/embj.2023114288 (PMC10577557; doi:10.15252/embj.2023114288)
Supplement: Supplementary file 3 — Source Data for Expanded View and Appendix [file EMBJ-42-e114288-s014.zip › spo13_SourceDataForExpandedView_3/SourceDataForFigureS7/SourceDataForFigureS7B_Quant.xlsx]

## Sheet: Sheet1
Source data for Appendix Figure S7B
LFQs of Clb1 in anti-GFP immuno-purifications from extracts of cdc20 ama1 CLB1-GFP control cells and cells carrying spo13∆ or SCC1p-CDC5 (cdc5).
cdc20 ama1 PDS1-GFP cells provided samples containing untagged Clb1.
LFQs of Clb1 in anti-GFP immuno-purifications
	1	2	3	mean	SD
Untagged	1051500000	790850000	937820000	9.26723e+08	1.30679e+08
Control	60877000000	36645000000	64911000000	5.41443e+10	1.52885e+10
spo13∆	41634000000	28765000000	46388000000	38929000000	9.11758e+09
cdc5	38807000000	50295000000	34266000000	4.11227e+10	8.26159e+09
log2 LFQ of Clb1 in anti-GFP immuno-purifications
	1	2	3	mean	SD
Untagged	29.9698	29.5588	29.8047	29.7778	0.206807
Control	35.8252	35.0929	35.9177	35.6119	0.45188
spo13∆	35.277	34.7436	35.433	35.1512	0.36153
cdc5	35.1756	35.5497	34.9961	35.2405	0.282459
