# Supplementary material for: Spo13/MEIKIN ensures a Two‐Division meiosis by preventing the activation of APC/CAma1 at meiosis I
Source: EMBO J. 2023 Sep 20;42(20):e114288. doi: 10.15252/embj.2023114288 (PMC10577557; doi:10.15252/embj.2023114288)
Supplement: Supplementary file 3 — Source Data for Expanded View and Appendix [file EMBJ-42-e114288-s014.zip › spo13_SourceDataForExpandedView_3/SourceDataForFigureS9/SourceDataForFigureS9B_Quant.xlsx]

## Sheet: Sheet1
Source data for Appendix Figure S9B
Live-imaging of spindles (GFP-tubulin), nucleolar release of Cdc14-GFP, and nuclear division (Htb1-mCherry) in control, spo13∆, and spo13∆ ama1∆ cells carrying NDT80-AID (but not OsTIR1). Cells were synchronized in silico to spindle formation at metaphase I (t = 0).
NDT80-AID (n = 100)								NDT80-AID spo13∆ (n = 100)								NDT80-AID spo13∆ ama1∆ (n = 100)
Time (min)	1st div	2nd div	Mei I spin	Mei II spin	1st Cdc14 rel	2nd Cdc14 rel		Time (min)	1st div	2nd div	Mei I spin	Mei II spin	1st Cdc14 rel	2nd Cdc14 rel		Time (min)	1st div	2nd div	Mei I spin	Mei II spin	1st Cdc14 rel	2nd Cdc14 rel
-60	0	0	0	0	0	0		-60	0	0	0	0	0	0		-60	0	0	0	0	0	0
-50	0	0	0	0	0	0		-50	0	0	0	0	0	0		-50	0	0	0	0	0	0
-40	0	0	0	0	0	0		-40	0	0	0	0	0	0		-40	0	0	0	0	0	0
-30	0	0	0	0	0	0		-30	0	0	0	0	0	0		-30	0	0	0	0	0	0
-20	0	0	0	0	0	0		-20	0	0	0	0	0	0		-20	0	0	0	0	0	0
-10	0	0	0	0	0	0		-10	0	0	0	0	0	0		-10	0	0	0	0	0	0
0	0	0	100	0	0	0		0	0	0	100	0	0	0		0	0	0	100	0	0	0
10	0	0	100	0	2	0		10	0	0	100	0	0	0		10	0	0	100	0	0	0
20	12	0	100	0	48	0		20	0	0	100	0	5	0		20	1	0	100	0	11	0
30	59	0	86	14	80	0		30	5	0	99	1	26	0		30	10	0	99	1	35	0
40	81	0	37	63	88	0		40	15	0	89	11	40	0		40	25	0	91	9	51	0
50	90	0	17	83	94	2		50	25	0	80	20	55	0		50	43	0	79	21	73	0
60	93	0	9	91	98	12		60	39	0	73	27	74	0		60	60	0	65	35	83	1
70	99	0	4	96	99	41		70	55	0	64	36	83	2		70	73	1	52	48	91	3
80	99	0	2	98	100	64		80	63	1	51	45	94	7		80	78	1	38	60	94	7
90	100	3	1	99	100	79		90	70	5	44	46	97	14		90	85	4	30	68	97	9
100	100	13	0	98	100	86		100	77	12	38	47	98	26		100	91	5	27	70	100	14
110	100	37	0	89	100	92		110	89	21	29	47	100	34		110	94	8	24	72	100	19
120	100	52	0	71	100	96		120	92	30	23	39	100	40		120	96	13	21	71	100	26
130	100	68	0	49	100	99		130	96	34	14	33	100	44		130	97	19	15	71	100	37
140	100	77	0	38	100	99		140	98	37	9	21	100	46		140	99	27	11	68	100	47
150	100	84	0	24	100	99		150	99	41	5	17	100	50		150	99	34	8	65	100	50
160	100	88	0	13	100	100		160	100	44	4	15	100	50		160	100	41	6	59	100	59
170	100	92	0	11	100	100		170	100	45	2	12	100	51		170	100	49	3	52	100	64
180	100	94	0	9	100	100		180	100	47	2	6	100	53		180	100	49	2	47	100	65
190	100	96	0	3	100	100		190	100	47	1	5	100	53		190	100	50	1	42	100	66
200	100	96	0	2	100	100		200	100	47	1	3	100	53		200	100	55	0	36	100	69
210	100	97	0	1	100	100		210	100	47	0	2	100	53		210	100	57	0	32	100	70
220	100	99	0	1	100	100		220	100	47	0	2	100	53		220	100	58	0	26	100	70
230	100	99	0	0	100	100		230	100	48	0	0	100	53		230	100	60	0	22	100	71
240	100	99	0	0	100	100		240	100	48	0	0	100	53		240	100	61	0	19	100	72
