# Supplementary material for: Spo13/MEIKIN ensures a Two‐Division meiosis by preventing the activation of APC/CAma1 at meiosis I
Source: EMBO J. 2023 Sep 20;42(20):e114288. doi: 10.15252/embj.2023114288 (PMC10577557; doi:10.15252/embj.2023114288)
Supplement: Supplementary file 3 — Source Data for Expanded View and Appendix [file EMBJ-42-e114288-s014.zip › spo13_SourceDataForExpandedView_3/SourceDataForFigureS9/SourceDataForFigureS9A_Quant.xlsx]

## Sheet: Sheet1
Source data for Appendix Figure S9A
Live-imaging of spindles (GFP-tubulin), nucleolar release of Cdc14-GFP, and nuclear division (Htb1-mCherry) in control, spo13∆, and spo13∆ ama1∆ cells. Cells were synchronized in silico to spindle formation at metaphase I (t = 0).
Control (n = 100)								spo13∆ (n = 100)								spo13∆ ama1∆ (n = 100)
Time (min)	1st div	2nd div	Mei I spin	Mei II spin	1st Cdc14 rel	2nd Cdc14 rel		Time (min)	1st div	2nd div	Mei I spin	Mei II spin	1st Cdc14 rel	2nd Cdc14 rel		Time (min)	1st div	2nd div	Mei I spin	Mei II spin	1st Cdc14 rel	2nd Cdc14 rel
-60	0	0	0	0	0	0		-60	0	0	0	0	0	0		-60	0	0	0	0	0	0
-50	0	0	0	0	0	0		-50	0	0	0	0	0	0		-50	0	0	0	0	0	0
-40	0	0	0	0	0	0		-40	0	0	0	0	0	0		-40	0	0	0	0	0	0
-30	0	0	0	0	0	0		-30	0	0	0	0	0	0		-30	0	0	0	0	0	0
-20	0	0	0	0	0	0		-20	0	0	0	0	0	0		-20	0	0	0	0	0	0
-10	0	0	0	0	0	0		-10	0	0	0	0	0	0		-10	0	0	0	0	0	0
0	0	0	100	0	0	0		0	0	0	100	0	0	0		0	0	0	100	0	0	0
10	0	0	100	0	1	0		10	0	0	100	0	0	0		10	0	0	100	0	0	0
20	1	0	100	0	17	0		20	0	0	100	0	1	0		20	0	0	100	0	2	0
30	20	0	98	2	60	0		30	0	0	100	0	8	0		30	1	0	100	0	15	0
40	57	0	70	30	80	0		40	1	0	100	0	18	0		40	6	0	99	1	31	0
50	74	0	40	60	93	0		50	3	0	99	1	29	0		50	9	0	93	7	58	0
60	88	0	20	80	99	13		60	7	0	96	4	59	0		60	11	0	91	9	82	0
70	98	0	6	94	99	34		70	13	0	94	6	79	1		70	16	0	90	10	92	0
80	99	1	1	99	100	62		80	21	0	90	7	94	3		80	25	0	89	11	98	3
90	99	12	1	99	100	77		90	34	1	86	7	97	6		90	35	0	84	12	98	6
100	100	31	0	95	100	88		100	57	1	76	6	99	6		100	55	2	80	12	100	6
110	100	51	0	78	100	95		110	74	2	66	4	100	7		110	74	2	69	11	100	7
120	100	65	0	59	100	98		120	89	2	45	3	100	7		120	79	5	57	10	100	8
130	100	79	0	36	100	99		130	95	3	22	1	100	7		130	87	7	35	10	100	10
140	100	84	0	26	100	100		140	98	3	10	0	100	7		140	94	8	24	8	100	11
150	100	89	0	19	100	100		150	99	3	5	0	100	7		150	96	8	11	7	100	12
160	100	93	0	14	100	100		160	100	3	4	0	100	7		160	98	8	6	5	100	12
170	100	95	0	8	100	100		170	100	3	2	0	100	7		170	98	8	4	4	100	12
180	100	97	0	5	100	100		180	100	3	0	0	100	7		180	98	8	3	4	100	12
190	100	98	0	3	100	100		190	100	3	0	0	100	7		190	99	9	0	3	100	12
200	100	100	0	2	100	100		200	100	3	0	0	100	7		200	99	9	0	2	100	12
210	100	100	0	0	100	100		210	100	3	0	0	100	7		210	99	9	0	2	100	12
220	100	100	0	0	100	100		220	100	3	0	0	100	7		220	99	9	0	1	100	12
230	100	100	0	0	100	100		230	100	3	0	0	100	7		230	99	9	0	1	100	12
240	100	100	0	0	100	100		240	100	3	0	0	100	7		240	99	9	0	1	100	12
