# Supplementary material for: Spo13/MEIKIN ensures a Two‐Division meiosis by preventing the activation of APC/CAma1 at meiosis I
Source: EMBO J. 2023 Sep 20;42(20):e114288. doi: 10.15252/embj.2023114288 (PMC10577557; doi:10.15252/embj.2023114288)
Supplement: Supplementary file 3 — Source Data for Expanded View and Appendix [file EMBJ-42-e114288-s014.zip › spo13_SourceDataForExpandedView_3/SourceDataForFigureS10/SourceDataForFigureS10_Quant.xlsx]

## Sheet: Sheet1
Source data for Appendix Figure S10
Relative levels of Spo13 and Pds1-myc18 were quantified by scanning ECL signals on X-ray films.
Spo13
Time (h)	ndt80	ndt80mnd2	ndt80mnd2ama1
0	0	0	0
2	0	0	0
4	2696.6	222.263	213.849
6	15155.4	2275.06	3538.28
8	23993.5	6778.33	13169.3
10	30958.2	8026.91	17753.6
12	34158.6	10760.3	24335.9
14	34379	7174.45	29201.3
Pds1-myc18
Time (h)	ndt80	ndt80mnd2	ndt80mnd2ama1
0	0	0	0
2	2661.1	0	930.669
4	15043.9	501.82	9316.29
6	22991.2	443.163	21848.5
8	19198.8	401.92	24924.7
10	31505.5	0	23159.6
12	25558.9	0	19398
14	20899.9	0	26513.2
