# Supplementary material for: Spo13/MEIKIN ensures a Two‐Division meiosis by preventing the activation of APC/CAma1 at meiosis I
Source: EMBO J. 2023 Sep 20;42(20):e114288. doi: 10.15252/embj.2023114288 (PMC10577557; doi:10.15252/embj.2023114288)
Supplement: Supplementary file 3 — Source Data for Expanded View and Appendix [file EMBJ-42-e114288-s014.zip › spo13_SourceDataForExpandedView_3/SourceDataForFigureEV1/SourceDataForFigureEV1C_Quant.xlsx]

## Sheet: Sheet1
Source data for Figure EV1C
Live-imaging of Rim4-mNG and SPBs (Cnm67-Tomato) in HSL1p-CDC20 ama1∆ control cells and cells carrying spo13∆. Cells were synchronized in silico to SPB separation at metaphase I (t = 0).
cdc20 ama1∆ (n = 100)					cdc20 ama1∆ spo13∆ (n = 100)
Time (min)	2SPB	4SPB	Rim4		Time (min)	2SPB	4SPB	Rim4
-60	0	0	100		-60	0	0	100
-50	0	0	100		-50	0	0	100
-40	0	0	100		-40	0	0	100
-30	0	0	100		-30	0	0	100
-20	0	0	100		-20	0	0	100
-10	0	0	100		-10	0	0	100
0	100	0	100		0	100	0	100
10	100	0	100		10	100	0	100
20	100	0	100		20	100	0	100
30	100	0	100		30	100	0	100
40	100	0	100		40	100	0	100
50	100	0	100		50	100	0	99
60	100	0	100		60	100	0	93
70	100	0	99		70	100	0	80
80	100	0	99		80	100	0	69
90	100	0	99		90	100	0	53
100	100	0	99		100	100	0	44
110	100	0	99		110	100	0	41
120	100	0	99		120	100	0	35
130	100	0	99		130	100	0	30
140	100	0	99		140	100	0	28
150	100	0	99		150	100	0	21
160	100	0	99		160	100	0	19
170	100	0	98		170	100	0	19
180	100	0	98		180	100	0	16
190	100	0	98		190	100	0	12
200	100	0	98		200	100	0	12
210	100	0	98		210	100	0	7
220	100	0	98		220	100	0	4
230	100	0	98		230	100	0	3
240	100	0	97		240	100	0	2
250	100	0	97		250	100	0	2
260	100	0	94		260	100	0	1
270	100	0	93		270	100	0	1
280	100	0	92		280	100	0	1
290	100	0	89		290	100	0	1
300	100	0	89		300	100	0	0
