# Supplementary material for: Spo13/MEIKIN ensures a Two‐Division meiosis by preventing the activation of APC/CAma1 at meiosis I
Source: EMBO J. 2023 Sep 20;42(20):e114288. doi: 10.15252/embj.2023114288 (PMC10577557; doi:10.15252/embj.2023114288)
Supplement: Supplementary file 3 — Source Data for Expanded View and Appendix [file EMBJ-42-e114288-s014.zip › spo13_SourceDataForExpandedView_3/SourceDataForFigureEV1/SourceDataForFigureEV1D_Quant.xlsx]

## Sheet: Sheet1
Source data for Figure EV1D
Progression of meiosis quantified in fixed cells.
PDS1-myc18 SCC1p-CDC20 ama1∆ ESTp-cAMA1
Time (h)	Spindle	1 N	2 N	Pds1myc
0	0	100	0	19
2	0	100	0	18
4	2	100	0	40
6	32	100	0	61
8	54	97	3	69
10	49	95	5	68
12	47	94	6	65
14	46	92	8	64
PDS1-myc18 SCC1p-CDC20 ama1∆ ESTp-cAMA1 spo13∆
Time (h)	Spindle	1 N	2 N	Pds1myc
0	0	100	0	14
2	0	100	0	18
4	3	100	0	49
6	49	100	0	72
8	55	90	10	67
10	35	71	29	52
12	18	67	33	37
14	13	64	36	31
