# Supplementary material for: Spo13/MEIKIN ensures a Two‐Division meiosis by preventing the activation of APC/CAma1 at meiosis I
Source: EMBO J. 2023 Sep 20;42(20):e114288. doi: 10.15252/embj.2023114288 (PMC10577557; doi:10.15252/embj.2023114288)
Supplement: Supplementary file 3 — Source Data for Expanded View and Appendix [file EMBJ-42-e114288-s014.zip › spo13_SourceDataForExpandedView_3/SourceDataForFigureEV1/SourceDataForFigureEV1B_Quant.xlsx]

## Sheet: Sheet1
Source data for Figure EV1B
Live-imaging of mNG and SPBs (Cnm67-Tomato) in HSL1p-CDC20 ama1∆ and HSL1p-CDC20 ama1∆ spo13∆ cells in which mNG replaces coding sequences downstream of codon 15 of the indicated genes.
Cells were synchronized in silico to SPB separation at metaphase I (t = 0).
cdc20 ama1∆ gene(1-15)-mNG (n = 100)							cdc20 ama1∆ spo13∆ gene(1-15)-mNG (n = 100)
Time (min)	2SPB	Ssp2	Sps4	Gip1	Gat4		Time (min)	2SPB	Ssp2	Sps4	Gip1	Gat4
-60	0	0	0	0	0		-60	0	0	0	0	0
-50	0	0	0	0	0		-50	0	0	0	0	0
-40	0	0	0	0	0		-40	0	0	0	0	0
-30	0	0	0	0	0		-30	0	0	0	0	0
-20	0	0	0	0	0		-20	0	0	0	0	0
-10	0	0	0	0	0		-10	0	0	0	0	0
0	100	0	0	0	0		0	100	0	0	0	0
10	100	0	0	0	0		10	100	0	0	0	0
20	100	0	0	0	0		20	100	0	0	0	0
30	100	0	0	0	0		30	100	0	0	0	0
40	100	0	0	0	0		40	100	0	0	0	0
50	100	0	0	0	0		50	100	0	0	1	0
60	100	0	0	0	0		60	100	0	0	1	0
70	100	0	0	0	0		70	100	0	0	1	0
80	100	0	0	0	0		80	100	0	0	1	0
90	100	0	0	1	0		90	100	0	0	1	0
100	100	0	0	1	0		100	100	0	0	1	0
110	100	0	0	1	0		110	100	1	0	1	0
120	100	0	0	1	0		120	100	1	1	3	0
130	100	0	0	1	0		130	100	2	1	5	0
140	100	0	0	1	0		140	100	5	1	5	0
150	100	0	0	1	0		150	100	7	4	11	0
160	100	0	0	1	0		160	100	9	10	15	0
170	100	0	0	1	0		170	100	14	11	17	0
180	100	0	0	1	0		180	100	20	13	19	2
190	100	0	0	1	0		190	100	28	18	22	4
200	100	0	0	1	0		200	100	34	19	25	6
210	100	0	0	1	0		210	100	37	27	31	7
220	100	1	0	1	0		220	100	41	33	33	11
230	100	1	0	2	0		230	100	47	39	37	14
240	100	2	0	2	1		240	100	57	40	40	21
250	100	2	0	2	1		250	100	61	47	45	22
260	100	3	0	3	1		260	100	65	55	49	24
270	100	5	0	3	1		270	100	70	58	52	27
280	100	6	0	5	4		280	100	71	60	53	30
290	100	7	0	5	5		290	100	73	64	55	37
300	100	9	0	5	6		300	100	74	66	56	40
