# Supplementary material for: Spo13/MEIKIN ensures a Two‐Division meiosis by preventing the activation of APC/CAma1 at meiosis I
Source: EMBO J. 2023 Sep 20;42(20):e114288. doi: 10.15252/embj.2023114288 (PMC10577557; doi:10.15252/embj.2023114288)
Supplement: Supplementary file 3 — Source Data for Expanded View and Appendix [file EMBJ-42-e114288-s014.zip › spo13_SourceDataForExpandedView_3/SourceDataForFigureS2/SourceDataForFigureS2C_Quant.xlsx]

## Sheet: Quantification
Source data for Appendix Figure S2C
Live-imaging of Cdc5-GFP and SPBs (Cnm67-Tomato) in control and spo13-mD cells. Cells were synchronized in silico to SPB separation at metaphase I (t = 0).
Control (n = 100)					spo13-mD (n = 100)
Time (min)	2SPB	4SPB	Cdc5		Time (min)	2SPB	4SPB	Cdc5
-60	0	0	0		-60	0	0	0
-50	0	0	0		-50	0	0	0
-40	0	0	0		-40	0	0	0
-30	0	0	0		-30	0	0	0
-20	0	0	0		-20	0	0	1
-10	0	0	8		-10	0	0	9
0	100	0	55		0	100	0	82
10	100	0	89		10	100	0	97
20	100	0	100		20	100	0	99
30	96	4	100		30	98	2	100
40	57	43	100		40	71	29	100
50	13	87	100		50	33	67	100
60	3	97	100		60	8	92	100
70	0	100	100		70	1	99	100
80	0	100	100		80	0	100	100
90	0	100	100		90	0	100	100
100	0	100	100		100	0	100	100
110	0	100	99		110	0	100	100
120	0	100	88		120	0	100	100
130	0	100	70		130	0	100	100
140	0	100	41		140	0	100	100
150	0	100	24		150	0	100	99
160	0	100	13		160	0	100	96
170	0	100	5		170	0	100	89
180	0	100	4		180	0	100	84
190	0	100	3		190	0	100	76
200	0	100	2		200	0	100	70
210	0	100	2		210	0	100	62
220	0	100	2		220	0	100	57
230	0	100	1		230	0	100	56
240	0	100	1		240	0	100	53
250	0	100	1		250	0	100	51
260	0	100	0		260	0	100	48
270	0	100	0		270	0	100	44
280	0	100	0		280	0	100	42
290	0	100	0		290	0	100	39
300	0	100	0		300	0	100	38

## Sheet: Statistics
Source data for Appendix Figure S2C
Number of frames (10 min/frame) from SPB separation to Cdc5 degradation in control and spo13-mD cells
Strain	Control	spo13-mD
	22	16
	14	15
	13	37
	13	16
	12	54
	14	57
	11	19
	13	19
	19	18
	13	15
	11	16
	13	20
	13	61
	13	55
	11	61
	12	31
	14	20
	15	56
	13	20
	13	27
	11	23
	13	17
	12	24
	13	26
	14	67
	13	16
	12	39
	12	17
	14	20
	11	18
	14	26
	15	26
	13	19
	13	24
	12	57
	13	67
	15	23
	11	21
	15	18
	12	19
	12	64
	16	21
	15	28
	14	35
	16	58
	14	60
	15	28
	13	21
	13	59
	12	20
	11	39
	11	64
	16	18
	16	14
	15	60
	12	16
	12	17
	13	19
	12	21
	16	55
	15	71
	13	21
	12	61
	15	25
	11	18
	14	18
	13	63
	11	65
	14	60
	14	29
	12	20
	15	55
	16	22
	12	17
	14	25
	15	56
	13	19
	12	25
	13	26
	14	20
	16	74
	14	36
	17	17
	11	28
	13	18
	13	30
	25	20
	13	63
	18	62
	14	15
	10	16
	16	16
	13	31
	13	18
	13	44
	13	59
	12	23
	14	57
	12	64
	14	27
Mean	13.56	33.51
STDEV.S	2.1896	18.5894
Median	13	25
Count	100	100
Welch's test		2.93254e-18
Delta mean		19.95
95% CI, low		16.26
95% CI, up		23.64
