# Supplementary material for: Spo13/MEIKIN ensures a Two‐Division meiosis by preventing the activation of APC/CAma1 at meiosis I
Source: EMBO J. 2023 Sep 20;42(20):e114288. doi: 10.15252/embj.2023114288 (PMC10577557; doi:10.15252/embj.2023114288)
Supplement: Supplementary file 3 — Source Data for Expanded View and Appendix [file EMBJ-42-e114288-s014.zip › spo13_SourceDataForExpandedView_3/SourceDataForFigureS2/SourceDataForFigureS2A_Quant.xlsx]

## Sheet: Sheet1
Source data for Appendix Figure S2A
Progression of meiosis quantified in fixed cells.
PDS1-myc18 SCC1p-CDC20
Time (h)	Spindle	1 N	2 N	Pds1myc
0	0	100	0	15.5
2	0	100	0	17
4	0.5	100	0	43
6	29	99.5	0.5	66.5
8	51.5	99.5	0.5	73
10	49	96.5	3.5	71
12	46	95	5	68
14	41.5	94	6	61.5
PDS1-myc18 SCC1p-CDC20 spo13∆
Time (h)	Spindle	1 N	2 N	Pds1myc
0	0	100	0	20
2	0	100	0	15
4	0	100	0	58
6	37	99	1	65
8	29	57	43	37
10	9	43	57	21
12	5	36	64	12
14	4	33	67	9
PDS1-myc18 SCC1p-CDC20 HSL1p-CDH1
Time (h)	Spindle	1 N	2 N	Pds1myc
0	0	100	0	16
2	0	100	0	20
4	0	100	0	50
6	32	100	0	68
8	57	98	2	83
10	54	89	11	79
12	46	86	14	73
14	42	84	16	71
PDS1-myc18 SCC1p-CDC20 spo13∆ HSL1p-CDH1
Time (h)	Spindle	1 N	2 N	Pds1myc
0	0	100	0	15
2	0	100	0	17
4	0	100	0	55
6	32	98	2	71
8	26	72	28	53
10	12	43	57	24
12	7	36	64	16
14	5	34	66	14
