# Supplementary material for: Spo13/MEIKIN ensures a Two‐Division meiosis by preventing the activation of APC/CAma1 at meiosis I
Source: EMBO J. 2023 Sep 20;42(20):e114288. doi: 10.15252/embj.2023114288 (PMC10577557; doi:10.15252/embj.2023114288)
Supplement: Supplementary file 3 — Source Data for Expanded View and Appendix [file EMBJ-42-e114288-s014.zip › spo13_SourceDataForExpandedView_3/SourceDataForFigureS5/SourceDataForFigureS5B_Quant.xlsx]

## Sheet: Sheet1
Source data for Appendix Figure S5B
Live-imaging of spindles (GFP-tubulin), nucleolar release of Cdc14-GFP, and nuclear division (TetR-Tomato) in clb1∆ cells showing a short (≤ 70 min) or a long (≥ 80 min) metaphase I. Cells were synchronized in silico to spindle formation at metaphase I (t = 0).
clb1∆ (meta I ≤ 70 min, n = 107)								clb1∆ (meta I ≥ 80 min, n = 93)
Time (min)	1st div	2nd div	Mei I spin	Mei II spin	1st Cdc14 rel	2nd Cdc14 rel		Time (min)	1st div	2nd div	Mei I spin	Mei II spin	1st Cdc14 rel	2nd Cdc14 rel
-60	0	0	0	0	0	0		-60	0	0	0	0	0	0
-50	0	0	0	0	0	0		-50	0	0	0	0	0	0
-40	0	0	0	0	0	0		-40	0	0	0	0	0	0
-30	0	0	0	0	0	0		-30	0	0	0	0	0	0
-20	0	0	0	0	0	0		-20	0	0	0	0	0	0
-10	0	0	0	0	0	0		-10	0	0	0	0	0	0
0	0	0	100	0	0	0		0	0	0	100	0	0	0
10	0	0	100	0	0.934579	0		10	0	0	100	0	0	0
20	0	0	100	0	4.6729	0		20	0	0	100	0	0	0
30	6.54206	0	100	0	23.3645	0		30	0	0	100	0	0	0
40	26.1682	0	94.3925	4.6729	48.5981	0		40	0	0	100	0	0	0
50	51.4019	0	77.5701	21.4953	69.1589	0		50	0	0	100	0	0	0
60	72.8972	0	51.4019	47.6636	93.4579	0		60	0	0	100	0	0	0
70	86.9159	0	31.7757	67.2897	100	4.6729		70	0	0	100	0	0	0
80	94.3925	0.934579	16.8224	82.243	100	19.6262		80	1.07527	0	100	0	9.67742	0
90	97.1963	12.1495	6.54206	90.6542	100	42.0561		90	4.30108	0	98.9247	1.07527	20.4301	0
100	99.0654	33.6449	3.73832	77.5701	100	61.6822		100	9.67742	0	98.9247	1.07527	36.5591	0
110	100	49.5327	2.80374	57.9439	100	80.3738		110	19.3548	0	95.6989	3.22581	44.086	0
120	100	70.0935	0.934579	40.1869	100	89.7196		120	35.4839	0	84.9462	5.37634	58.0645	0
130	100	80.3738	0	19.6262	100	91.5888		130	44.086	0	72.043	7.52688	72.043	1.07527
140	100	85.9813	0	7.47664	100	93.4579		140	56.9892	0	64.5161	8.60215	81.7204	2.15054
150	100	91.5888	0	2.80374	100	93.4579		150	62.3656	1.07527	49.4624	7.52688	86.0215	4.30108
160	100	92.5234	0	1.86916	100	93.4579		160	72.043	3.22581	41.9355	6.45161	90.3226	6.45161
170	100	93.4579	0	0	100	93.4579		170	75.2688	3.22581	30.1075	4.30108	92.4731	7.52688
180	100	93.4579	0	0	100	93.4579		180	88.172	6.45161	23.6559	4.30108	97.8495	8.60215
190	100	93.4579	0	0	100	93.4579		190	93.5484	7.52688	19.3548	1.07527	98.9247	8.60215
200	100	93.4579	0	0	100	93.4579		200	95.6989	7.52688	12.9032	0	100	8.60215
210	100	93.4579	0	0	100	93.4579		210	96.7742	7.52688	6.45161	1.07527	100	8.60215
220	100	93.4579	0	0	100	93.4579		220	96.7742	7.52688	4.30108	1.07527	100	8.60215
230	100	93.4579	0	0	100	93.4579		230	100	7.52688	3.22581	1.07527	100	8.60215
240	100	93.4579	0	0	100	93.4579		240	100	7.52688	2.15054	1.07527	100	8.60215
