# Supplementary material for: Spo13/MEIKIN ensures a Two‐Division meiosis by preventing the activation of APC/CAma1 at meiosis I
Source: EMBO J. 2023 Sep 20;42(20):e114288. doi: 10.15252/embj.2023114288 (PMC10577557; doi:10.15252/embj.2023114288)
Supplement: Supplementary file 3 — Source Data for Expanded View and Appendix [file EMBJ-42-e114288-s014.zip › spo13_SourceDataForExpandedView_3/SourceDataForFigureS5/SourceDataForFigureS5D_Quant.xlsx]

## Sheet: Sheet1
Source data for Appendix Figure S5D
Live-imaging of Rim4-mNG and SPBs (Cnm67-Tomato) in HSL1p-CDC20 ama1∆ control cells and cells carrying cdk1-as2 or spo13-10A. Cells were synchronized in silico to SPB separation at metaphase I (t = 0).
cdc20 ama1∆ (n = 100)					cdc20 ama1∆ cdk1-as2 (n = 100)					cdc20 ama1∆ spo13-10A (n = 100)
Time (min)	2SPB	4SPB	Rim4		Time (min)	2SPB	4SPB	Rim4		Time (min)	2SPB	4SPB	Rim4
-60	0	0	100		-60	0	0	100		-60	0	0	100
-50	0	0	100		-50	0	0	100		-50	0	0	100
-40	0	0	100		-40	0	0	100		-40	0	0	100
-30	0	0	100		-30	0	0	100		-30	0	0	100
-20	0	0	100		-20	0	0	100		-20	0	0	100
-10	0	0	100		-10	0	0	100		-10	0	0	100
0	100	0	100		0	100	0	100		0	100	0	100
10	100	0	100		10	100	0	100		10	100	0	100
20	100	0	100		20	100	0	100		20	100	0	100
30	100	0	100		30	100	0	100		30	100	0	100
40	100	0	100		40	100	0	100		40	100	0	100
50	100	0	100		50	100	0	99		50	100	0	100
60	100	0	100		60	100	0	98		60	100	0	100
70	100	0	100		70	100	0	98		70	100	0	100
80	100	0	100		80	100	0	98		80	100	0	100
90	100	0	100		90	100	0	97		90	100	0	99
100	100	0	100		100	100	0	97		100	100	0	96
110	100	0	100		110	100	0	96		110	100	0	91
120	100	0	100		120	100	0	91		120	100	0	83
130	100	0	100		130	100	0	86		130	100	0	79
140	100	0	100		140	100	0	80		140	100	0	72
150	100	0	100		150	100	0	71		150	100	0	66
160	100	0	100		160	100	0	66		160	100	0	62
170	100	0	100		170	100	0	58		170	100	0	55
180	100	0	100		180	100	0	48		180	100	0	50
190	100	0	100		190	100	0	40		190	100	0	44
200	100	0	100		200	100	0	37		200	100	0	38
210	100	0	100		210	100	0	34		210	100	0	34
220	100	0	100		220	100	0	30		220	100	0	30
230	100	0	100		230	100	0	25		230	100	0	26
240	100	0	97		240	100	0	24		240	100	0	23
250	100	0	94		250	100	0	22		250	100	0	18
260	100	0	94		260	100	0	20		260	100	0	15
270	100	0	91		270	100	0	19		270	100	0	9
280	100	0	90		280	100	0	18		280	100	0	8
290	100	0	87		290	100	0	15		290	100	0	4
300	100	0	85		300	100	0	15		300	100	0	3
