# Supplementary material for: Spo13/MEIKIN ensures a Two‐Division meiosis by preventing the activation of APC/CAma1 at meiosis I
Source: EMBO J. 2023 Sep 20;42(20):e114288. doi: 10.15252/embj.2023114288 (PMC10577557; doi:10.15252/embj.2023114288)
Supplement: Supplementary file 3 — Source Data for Expanded View and Appendix [file EMBJ-42-e114288-s014.zip › spo13_SourceDataForExpandedView_3/SourceDataForFigureS5/SourceDataForFigureS5A_Quant.xlsx]

## Sheet: Quantification
Source data for Appendix Figure S5A
Live-imaging of spindles (GFP-tubulin), nucleolar release of Cdc14-GFP, and nuclear division (TetR-Tomato) in control and clb1∆ cells. Cells were synchronized in silico to spindle formation at metaphase I (t = 0).
Control (n = 100)								clb1∆ (n = 200)
Time (min)	1st div	2nd div	Mei I spin	Mei II spin	1st Cdc14 rel	2nd Cdc14 rel		Time (min)	1st div	2nd div	Mei I spin	Mei II spin	1st Cdc14 rel	2nd Cdc14 rel
-60	0	0	0	0	0	0		-60	0	0	0	0	0	0
-50	0	0	0	0	0	0		-50	0	0	0	0	0	0
-40	0	0	0	0	0	0		-40	0	0	0	0	0	0
-30	0	0	0	0	0	0		-30	0	0	0	0	0	0
-20	0	0	0	0	0	0		-20	0	0	0	0	0	0
-10	0	0	0	0	0	0		-10	0	0	0	0	0	0
0	0	0	100	0	0	0		0	0	0	100	0	0	0
10	2	0	100	0	16	0		10	0	0	100	0	0.5	0
20	31	0	98	2	56	0		20	0	0	100	0	2.5	0
30	65	0	68	32	85	0		30	3.5	0	100	0	12.5	0
40	86	0	32	68	96	1		40	14	0	97	2.5	26	0
50	94	0	14	86	100	17		50	27.5	0	88	11.5	37	0
60	97	0	5	95	100	44		60	39	0	74	25.5	50	0
70	99	6	1	99	100	75		70	46.5	0	63.5	36	53.5	2.5
80	99	28	0	94	100	92		80	51	0.5	55.5	44	58	10.5
90	99	53	0	75	100	97		90	54	6.5	49.5	49	63	22.5
100	100	79	0	45	100	99		100	57.5	18	48	42	70.5	33
110	100	90	0	20	100	100		110	62.5	26.5	46	32.5	74	43
120	100	95	0	9	100	100		120	70	37.5	40	24	80.5	48
130	100	97	0	3	100	100		130	74	43	33.5	14	87	49.5
140	100	99	0	0	100	100		140	80	46	30	8	91.5	51
150	100	99	0	0	100	100		150	82.5	49.5	23	5	93.5	52
160	100	100	0	0	100	100		160	87	51	19.5	4	95.5	53
170	100	100	0	0	100	100		170	88.5	51.5	14	2	96.5	53.5
180	100	100	0	0	100	100		180	94.5	53	11	2	99	54
190	100	100	0	0	100	100		190	97	53.5	9	0.5	99.5	54
200	100	100	0	0	100	100		200	98	53.5	6	0	100	54
210	100	100	0	0	100	100		210	98.5	53.5	3	0.5	100	54
220	100	100	0	0	100	100		220	98.5	53.5	2	0.5	100	54
230	100	100	0	0	100	100		230	100	53.5	1.5	0.5	100	54
240	100	100	0	0	100	100		240	100	53.5	1	0.5	100	54

## Sheet: Statistics
Source data for Appendix Figure S5A
Number of frames (10 min/frame) from spindle formation to first Cdc14 release (metaphase I) in control and clb1∆ cells
Strain	Control	clb1∆
	3	13
	1	4
	4	3
	2	4
	2	4
	3	3
	1	6
	3	6
	5	4
	2	13
	1	4
	4	5
	2	6
	1	13
	2	6
	3	13
	3	12
	2	14
	2	15
	4	10
	4	12
	2	8
	4	4
	2	7
	3	4
	3	5
	3	15
	3	10
	2	4
	2	10
	2	12
	2	4
	3	10
	2	13
	1	10
	2	5
	4	3
	3	3
	2	4
	2	12
	2	5
	1	5
	3	5
	1	10
	3	2
	3	14
	1	3
	2	12
	2	13
	2	15
	2	6
	3	10
	2	5
	1	10
	3	5
	3	6
	1	3
	3	5
	2	7
	4	12
	1	10
	5	9
	2	13
	4	4
	2	6
	3	18
	4	10
	3	9
	2	7
	2	4
	2	3
	2	5
	3	13
	2	11
	3	4
	3	17
	2	4
	2	4
	3	4
	2	20
	3	8
	5	12
	3	8
	3	4
	1	14
	1	9
	1	6
	1	4
	5	14
	1	15
	2	8
	4	16
	4	7
	2	3
	3	11
	2	4
	2	4
	2	3
	3	12
	2	13
		19
		10
		6
		1
		6
		3
		18
		6
		18
		5
		3
		6
		6
		5
		7
		6
		3
		6
		8
		8
		8
		18
		6
		5
		10
		3
		3
		10
		12
		13
		10
		7
		6
		9
		4
		14
		6
		13
		4
		5
		14
		14
		2
		7
		3
		14
		4
		12
		3
		3
		6
		8
		3
		16
		6
		5
		11
		13
		12
		9
		6
		16
		5
		6
		5
		9
		4
		11
		17
		6
		9
		3
		4
		10
		4
		6
		5
		2
		11
		9
		5
		8
		5
		6
		9
		16
		14
		11
		18
		2
		5
		3
		11
		9
		12
		13
		5
		6
		4
		12
Mean	2.47	8.095
STDEV.S	1.01956	4.37052
Median	2	6.5
Count	100	200
Welch's test		5.64207e-44
