# Supplementary material for: Spo13/MEIKIN ensures a Two‐Division meiosis by preventing the activation of APC/CAma1 at meiosis I
Source: EMBO J. 2023 Sep 20;42(20):e114288. doi: 10.15252/embj.2023114288 (PMC10577557; doi:10.15252/embj.2023114288)
Supplement: Supplementary file 3 — Source Data for Expanded View and Appendix [file EMBJ-42-e114288-s014.zip › spo13_SourceDataForExpandedView_3/SourceDataForFigureS5/SourceDataForFigureS5C_Quant.xlsx]

## Sheet: Quantification
Source data for Appendix Figure S5C
Live-imaging of Rim4-mNG and SPBs (Cnm67-Tomato) in HSL1p-CDC20 ama1∆ cells carrying clb1∆, clb3∆, or clb1∆ clb3∆. HSL1p-CDC20 ama1∆ control cells (not shown in Appendix Fig S5C) are included on the right. Cells were synchronized in silico to SPB separation at metaphase I (t = 0).
cdc20 ama1∆ clb1∆ (n = 100)					cdc20 ama1∆ clb3∆ (n = 100)					cdc20 ama1∆ clb1∆ clb3∆ (n = 100)					cdc20 ama1∆ (n = 100)
Time (min)	2SPB	4SPB	Rim4		Time (min)	2SPB	4SPB	Rim4		Time (min)	2SPB	4SPB	Rim4		Time (min)	2SPB	4SPB	Rim4
-60	0	0	100		-60	0	0	100		-60	0	0	100		-60	0	0	100
-50	0	0	100		-50	0	0	100		-50	0	0	100		-50	0	0	100
-40	0	0	100		-40	0	0	100		-40	0	0	100		-40	0	0	100
-30	0	0	100		-30	0	0	100		-30	0	0	100		-30	0	0	100
-20	0	0	100		-20	0	0	100		-20	0	0	100		-20	0	0	100
-10	0	0	100		-10	0	0	100		-10	0	0	100		-10	0	0	100
0	100	0	100		0	100	0	100		0	100	0	100		0	100	0	100
10	100	0	100		10	100	0	100		10	100	0	100		10	100	0	100
20	100	0	100		20	100	0	100		20	100	0	100		20	100	0	100
30	100	0	100		30	100	0	100		30	100	0	100		30	100	0	100
40	100	0	100		40	100	0	100		40	100	0	100		40	100	0	100
50	100	0	100		50	100	0	100		50	100	0	100		50	100	0	100
60	100	0	100		60	100	0	100		60	100	0	100		60	100	0	100
70	100	0	100		70	100	0	100		70	100	0	100		70	100	0	100
80	100	0	100		80	100	0	100		80	100	0	100		80	100	0	100
90	100	0	100		90	100	0	100		90	100	0	100		90	100	0	100
100	100	0	100		100	100	0	100		100	100	0	100		100	100	0	100
110	100	0	100		110	100	0	100		110	100	0	100		110	100	0	100
120	100	0	100		120	100	0	100		120	100	0	100		120	100	0	100
130	100	0	100		130	100	0	100		130	100	0	100		130	100	0	100
140	100	0	100		140	100	0	100		140	100	0	100		140	100	0	100
150	100	0	100		150	100	0	100		150	100	0	99		150	100	0	100
160	100	0	100		160	100	0	100		160	100	0	98		160	100	0	100
170	100	0	100		170	100	0	100		170	100	0	98		170	100	0	100
180	100	0	100		180	100	0	100		180	100	0	97		180	100	0	100
190	100	0	98		190	100	0	100		190	100	0	97		190	100	0	100
200	100	0	97		200	100	0	100		200	100	0	96		200	100	0	100
210	100	0	94		210	100	0	100		210	100	0	90		210	100	0	100
220	100	0	92		220	100	0	100		220	100	0	81		220	100	0	100
230	100	0	83		230	100	0	100		230	100	0	76		230	100	0	100
240	100	0	76		240	100	0	98		240	100	0	71		240	100	0	100
250	100	0	74		250	100	0	98		250	100	0	59		250	100	0	100
260	100	0	65		260	100	0	98		260	100	0	49		260	100	0	99
270	100	0	55		270	100	0	97		270	100	0	43		270	100	0	99
280	100	0	48		280	100	0	95		280	100	0	39		280	100	0	99
290	100	0	39		290	100	0	94		290	100	0	25		290	100	0	99
300	100	0	26		300	100	0	92		300	100	0	20		300	100	0	98

## Sheet: Statistics
Source data for Appendix Figure S5C
Number of frames (10 min/frame) from SPB separation to Rim4 degradation in cdc20 ama1∆ cells carrying either clb1∆ or clb1∆ plus clb3∆
Strain	clb1∆	clb1∆ clb3∆
	25	67
	26	20
	29	46
	39	30
	27	30
	26	21
	18	33
	35	25
	22	23
	33	24
	29	48
	35	24
	23	37
	26	21
	40	29
	28	25
	25	24
	34	20
	45	39
	29	25
	25	24
	33	25
	27	21
	29	29
	39	22
	44	26
	33	22
	28	15
	26	21
	26	23
	35	21
	25	20
	36	37
	21	17
	29	25
	29	21
	43	22
	43	14
	22	28
	29	25
	30	23
	23	53
	28	28
	32	25
	23	38
	22	24
	24	37
	23	35
	22	26
	20	24
	19	26
	32	21
	29	28
	22	25
	29	20
	26	24
	24	24
	22	59
	26	28
	31	22
	25	24
	20	25
	29	28
	28	26
	27	27
	29	29
	25	27
	23	50
	22	27
	44	23
	28	28
	41	23
	18	28
	28	20
	23	45
	22	29
	25	21
	26	28
	28	34
	29	28
	21	28
	32	28
	41	28
	29	27
	25	30
	25	25
	36	26
	26	34
	20	29
	27	22
	27	24
	22	20
	27	21
	28	59
	31	26
	33	24
	23	28
	26	28
	28	24
	27	19
Mean	28.17	27.79
STDEV.S	6.11019	9.098
Median	27	25
Count	100	100
Welch test		0.729211
