# Supplementary material for: Spo13/MEIKIN ensures a Two‐Division meiosis by preventing the activation of APC/CAma1 at meiosis I
Source: EMBO J. 2023 Sep 20;42(20):e114288. doi: 10.15252/embj.2023114288 (PMC10577557; doi:10.15252/embj.2023114288)
Supplement: Supplementary file 3 — Source Data for Expanded View and Appendix [file EMBJ-42-e114288-s014.zip › spo13_SourceDataForExpandedView_3/SourceDataForFigureS4/SourceDataForFigureS4_Quant.xlsx]

## Sheet: Sheet1
Source data for Appendix Figure S4
Progression of meiosis quantified in fixed cells.
CDC20-mAR
Time (min)	Meta I	Ana I	Meta II	Ana II	Mei II	2 N	4 N	2+4N	Pds1
0	68	4	2	0	2	6	0	6	82
20	51	14	4	0	4	16	0	16	66
40	11	55	10	0	10	59	2	61	25
60	9	24	33	10	43	49	12	61	30
80	6	6	12	46	58	21	53	74	14
100	4	4	6	20	26	11	70	81	9
120	3	3	6	9	15	5	78	83	6
140	3	2	5	6	11	5	80	85	4
160	3	1	5	3	8	4	79	83	4
CDC20-mAR cdc5-as
Time (min)	Meta I	Ana I	Meta II	Ana II	Mei II	2 N	4 N	2+4N	Pds1
0	64	2	2	0	2	5	0	5	83
20	47	16	2	0	2	16	0	16	60
40	15	53	10	4	14	60	3	63	25
60	6	19	40	4	44	57	7	64	40
80	8	8	14	17	31	45	17	62	20
100	9	7	6	10	16	39	24	63	15
120	9	7	6	6	12	34	29	63	10
140	8	8	5	4	9	34	29	63	9
160	8	7	5	4	9	34	30	64	9
CDC20-mAR
Time (min)	Meta I	Ana I	Meta II	Ana II	Mei II	2 N	4 N	2+4N	Pds1
0	62	0	0	0	0	0	0	0	84
20	66	2	0	0	0	0	0	0	80
40	24	44	2	0	2	42	0	42	34
60	12	16	40	6	46	62	2	64	41
80	8	2	27	30	57	37	30	67	20
100	4	2	11	21	32	22	51	73	14
120	2	0	5	10	15	10	66	76	10
140	2	0	0	5	5	8	70	78	7
160	0	0	0	2	2	7	73	80	6
CDC20-mAR ime2-as
Time (min)	Meta I	Ana I	Meta II	Ana II	Mei II	2 N	4 N	2+4N	Pds1
0	74	0	0	0	0	0	0	0	93
20	70	5	0	0	0	3	0	3	89
40	22	49	1	0	1	42	0	42	29
60	5	31	39	2	41	60	0	60	35
80	5	6	50	5	55	63	2	65	19
100	5	3	27	21	48	58	7	65	12
120	3	2	9	25	34	47	23	70	6
140	0	0	3	11	14	44	30	74	2
160	0	0	3	5	8	41	34	75	0
CDC20-mAR
Time (min)	Meta I	Ana I	Meta II	Ana II	Mei II	2 N	4 N	2+4N	Pds1
0	64	0	0	0	0	0	0	0	78
20	49	17	2	0	2	19	0	19	53
40	8	42	10	6	16	50	6	56	17
60	4	12	29	17	46	41	20	61	32
80	4	3	8	51	59	14	55	69	6
100	4	3	6	22	28	9	62	71	6
120	3	4	4	9	13	8	70	78	4
140	3	3	4	6	10	7	72	79	4
160	2	3	2	3	5	5	74	79	4
CDC20-mAR hrr25-as
Time (min)	Meta I	Ana I	Meta II	Ana II	Mei II	2 N	4 N	2+4N	Pds1
0	59	0	0	0	0	0	0	0	72
20	47	11	6	0	6	11	0	11	60
40	10	41	9	0	9	50	0	50	15
60	4	22	37	0	37	59	0	59	30
80	4	7	49	0	49	60	0	60	15
100	6	6	54	0	54	62	0	62	7
120	6	5	59	0	59	63	0	63	6
140	6	3	61	4	65	64	2	66	4
160	6	2	60	8	68	61	3	64	4
