# Supplementary material for: Spo13/MEIKIN ensures a Two‐Division meiosis by preventing the activation of APC/CAma1 at meiosis I
Source: EMBO J. 2023 Sep 20;42(20):e114288. doi: 10.15252/embj.2023114288 (PMC10577557; doi:10.15252/embj.2023114288)
Supplement: Supplementary file 3 — Source Data for Expanded View and Appendix [file EMBJ-42-e114288-s014.zip › spo13_SourceDataForExpandedView_3/SourceDataForFigureS3/SourceDataForFigureS3B_Quant.xlsx]

## Sheet: Sheet1
Source data for Appendix Figure S3B
Live-imaging of SPBs (Spc42-GFP) and nuclei (Htb1-mCherry) in control and hrr25-∆C cells. Cells were synchronized in silico to SPB separation at metaphase I (t = 0).
Control (n = 91)							hrr25-∆C (n = 90)
Time (min)	1st div	2nd div	2 SPBs	4 SPBs			Time (min)	1st div	2nd div	2 SPBs	4 SPBs
-60	0	0	0	0			-60	0	0	0	0
-50	0	0	0	0			-50	0	0	0	0
-40	0	0	0	0			-40	0	0	0	0
-30	0	0	0	0			-30	0	0	0	0
-20	0	0	0	0			-20	0	0	0	0
-10	0	0	0	0			-10	0	0	0	0
0	0	0	100	0			0	0	0	100	0
10	0	0	100	0			10	0	0	100	0
20	37.3626	0	100	0			20	28.8889	0	100	0
30	93.4066	0	56.044	43.956			30	75.5556	0	73.3333	26.6667
40	97.8022	0	6.59341	93.4066			40	92.2222	0	23.3333	76.6667
50	100	0	1.0989	98.9011			50	95.5556	0	8.88889	91.1111
60	100	0	0	100			60	98.8889	1.11111	5.55556	94.4444
70	100	7.69231	0	100			70	100	7.77778	2.22222	97.7778
80	100	54.9451	0	100			80	100	50	1.11111	98.8889
90	100	95.6044	0	100			90	100	83.3333	1.11111	98.8889
100	100	97.8022	0	100			100	100	95.5556	1.11111	98.8889
110	100	100	0	100			110	100	97.7778	1.11111	98.8889
120	100	100	0	100			120	100	97.7778	1.11111	98.8889
130	100	100	0	100			130	100	97.7778	1.11111	98.8889
140	100	100	0	100			140	100	97.7778	1.11111	98.8889
150	100	100	0	100			150	100	97.7778	1.11111	98.8889
160	100	100	0	100			160	100	97.7778	1.11111	98.8889
170	100	100	0	100			170	100	98.8889	1.11111	97.7778
180	100	100	0	100			180	100	98.8889	1.11111	97.7778
190	100	100	0	100			190	100	98.8889	1.11111	97.7778
200	100	100	0	100			200	100	98.8889	1.11111	97.7778
210	100	100	0	100			210	100	98.8889	1.11111	97.7778
220	100	100	0	100			220	100	98.8889	1.11111	97.7778
230	100	100	0	100			230	100	98.8889	1.11111	97.7778
240	100	100	0	100			240	100	98.8889	1.11111	97.7778
