# Supplementary material for: Spo13/MEIKIN ensures a Two‐Division meiosis by preventing the activation of APC/CAma1 at meiosis I
Source: EMBO J. 2023 Sep 20;42(20):e114288. doi: 10.15252/embj.2023114288 (PMC10577557; doi:10.15252/embj.2023114288)
Supplement: Supplementary file 3 — Source Data for Expanded View and Appendix [file EMBJ-42-e114288-s014.zip › spo13_SourceDataForExpandedView_3/SourceDataForFigureS3/SourceDataForFigureS3C_Quant.xlsx]

## Sheet: Sheet1
Source data for Appendix Figure S3C
Live-imaging of mNG and SPBs (Cnm67-Tomato) in HSL1p-CDC20 ama1(1-30)-mNG control cells and cells carrying hrr25-∆C. Cells were synchronized in silico to SPB separation at metaphase I (t = 0).
cdc20 ama1(1-30)-mNG (n = 100)					cdc20 ama1(1-30)-mNG hrr25-∆C (n = 100)
Time (min)	2SPB	4SPB	mNG		Time (min)	2SPB	4SPB	mNG
-60	0	0	0		-60	0	0	0
-50	0	0	0		-50	0	0	0
-40	0	0	0		-40	0	0	0
-30	0	0	0		-30	0	0	0
-20	0	0	0		-20	0	0	0
-10	0	0	0		-10	0	0	0
0	100	0	0		0	100	0	0
10	100	0	0		10	100	0	0
20	100	0	0		20	100	0	0
30	100	0	0		30	100	0	0
40	100	0	0		40	100	0	0
50	100	0	0		50	100	0	0
60	100	0	0		60	100	0	0
70	100	0	0		70	100	0	0
80	100	0	0		80	100	0	0
90	100	0	0		90	100	0	0
100	100	0	0		100	100	0	0
110	100	0	0		110	100	0	0
120	100	0	0		120	100	0	0
130	100	0	0		130	100	0	0
140	100	0	0		140	100	0	0
150	100	0	0		150	100	0	0
160	100	0	0		160	100	0	1
170	100	0	0		170	100	0	1
180	100	0	0		180	100	0	3
190	100	0	0		190	100	0	5
200	100	0	0		200	100	0	6
210	100	0	0		210	100	0	7
220	100	0	0		220	100	0	8
230	100	0	0		230	100	0	10
240	100	0	0		240	100	0	17
250	100	0	1		250	100	0	23
260	100	0	2		260	100	0	29
270	100	0	3		270	100	0	32
280	100	0	3		280	100	0	42
290	100	0	5		290	100	0	51
300	100	0	5		300	100	0	54
