# Supplementary material for: Spo13/MEIKIN ensures a Two‐Division meiosis by preventing the activation of APC/CAma1 at meiosis I
Source: EMBO J. 2023 Sep 20;42(20):e114288. doi: 10.15252/embj.2023114288 (PMC10577557; doi:10.15252/embj.2023114288)
Supplement: Supplementary file 5 — Source Data for Figure 1 [file EMBJ-42-e114288-s009.zip]

Archive with 31 entries (26 files):
- EMBOJ-2023-114288_SourceDataForFigure1/
- EMBOJ-2023-114288_SourceDataForFigure1/SourceDataForFigure1B_Quant.xlsx
- __MACOSX/EMBOJ-2023-114288_SourceDataForFigure1/._SourceDataForFigure1B_Quant.xlsx
- EMBOJ-2023-114288_SourceDataForFigure1/.DS_Store
- __MACOSX/EMBOJ-2023-114288_SourceDataForFigure1/._.DS_Store
- EMBOJ-2023-114288_SourceDataForFigure1/SourceDataForFigure1D_Imaging/
- EMBOJ-2023-114288_SourceDataForFigure1/SourceDataForFigure1A_Imaging/
- EMBOJ-2023-114288_SourceDataForFigure1/SourceDataForFigure1C_Quant.xlsx
- __MACOSX/EMBOJ-2023-114288_SourceDataForFigure1/._SourceDataForFigure1C_Quant.xlsx
- EMBOJ-2023-114288_SourceDataForFigure1/SourceDataForFigure1B_Imaging/
- EMBOJ-2023-114288_SourceDataForFigure1/SourceDataForFigure1D_Quant.xlsx
- __MACOSX/EMBOJ-2023-114288_SourceDataForFigure1/._SourceDataForFigure1D_Quant.xlsx
- EMBOJ-2023-114288_SourceDataForFigure1/SourceDataForFigure1A_Quant.xlsx
- __MACOSX/EMBOJ-2023-114288_SourceDataForFigure1/._SourceDataForFigure1A_Quant.xlsx
- EMBOJ-2023-114288_SourceDataForFigure1/SourceDataForFigure1C_Imaging/
- EMBOJ-2023-114288_SourceDataForFigure1/SourceDataForFigure1D_Imaging/SourceDataForFigure1D_mad2.tif
- __MACOSX/EMBOJ-2023-114288_SourceDataForFigure1/SourceDataForFigure1D_Imaging/._SourceDataForFigure1D_mad2.tif
- EMBOJ-2023-114288_SourceDataForFigure1/SourceDataForFigure1D_Imaging/SourceDataForFigure1D_mad2_spo13.tif
- __MACOSX/EMBOJ-2023-114288_SourceDataForFigure1/SourceDataForFigure1D_Imaging/._SourceDataForFigure1D_mad2_spo13.tif
- EMBOJ-2023-114288_SourceDataForFigure1/SourceDataForFigure1A_Imaging/SourceDataForFigure1A_Control.tif
- __MACOSX/EMBOJ-2023-114288_SourceDataForFigure1/SourceDataForFigure1A_Imaging/._SourceDataForFigure1A_Control.tif
- EMBOJ-2023-114288_SourceDataForFigure1/SourceDataForFigure1A_Imaging/SourceDataForFigure1A_spo13.tif
- __MACOSX/EMBOJ-2023-114288_SourceDataForFigure1/SourceDataForFigure1A_Imaging/._SourceDataForFigure1A_spo13.tif
- EMBOJ-2023-114288_SourceDataForFigure1/SourceDataForFigure1B_Imaging/SourceDataForFigure1B_mad2.tif
- __MACOSX/EMBOJ-2023-114288_SourceDataForFigure1/SourceDataForFigure1B_Imaging/._SourceDataForFigure1B_mad2.tif
- EMBOJ-2023-114288_SourceDataForFigure1/SourceDataForFigure1B_Imaging/SourceDataForFigure1B_mad2_spo13.tif
- __MACOSX/EMBOJ-2023-114288_SourceDataForFigure1/SourceDataForFigure1B_Imaging/._SourceDataForFigure1B_mad2_spo13.tif
- EMBOJ-2023-114288_SourceDataForFigure1/SourceDataForFigure1C_Imaging/SourceDataForFigure1C_spo13.tif
- __MACOSX/EMBOJ-2023-114288_SourceDataForFigure1/SourceDataForFigure1C_Imaging/._SourceDataForFigure1C_spo13.tif
- EMBOJ-2023-114288_SourceDataForFigure1/SourceDataForFigure1C_Imaging/SourceDataForFigure1C_Control.tif
- __MACOSX/EMBOJ-2023-114288_SourceDataForFigure1/SourceDataForFigure1C_Imaging/._SourceDataForFigure1C_Control.tif
