# Supplementary material for: Spo13/MEIKIN ensures a Two‐Division meiosis by preventing the activation of APC/CAma1 at meiosis I
Source: EMBO J. 2023 Sep 20;42(20):e114288. doi: 10.15252/embj.2023114288 (PMC10577557; doi:10.15252/embj.2023114288)
Supplement: Supplementary file 5 — Source Data for Figure 1 [file EMBJ-42-e114288-s009.zip › EMBOJ-2023-114288_SourceDataForFigure1/SourceDataForFigure1B_Quant.xlsx]

## Sheet: Quantification
Source data for Figure 1B
Live-imaging of spindles (GFP-tubulin), nucleolar release of Cdc14-GFP, and nuclear division (TetR-Tomato) in mad2∆ and mad2∆ spo13∆ cells. Cells were synchronized in silico to spindle formation at metaphase I (t = 0).
mad2∆ (n = 100)								mad2∆ spo13∆ (n = 100)
Time (min)	1st div	2nd div	Mei I spin	Mei II spin	1st Cdc14 rel	2nd Cdc14 rel		Time (min)	1st div	2nd div	Mei I spin	Mei II spin	1st Cdc14 rel	2nd Cdc14 rel
-60	0	0	0	0	0	0		-60	0	0	0	0	0	0
-50	0	0	0	0	0	0		-50	0	0	0	0	0	0
-40	0	0	0	0	0	0		-40	0	0	0	0	0	0
-30	0	0	0	0	0	0		-30	0	0	0	0	0	0
-20	0	0	0	0	0	0		-20	0	0	0	0	0	0
-10	0	0	0	0	0	0		-10	0	0	0	0	0	0
0	0	0	100	0	26	0		0	0	0	100	0	14	0
10	23	0	100	0	82	0		10	1	0	100	0	85	0
20	77	0	52	48	96	0		20	37	0	79	21	100	0
30	87	0	13	87	99	0		30	59	0	7	93	100	1
40	90	0	9	91	100	24		40	61	0	1	99	100	38
50	93	0	8	91	100	66		50	62	0	1	99	100	82
60	94	1	5	92	100	86		60	62	0	0	99	100	97
70	97	20	4	92	100	89		70	66	7	0	99	100	99
80	99	54	1	78	100	91		80	80	41	0	87	100	99
90	100	75	0	43	100	92		90	92	54	0	45	100	99
100	100	86	0	20	100	92		100	97	60	0	16	100	99
110	100	87	0	8	100	92		110	98	60	0	4	100	99
120	100	87	0	3	100	92		120	100	61	0	2	100	99
130	100	88	0	1	100	92		130	100	61	0	0	100	99
140	100	88	0	1	100	92		140	100	61	0	0	100	99
150	100	88	0	0	100	92		150	100	61	0	0	100	99
160	100	88	0	0	100	92		160	100	61	0	0	100	99
170	100	88	0	0	100	92		170	100	61	0	0	100	99
180	100	88	0	0	100	92		180	100	61	0	0	100	99
190	100	88	0	0	100	92		190	100	61	0	0	100	99
200	100	88	0	0	100	92		200	100	61	0	0	100	99
210	100	88	0	0	100	92		210	100	61	0	0	100	99
220	100	88	0	0	100	92		220	100	61	0	0	100	99
230	100	88	0	0	100	92		230	100	61	0	0	100	99
240	100	88	0	0	100	92		240	100	61	0	0	100	99

## Sheet: Statistics
Source data for Figure 1B
Number of frames (10 min/frame) from spindle formation to first Cdc14 release (metaphase I) in mad2∆ and mad2∆ spo13∆ cells
Strain	mad2∆	mad2∆ spo13∆
	2	0
	1	1
	1	1
	1	2
	1	1
	0	1
	0	1
	1	1
	1	0
	1	0
	2	1
	4	1
	2	2
	0	1
	1	0
	1	2
	1	1
	2	1
	1	1
	0	1
	1	2
	0	1
	1	1
	1	1
	0	0
	2	1
	0	1
	0	1
	0	1
	0	2
	0	1
	2	1
	1	1
	1	1
	1	1
	0	0
	2	1
	1	1
	1	0
	0	1
	1	1
	1	1
	2	1
	1	1
	1	2
	1	2
	1	2
	0	1
	0	1
	1	2
	0	0
	1	1
	1	1
	3	1
	1	1
	1	1
	1	1
	2	1
	1	1
	1	1
	1	1
	1	1
	1	0
	0	1
	1	1
	3	1
	2	1
	2	1
	0	1
	1	0
	1	1
	0	1
	0	2
	1	0
	0	2
	1	2
	1	1
	0	1
	0	0
	1	0
	1	2
	1	1
	1	0
	2	1
	2	1
	1	1
	0	1
	1	1
	1	1
	2	1
	1	1
	0	1
	1	2
	1	1
	3	1
	0	1
	1	1
	1	1
	1	2
	1	1
Mean	0.97	1.01
STDEV.S	0.78438	0.541136
Median	1	1
Count	100	100
Welch's test		0.675176
