# Supplementary material for: Spo13/MEIKIN ensures a Two‐Division meiosis by preventing the activation of APC/CAma1 at meiosis I
Source: EMBO J. 2023 Sep 20;42(20):e114288. doi: 10.15252/embj.2023114288 (PMC10577557; doi:10.15252/embj.2023114288)
Supplement: Supplementary file 5 — Source Data for Figure 1 [file EMBJ-42-e114288-s009.zip › EMBOJ-2023-114288_SourceDataForFigure1/SourceDataForFigure1C_Quant.xlsx]

## Sheet: Sheet1
Source data for Figure 1C
Live-imaging of Cdc5-GFP and SPBs (Cnm67-Tomato) in control and spo13∆ cells. Cells were synchronized in silico to SPB separation at metaphase I (t = 0).
Control (n = 100)					spo13∆ (n = 100)
Time (min)	2SPB	4SPB	Cdc5		Time (min)	2SPB	4SPB	Cdc5
-60	0	0	0		-60	0	0	0
-50	0	0	0		-50	0	0	0
-40	0	0	1		-40	0	0	0
-30	0	0	1		-30	0	0	0
-20	0	0	1		-20	0	0	0
-10	0	0	8		-10	0	0	3
0	100	0	59		0	100	0	71
10	100	0	94		10	100	0	93
20	100	0	98		20	100	0	98
30	91	9	100		30	100	0	98
40	57	43	100		40	99	1	99
50	14	86	100		50	98	2	99
60	8	92	100		60	95	5	100
70	4	96	100		70	95	5	100
80	0	100	99		80	95	5	98
90	0	100	99		90	95	5	98
100	0	100	99		100	94	6	95
110	0	100	92		110	93	7	88
120	0	100	79		120	92	8	69
130	0	100	67		130	92	8	58
140	0	100	52		140	91	9	48
150	0	100	39		150	91	9	37
160	0	100	29		160	91	9	29
170	0	100	21		170	91	9	25
180	0	100	16		180	91	9	12
190	0	100	13		190	91	9	11
200	0	100	10		200	91	9	5
210	0	100	8		210	91	9	5
220	0	100	7		220	91	9	2
230	0	100	6		230	91	9	1
240	0	100	4		240	91	9	0
250	0	100	2		250	91	9	0
260	0	100	1		260	91	9	0
270	0	100	1		270	91	9	0
280	0	100	0		280	91	9	0
290	0	100	0		290	91	9	0
300	0	100	0		300	91	9	0
