# Supplementary material for: Spo13/MEIKIN ensures a Two‐Division meiosis by preventing the activation of APC/CAma1 at meiosis I
Source: EMBO J. 2023 Sep 20;42(20):e114288. doi: 10.15252/embj.2023114288 (PMC10577557; doi:10.15252/embj.2023114288)
Supplement: Supplementary file 5 — Source Data for Figure 1 [file EMBJ-42-e114288-s009.zip › EMBOJ-2023-114288_SourceDataForFigure1/SourceDataForFigure1D_Quant.xlsx]

## Sheet: Sheet1
Source data for Figure 1D
Live-imaging of Cdc5-GFP and SPBs (Cnm67-Tomato) in mad2∆ and mad2∆ spo13∆ cells. Cells were synchronized in silico to SPB separation at metaphase I (t = 0).
mad2∆ (n = 100)					mad2∆ spo13∆ (n = 100)
Time (min)	2SPB	4SPB	Cdc5		Time (min)	2SPB	4SPB	Cdc5
-60	0	0	0		-60	0	0	0
-50	0	0	0		-50	0	0	0
-40	0	0	0		-40	0	0	0
-30	0	0	0		-30	0	0	0
-20	0	0	0		-20	0	0	0
-10	0	0	2		-10	0	0	0
0	100	0	43		0	100	0	27
10	100	0	82		10	100	0	60
20	94	6	94		20	94	6	88
30	57	43	100		30	67	33	97
40	9	90	100		40	14	86	99
50	2	97	100		50	4	96	99
60	0	100	100		60	2	98	99
70	0	100	100		70	2	98	99
80	0	100	97		80	2	98	98
90	0	100	97		90	2	98	93
100	0	100	90		100	2	98	81
110	0	100	74		110	2	98	56
120	0	100	54		120	2	98	37
130	0	100	39		130	2	98	18
140	0	100	24		140	2	98	5
150	0	100	18		150	2	98	4
160	0	100	15		160	2	98	4
170	0	100	10		170	2	98	3
180	0	100	8		180	2	98	3
190	0	100	6		190	2	98	0
200	0	100	4		200	2	98	0
210	0	100	2		210	2	98	0
220	0	100	2		220	2	98	0
230	0	100	1		230	2	98	0
240	0	100	1		240	2	98	0
250	0	100	1		250	2	98	0
260	0	100	1		260	2	98	0
270	0	100	0		270	2	98	0
280	0	100	0		280	2	98	0
290	0	100	0		290	2	98	0
300	0	100	0		300	2	98	0
