# Supplementary material for: Spo13/MEIKIN ensures a Two‐Division meiosis by preventing the activation of APC/CAma1 at meiosis I
Source: EMBO J. 2023 Sep 20;42(20):e114288. doi: 10.15252/embj.2023114288 (PMC10577557; doi:10.15252/embj.2023114288)
Supplement: Supplementary file 5 — Source Data for Figure 1 [file EMBJ-42-e114288-s009.zip › EMBOJ-2023-114288_SourceDataForFigure1/SourceDataForFigure1A_Quant.xlsx]

## Sheet: Quantification
Source data for Figure 1A
Live-imaging of spindles (GFP-tubulin), nucleolar release of Cdc14-GFP, and nuclear division (TetR-Tomato) in control and spo13∆ cells. Cells were synchronized in silico to spindle formation at metaphase I (t = 0).
Control (n = 100)								spo13∆ (n = 100)
Time (min)	1st div	2nd div	Mei I spin	Mei II spin	1st Cdc14 rel	2nd Cdc14 rel		Time (min)	1st div	2nd div	Mei I spin	Mei II spin	1st Cdc14 rel	2nd Cdc14 rel
-60	0	0	0	0	0	0		-60	0	0	0	0	0	0
-50	0	0	0	0	0	0		-50	0	0	0	0	0	0
-40	0	0	0	0	0	0		-40	0	0	0	0	0	0
-30	0	0	0	0	0	0		-30	0	0	0	0	0	0
-20	0	0	0	0	0	0		-20	0	0	0	0	0	0
-10	0	0	0	0	0	0		-10	0	0	0	0	0	0
0	0	0	100	0	0	0		0	0	0	100	0	1	0
10	1	0	100	0	6	0		10	0	0	100	0	1	0
20	20	0	99	1	56	0		20	1	0	100	0	1	0
30	60	0	79	21	84	0		30	1	0	100	0	2	0
40	78	0	43	57	98	1		40	2	0	99	1	11	0
50	92	0	20	80	100	12		50	3	0	98	1	32	0
60	98	0	10	90	100	51		60	7	0	97	2	53	0
70	100	4	1	99	100	70		70	15	0	96	3	74	2
80	100	29	0	98	100	84		80	40	0	94	3	84	3
90	100	60	0	78	100	94		90	59	1	90	3	91	3
100	100	76	0	47	100	100		100	78	1	69	3	95	3
110	100	89	0	28	100	100		110	92	1	43	0	98	3
120	100	95	0	13	100	100		120	95	1	25	0	99	3
130	100	100	0	6	100	100		130	99	1	10	0	100	3
140	100	100	0	1	100	100		140	99	1	6	0	100	3
150	100	100	0	0	100	100		150	99	1	1	0	100	3
160	100	100	0	0	100	100		160	99	1	0	0	100	3
170	100	100	0	0	100	100		170	99	1	0	0	100	3
180	100	100	0	0	100	100		180	99	1	0	0	100	3
190	100	100	0	0	100	100		190	99	1	0	0	100	3
200	100	100	0	0	100	100		200	99	1	0	0	100	3
210	100	100	0	0	100	100		210	99	1	0	0	100	3
220	100	100	0	0	100	100		220	99	1	0	0	100	3
230	100	100	0	0	100	100		230	99	1	0	0	100	3
240	100	100	0	0	100	100		240	99	1	0	0	100	3

## Sheet: Statistics
Source data for Figure 1A
Number of frames (10 min/frame) from spindle formation to first Cdc14 release (metaphase I) in control and spo13∆ cells
Strain	Control	spo13∆
	2	4
	4	5
	3	4
	2	5
	2	4
	3	6
	2	6
	4	5
	2	5
	2	5
	5	5
	3	5
	1	4
	3	5
	4	7
	2	6
	2	11
	2	6
	2	6
	2	7
	3	6
	4	9
	4	6
	2	5
	2	6
	2	6
	3	7
	2	6
	2	6
	2	7
	3	5
	3	8
	2	5
	2	7
	2	7
	3	7
	5	12
	1	7
	4	7
	3	6
	1	5
	2	4
	2	5
	3	6
	2	7
	2	9
	3	5
	2	7
	4	8
	3	8
	2	5
	4	9
	4	8
	4	5
	3	11
	3	5
	3	8
	3	11
	2	9
	3	7
	4	8
	3	7
	4	7
	1	7
	3	8
	2	8
	3	7
	2	6
	2	7
	2	10
	4	4
	2	6
	3	3
	2	5
	2	4
	2	6
	2	10
	1	6
	3	9
	2	9
	2	5
	2	6
	2	4
	2	6
	2	9
	2	10
	2	13
	1	6
	2	8
	2	6
	2	7
	3	0
	2	10
	3	7
	2	7
	3	5
	2	8
	3	7
	4	4
	3	5
Mean	2.56	6.58
STDEV.S	0.879853	2.05077
Median	2	6
Count	100	100
Welch's test		1.22342e-37
