# Supplementary material for: Spo13/MEIKIN ensures a Two‐Division meiosis by preventing the activation of APC/CAma1 at meiosis I
Source: EMBO J. 2023 Sep 20;42(20):e114288. doi: 10.15252/embj.2023114288 (PMC10577557; doi:10.15252/embj.2023114288)
Supplement: Supplementary file 6 — Source Data for Figure 2 [file EMBJ-42-e114288-s008.zip]

Archive with 15 entries (14 files):
- EMBOJ-2023-114288_SourceDataForFigure2/
- EMBOJ-2023-114288_SourceDataForFigure2/.DS_Store
- __MACOSX/EMBOJ-2023-114288_SourceDataForFigure2/._.DS_Store
- EMBOJ-2023-114288_SourceDataForFigure2/SourceDataForFigure2C_Blots.jpg
- __MACOSX/EMBOJ-2023-114288_SourceDataForFigure2/._SourceDataForFigure2C_Blots.jpg
- EMBOJ-2023-114288_SourceDataForFigure2/SourceDataForFigure2B_Blots.jpg
- __MACOSX/EMBOJ-2023-114288_SourceDataForFigure2/._SourceDataForFigure2B_Blots.jpg
- EMBOJ-2023-114288_SourceDataForFigure2/SourceDataForFigure2B_Quant.xlsx
- __MACOSX/EMBOJ-2023-114288_SourceDataForFigure2/._SourceDataForFigure2B_Quant.xlsx
- EMBOJ-2023-114288_SourceDataForFigure2/SourceDataForFigure2A_Quant.xlsx
- __MACOSX/EMBOJ-2023-114288_SourceDataForFigure2/._SourceDataForFigure2A_Quant.xlsx
- EMBOJ-2023-114288_SourceDataForFigure2/SourceDataForFigure2A_Blots.jpg
- __MACOSX/EMBOJ-2023-114288_SourceDataForFigure2/._SourceDataForFigure2A_Blots.jpg
- EMBOJ-2023-114288_SourceDataForFigure2/SourceDataForFigure2C_Quant.xlsx
- __MACOSX/EMBOJ-2023-114288_SourceDataForFigure2/._SourceDataForFigure2C_Quant.xlsx
