# Supplementary material for: Spo13/MEIKIN ensures a Two‐Division meiosis by preventing the activation of APC/CAma1 at meiosis I
Source: EMBO J. 2023 Sep 20;42(20):e114288. doi: 10.15252/embj.2023114288 (PMC10577557; doi:10.15252/embj.2023114288)
Supplement: Supplementary file 6 — Source Data for Figure 2 [file EMBJ-42-e114288-s008.zip › EMBOJ-2023-114288_SourceDataForFigure2/SourceDataForFigure2B_Quant.xlsx]

## Sheet: Sheet1
Source data for Figure 2B
Quantification of relative protein levels in control and spo13-mD cells by scanning of ECL signals on X-ray films.
Control
Time (h)	Ama1	Clb3	Spo13
0	0	3663.47	0
2	330.92	1289.69	1248.84
4	6031.47	528.669	7698.02
6	2915.74	1955.69	22997.2
8	4957.07	20114.8	15852.4
10	20298.8	11325.8	6068.15
12	24560	3074.54	1493.55
14	26047	2901.18	1029.82
spo13-mD
Time (h)	Ama1	Clb3	Spo13
0	0	640.719	0
2	423.87	50.071	0
4	3144.62	92.849	5342.23
6	2459.91	32.657	18888.4
8	439.506	5287.88	37116.8
10	4558.89	13402.8	35674.2
12	6843.02	10422.2	28250.4
14	12748.6	6462.05	22942.7
