# Supplementary material for: Spo13/MEIKIN ensures a Two‐Division meiosis by preventing the activation of APC/CAma1 at meiosis I
Source: EMBO J. 2023 Sep 20;42(20):e114288. doi: 10.15252/embj.2023114288 (PMC10577557; doi:10.15252/embj.2023114288)
Supplement: Supplementary file 6 — Source Data for Figure 2 [file EMBJ-42-e114288-s008.zip › EMBOJ-2023-114288_SourceDataForFigure2/SourceDataForFigure2A_Quant.xlsx]

## Sheet: Sheet1
Source data for Figure 2A
Progression of meiosis quantified in fixed cells.
PDS1-myc18 SCC1p-CDC20
Time (h)	Spindle	1 N	2 N	Pds1myc
0	0	100	0	16
2	0	100	0	14
4	0	100	0	50
6	26	100	0	67
8	56	100	0	75
10	58	97	3	76
12	52	96	4	65
14	41	94	6	55
PDS1-myc18 SCC1p-CDC20 spo13∆
Time (h)	Spindle	1 N	2 N	Pds1myc
0	0	100	0	16
2	0	100	0	13
4	0	100	0	53
6	38	99	1	67
8	28.5	69.5	30.5	39
10	15	48.5	51.5	24
12	8	41.5	58.5	12
14	6	38	62	9
PDS1-myc18 SCC1p-CDC20 ama1∆
Time (h)	Spindle	1 N	2 N	Pds1myc
0	0	100	0	18
2	0	100	0	16
4	17	98	2	59
6	46	96	4	71
8	53	97	3	75
10	55	96	4	74
12	53	96	4	71
14	50	95	5	69
PDS1-myc18 SCC1p-CDC20 spo13∆ ama1∆
Time (h)	Spindle	1 N	2 N	Pds1myc
0	0	100	0	15
2	0	100	0	13
4	17	100	0	55
6	42	99	1	70
8	51	97	3	73
10	56	96	4	72
12	54	95	5	70
14	52	95	5	69
