# Supplementary material for: Spo13/MEIKIN ensures a Two‐Division meiosis by preventing the activation of APC/CAma1 at meiosis I
Source: EMBO J. 2023 Sep 20;42(20):e114288. doi: 10.15252/embj.2023114288 (PMC10577557; doi:10.15252/embj.2023114288)
Supplement: Supplementary file 6 — Source Data for Figure 2 [file EMBJ-42-e114288-s008.zip › EMBOJ-2023-114288_SourceDataForFigure2/SourceDataForFigure2C_Quant.xlsx]

## Sheet: mRNA
Source data for Figure 2C
Measurement of mRNA levels by qPCR using the ACT1 transcript as reference.
Control	ama1(1-30)-mNG				ACT1
Time (h)	Ct_1	Ct_2	Ct_3	Ct_mean	Ct_1	Ct_2	Ct_3	Ct_mean	2^(-∆Ct)
0	23.8441	23.5989	23.7169	23.72	19.1023	18.5064	18.5664	18.725	0.0313599
2	23.3652	23.1511	23.1259	23.2141	18.8916	18.8554	18.7661	18.8377	0.048148
4	22.4671	22.5632	22.3916	22.4739	18.8324	18.7893	18.941	18.8542	0.0813506
6	20.9455	21.0343	21.9516	21.3105	19.5878	19.4879		19.5378	0.292676
8	20.2174	20.149	20.2273	20.1979	21.2482	20.9701	20.9185	21.0456	1.79961
10	18.909	18.7062	18.7463	18.7871	20.718	20.7448	20.8179	20.7603	3.9262
12	18.2864	18.1909	18.3049	18.2607	21.1006	21.1313	21.3062	21.1794	7.56132
spo13∆	ama1(1-30)-mNG				ACT1
Time (h)	Ct_1	Ct_2	Ct_3	Ct_mean	Ct_1	Ct_2	Ct_3	Ct_mean	2^(-∆Ct)
0	23.2837	23.1676	23.1882	23.2132	18.2447	18.0765	17.9345	18.0852	0.0285973
2	23.5345	23.3259	23.4097	23.4233	18.8115	18.8729	18.9095	18.8646	0.042432
4	22.4386	22.5689	22.588	22.5318	19.0084	19.0571	19.0588	19.0414	0.08898
6	19.9859	19.8778	19.9756	19.9464	19.2733	19.2429	19.5663	19.3608	0.666363
8	19.677	19.6787	19.5935	19.6497	21.2443	20.7563	20.4034	20.8013	2.2216
10	19.3275	19.5225	19.3574	19.4025	22.1356	21.0186	21.2804	21.4782	4.21556
12	18.8752	18.9341	18.9529	18.9207	22.0056	21.9901	21.944	21.9799	8.33492
Control	CDC5				ACT1
Time (h)	Ct_1	Ct_2	Ct_3	Ct_mean	Ct_1	Ct_2	Ct_3	Ct_mean	2^(-∆Ct)
0	22.3346	22.3508	22.3051	22.3302	19.1023	18.5064	18.5664	18.725	0.0821753
2	22.7286	22.6971	22.6881	22.7046	18.8916	18.8554	18.7661	18.8377	0.0685413
4	22.4429	22.6197	22.4307	22.4978	18.8324	18.7893	18.941	18.8542	0.0800161
6	19.2678	19.463	24.2667	20.9992	19.5878	19.4879		19.5378	0.363162
8	18.8537	18.7026	18.7023	18.7529	21.2482	20.9701	20.9185	21.0456	4.89966
10	17.749	17.759	17.8896	17.7992	20.718	20.7448	20.8179	20.7603	7.78696
12	17.5029	17.742	17.7717	17.6722	21.1006	21.1313	21.3062	21.1794	11.3701
spo13∆	CDC5				ACT1
Time (h)	Ct_1	Ct_2	Ct_3	Ct_mean	Ct_1	Ct_2	Ct_3	Ct_mean	2^(-∆Ct)
0	21.5682	21.9418	21.9352	21.8151	18.2447	18.0765	17.9345	18.0852	0.0753713
2	22.3655	23.2113	22.6474	22.7414	18.8115	18.8729	18.9095	18.8646	0.0680729
4	22.0986	22.336	22.4491	22.2946	19.0084	19.0571	19.0588	19.0414	0.104883
6	18.9198	19.048	20.171	19.3796	19.2733	19.2429	19.5663	19.3608	0.987086
8	18.934	18.901	18.804	18.8797	21.2443	20.7563	20.4034	20.8013	3.78859
10	18.9065	18.9615	19.0645	18.9775	22.1356	21.0186	21.2804	21.4782	5.65973
12	18.9408	18.9332	19.017	18.9637	22.0056	21.9901	21.944	21.9799	8.09054

## Sheet: Protein
Source data for Figure 2C
Protein band intensities normalized to actin/Act1 were determined by scanning ECL signals on X-ray films.
Control
Time (h)	mNG	Act1	Norm-fact	mNG/norm*0.0002
0	0	16735.8	1	0
2	0	17042.5	1.01833	0
4	0	16418.9	0.981065	0
6	635.912	17022.9	1.01715	0.125038
8	1284.9	16393.7	0.979555	0.262344
10	3681.6	16469	0.984053	0.748252
12	5509.09	15607.9	0.932606	1.18144
spo13∆
Time (h)	mNG	Act1	Norm-fact	mNG/norm*0.0002
0	0	16961.6	1.01349	0
2	0	16165.9	0.965947	0
4	0	16568.6	0.99001	0
6	526.134	16539.2	0.988252	0.106478
8	7789.28	16577.1	0.990513	1.57278
10	28281.1	17516.8	1.04667	5.40404
12	41133.9	16310.4	0.974581	8.44135
Control
Time (h)	Cdc5	Act1	Norm-fact	Cdc5/norm*0.0002
0	0	16735.8	1	0
2	0	17042.5	1.01833	0
4	0	16418.9	0.981065	0
6	5915.28	17022.9	1.01715	1.16311
8	19979	16393.7	0.979555	4.0792
10	24708.6	16469	0.984053	5.02179
12	25677	15607.9	0.932606	5.50651
spo13∆
Time (h)	Cdc5	Act1	Norm-fact	Cdc5/norm*0.0002
0	0	16961.6	1.01349	0
2	0	16165.9	0.965947	0
4	0	16568.6	0.99001	0
6	6409.98	16539.2	0.988252	1.29724
8	17504.2	16577.1	0.990513	3.53437
10	16771.9	17516.8	1.04667	3.20482
12	16956.2	16310.4	0.974581	3.47969
