# Supplementary material for: Spo13/MEIKIN ensures a Two‐Division meiosis by preventing the activation of APC/CAma1 at meiosis I
Source: EMBO J. 2023 Sep 20;42(20):e114288. doi: 10.15252/embj.2023114288 (PMC10577557; doi:10.15252/embj.2023114288)
Supplement: Supplementary file 7 — Source Data for Figure 3 [file EMBJ-42-e114288-s007.zip]

Archive with 25 entries (22 files):
- EMBOJ-2023-114288_SourceDataForFigure3/
- EMBOJ-2023-114288_SourceDataForFigure3/SourceDataForFigure3A_Blots.jpg
- __MACOSX/EMBOJ-2023-114288_SourceDataForFigure3/._SourceDataForFigure3A_Blots.jpg
- EMBOJ-2023-114288_SourceDataForFigure3/SourceDataForFigure3A_Quant.xlsx
- __MACOSX/EMBOJ-2023-114288_SourceDataForFigure3/._SourceDataForFigure3A_Quant.xlsx
- EMBOJ-2023-114288_SourceDataForFigure3/.DS_Store
- __MACOSX/EMBOJ-2023-114288_SourceDataForFigure3/._.DS_Store
- EMBOJ-2023-114288_SourceDataForFigure3/SourceDataForFigure3C_Imaging/
- EMBOJ-2023-114288_SourceDataForFigure3/SourceDataForFigure3C_Quant.xlsx
- __MACOSX/EMBOJ-2023-114288_SourceDataForFigure3/._SourceDataForFigure3C_Quant.xlsx
- EMBOJ-2023-114288_SourceDataForFigure3/SourceDataForFigure3B_Imaging/
- EMBOJ-2023-114288_SourceDataForFigure3/SourceDataForFigure3B_Quant.xlsx
- __MACOSX/EMBOJ-2023-114288_SourceDataForFigure3/._SourceDataForFigure3B_Quant.xlsx
- EMBOJ-2023-114288_SourceDataForFigure3/SourceDataForFigure3C_Imaging/SourceDataForFigure3C_cdc20_spo13.tif
- __MACOSX/EMBOJ-2023-114288_SourceDataForFigure3/SourceDataForFigure3C_Imaging/._SourceDataForFigure3C_cdc20_spo13.tif
- EMBOJ-2023-114288_SourceDataForFigure3/SourceDataForFigure3C_Imaging/SourceDataForFigure3C_cdc20.tif
- __MACOSX/EMBOJ-2023-114288_SourceDataForFigure3/SourceDataForFigure3C_Imaging/._SourceDataForFigure3C_cdc20.tif
- EMBOJ-2023-114288_SourceDataForFigure3/SourceDataForFigure3B_Imaging/.DS_Store
- __MACOSX/EMBOJ-2023-114288_SourceDataForFigure3/SourceDataForFigure3B_Imaging/._.DS_Store
- EMBOJ-2023-114288_SourceDataForFigure3/SourceDataForFigure3B_Imaging/SourceDataForFigure3B_spo13.tif
- __MACOSX/EMBOJ-2023-114288_SourceDataForFigure3/SourceDataForFigure3B_Imaging/._SourceDataForFigure3B_spo13.tif
- EMBOJ-2023-114288_SourceDataForFigure3/SourceDataForFigure3B_Imaging/SourceDataForFigure3B_spo13-mD.tif
- __MACOSX/EMBOJ-2023-114288_SourceDataForFigure3/SourceDataForFigure3B_Imaging/._SourceDataForFigure3B_spo13-mD.tif
- EMBOJ-2023-114288_SourceDataForFigure3/SourceDataForFigure3B_Imaging/SourceDataForFigure3B_Control.tif
- __MACOSX/EMBOJ-2023-114288_SourceDataForFigure3/SourceDataForFigure3B_Imaging/._SourceDataForFigure3B_Control.tif
