# Supplementary material for: Spo13/MEIKIN ensures a Two‐Division meiosis by preventing the activation of APC/CAma1 at meiosis I
Source: EMBO J. 2023 Sep 20;42(20):e114288. doi: 10.15252/embj.2023114288 (PMC10577557; doi:10.15252/embj.2023114288)
Supplement: Supplementary file 7 — Source Data for Figure 3 [file EMBJ-42-e114288-s007.zip › EMBOJ-2023-114288_SourceDataForFigure3/SourceDataForFigure3A_Quant.xlsx]

## Sheet: Sheet1
Source data for Figure 3A
Progression of meiosis quantified in fixed cells.
PDS1-myc18 HSL1p-CDC20 RIM4-mNG-AID
Time (h)	Spindle	1 N	2 N	Pds1myc
0	0	100	0	6
2	0	100	0	8
4	0	100	0	23
6	14	100	0	43
8	42	100	0	64
10	58	100	0	70
12	60	94	6	68
14	58	90	10	69
PDS1-myc18 HSL1p-CDC20 RIM4-mNG-AID CUP1p-OsTIR1
Time (h)	Spindle	1 N	2 N	Pds1myc
0	0	100	0	9
2	0	100	0	12
4	0	100	0	29
6	22	100	0	55
8	46	100	0	68
10	48	95	5	67
12	26	72	28	30
14	12	54	46	18
PDS1-myc18 HSL1p-CDC20 ama1∆ RIM4-mNG-AID
Time (h)	Spindle	1 N	2 N	Pds1myc
0	0	100	0	7
2	0	100	0	10
4	0	100	0	30
6	20	100	0	54
8	49	100	0	67
10	60	100	0	71
12	70	98	2	76
14	72	97	3	82
PDS1-myc18 HSL1p-CDC20 ama1∆ RIM4-mNG-AID CUP1p-OsTIR1
Time (h)	Spindle	1 N	2 N	Pds1myc
0	0	100	0	6
2	0	100	0	11
4	0	100	0	29
6	19	100	0	52
8	47	100	0	64
10	57	100	0	70
12	66	99	1	74
14	68	96	4	73
