# Supplementary material for: Spo13/MEIKIN ensures a Two‐Division meiosis by preventing the activation of APC/CAma1 at meiosis I
Source: EMBO J. 2023 Sep 20;42(20):e114288. doi: 10.15252/embj.2023114288 (PMC10577557; doi:10.15252/embj.2023114288)
Supplement: Supplementary file 7 — Source Data for Figure 3 [file EMBJ-42-e114288-s007.zip › EMBOJ-2023-114288_SourceDataForFigure3/SourceDataForFigure3B_Quant.xlsx]

## Sheet: Quantification
Source data for Figure 3B
Live-imaging of Rim4-mNG and SPBs (Cnm67-Tomato) in control, spo13∆, and spo13-mD cells. Cells were synchronized in silico to SPB separation at metaphase I (t = 0).
Control (n = 100)					spo13∆ (n = 100)					spo13-mD (n = 100)
Time (min)	2SPB	4SPB	Rim4		Time (min)	2SPB	4SPB	Rim4		Time (min)	2SPB	4SPB	Rim4
-60	0	0	100		-60	0	0	100		-60	0	0	100
-50	0	0	100		-50	0	0	100		-50	0	0	100
-40	0	0	100		-40	0	0	100		-40	0	0	100
-30	0	0	100		-30	0	0	100		-30	0	0	100
-20	0	0	100		-20	0	0	100		-20	0	0	100
-10	0	0	100		-10	0	0	100		-10	0	0	100
0	100	0	100		0	100	0	100		0	100	0	100
10	100	0	100		10	100	0	100		10	100	0	100
20	100	0	100		20	100	0	100		20	100	0	100
30	100	0	100		30	100	0	100		30	99	1	100
40	97	3	100		40	99	1	97		40	79	21	100
50	71	29	100		50	98	2	73		50	42	58	100
60	42	58	91		60	97	3	49		60	25	75	100
70	17	83	71		70	95	5	32		70	16	84	100
80	9	91	44		80	94	6	27		80	13	87	100
90	0	100	19		90	93	7	15		90	9	91	99
100	0	100	9		100	93	7	11		100	2	98	98
110	0	100	5		110	93	7	7		110	2	98	96
120	0	100	1		120	93	7	5		120	0	100	84
130	0	100	0		130	93	7	4		130	0	100	65
140	0	100	0		140	93	7	4		140	0	100	52
150	0	100	0		150	93	7	2		150	0	100	34
160	0	100	0		160	93	7	2		160	0	100	20
170	0	100	0		170	93	7	1		170	0	100	11
180	0	100	0		180	93	7	0		180	0	100	7
190	0	100	0		190	93	7	0		190	0	100	4
200	0	100	0		200	93	7	0		200	0	100	3
210	0	100	0		210	93	7	0		210	0	100	2
220	0	100	0		220	93	7	0		220	0	100	0
230	0	100	0		230	93	7	0		230	0	100	0
240	0	100	0		240	93	7	0		240	0	100	0
250	0	100	0		250	93	7	0		250	0	100	0
260	0	100	0		260	93	7	0		260	0	100	0
270	0	100	0		270	93	7	0		270	0	100	0
280	0	100	0		280	93	7	0		280	0	100	0
290	0	100	0		290	93	7	0		290	0	100	0
300	0	100	0		300	93	7	0		300	0	100	0

## Sheet: Statistics
Source data for Figure 3B
Number of frames (10 min/frame) from SPB separation to Rim4 degradation in control and spo13-mD cells
Strain	Control	spo13-mD
	6	16
	5	15
	7	13
	7	18
	8	13
	5	12
	8	10
	6	15
	11	12
	7	11
	10	12
	7	16
	5	12
	6	12
	8	12
	7	15
	6	11
	7	14
	8	8
	11	14
	5	16
	6	14
	6	17
	7	11
	5	11
	7	21
	8	17
	8	14
	9	17
	8	14
	8	14
	7	12
	7	15
	11	15
	6	14
	8	13
	12	16
	9	15
	8	13
	10	15
	7	15
	9	15
	8	12
	9	9
	11	11
	9	15
	9	12
	6	12
	8	11
	5	13
	7	14
	6	11
	8	21
	9	16
	7	13
	7	14
	6	13
	8	12
	8	14
	6	13
	6	16
	7	14
	7	16
	7	15
	7	18
	6	15
	6	16
	8	11
	8	18
	8	12
	9	12
	6	11
	10	14
	8	10
	6	12
	8	14
	8	14
	5	13
	7	13
	7	13
	10	15
	6	11
	7	19
	7	14
	5	15
	5	12
	6	17
	7	16
	8	14
	7	11
	8	12
	6	13
	7	14
	6	13
	7	20
	9	12
	8	12
	8	14
	7	11
	9	12
Mean	7.4	13.75
STDEV.S	1.52422	2.41366
Median	7	14
Count	100	100
Welch's test		7.94692e-52
Delta mean		6.35
95% CI, low		5.7871
95% CI, up		6.9129
