# Supplementary material for: Spo13/MEIKIN ensures a Two‐Division meiosis by preventing the activation of APC/CAma1 at meiosis I
Source: EMBO J. 2023 Sep 20;42(20):e114288. doi: 10.15252/embj.2023114288 (PMC10577557; doi:10.15252/embj.2023114288)
Supplement: Supplementary file 8 — Source Data for Figure 4 [file EMBJ-42-e114288-s006.zip]

Archive with 27 entries (24 files):
- EMBOJ-2023-114288_SourceDataForFigure4/
- EMBOJ-2023-114288_SourceDataForFigure4/.DS_Store
- __MACOSX/EMBOJ-2023-114288_SourceDataForFigure4/._.DS_Store
- EMBOJ-2023-114288_SourceDataForFigure4/SourceDataForFigure4C_Imaging/
- EMBOJ-2023-114288_SourceDataForFigure4/SourceDataForFigure4B_Quant.xlsx
- __MACOSX/EMBOJ-2023-114288_SourceDataForFigure4/._SourceDataForFigure4B_Quant.xlsx
- EMBOJ-2023-114288_SourceDataForFigure4/SourceDataForFigure4A_Imaging/
- EMBOJ-2023-114288_SourceDataForFigure4/SourceDataForFigure4C_Quant.xlsx
- __MACOSX/EMBOJ-2023-114288_SourceDataForFigure4/._SourceDataForFigure4C_Quant.xlsx
- EMBOJ-2023-114288_SourceDataForFigure4/SourceDataForFigure4B_Blots.jpg
- __MACOSX/EMBOJ-2023-114288_SourceDataForFigure4/._SourceDataForFigure4B_Blots.jpg
- EMBOJ-2023-114288_SourceDataForFigure4/SourceDataForFigure4A_Quant.xlsx
- __MACOSX/EMBOJ-2023-114288_SourceDataForFigure4/._SourceDataForFigure4A_Quant.xlsx
- EMBOJ-2023-114288_SourceDataForFigure4/SourceDataForFigure4C_Imaging/SourceDataForFigure4C_cdc20_ama1_cdc5as.tif
- __MACOSX/EMBOJ-2023-114288_SourceDataForFigure4/SourceDataForFigure4C_Imaging/._SourceDataForFigure4C_cdc20_ama1_cdc5as.tif
- EMBOJ-2023-114288_SourceDataForFigure4/SourceDataForFigure4C_Imaging/SourceDataForFigure4C_cdc20_ama1_ime2-dC_cdc5as.tif
- __MACOSX/EMBOJ-2023-114288_SourceDataForFigure4/SourceDataForFigure4C_Imaging/._SourceDataForFigure4C_cdc20_ama1_ime2-dC_cdc5as.tif
- EMBOJ-2023-114288_SourceDataForFigure4/SourceDataForFigure4C_Imaging/SourceDataForFigure4C_cdc20_ama1_ime2-dC.tif
- __MACOSX/EMBOJ-2023-114288_SourceDataForFigure4/SourceDataForFigure4C_Imaging/._SourceDataForFigure4C_cdc20_ama1_ime2-dC.tif
- EMBOJ-2023-114288_SourceDataForFigure4/SourceDataForFigure4A_Imaging/.DS_Store
- __MACOSX/EMBOJ-2023-114288_SourceDataForFigure4/SourceDataForFigure4A_Imaging/._.DS_Store
- EMBOJ-2023-114288_SourceDataForFigure4/SourceDataForFigure4A_Imaging/SourceDataForFigure4A_cdc20_ama1_spo13.tif
- __MACOSX/EMBOJ-2023-114288_SourceDataForFigure4/SourceDataForFigure4A_Imaging/._SourceDataForFigure4A_cdc20_ama1_spo13.tif
- EMBOJ-2023-114288_SourceDataForFigure4/SourceDataForFigure4A_Imaging/SourceDataForFigure4A_cdc20_ama1_spo13_ime2as.tif
- __MACOSX/EMBOJ-2023-114288_SourceDataForFigure4/SourceDataForFigure4A_Imaging/._SourceDataForFigure4A_cdc20_ama1_spo13_ime2as.tif
- EMBOJ-2023-114288_SourceDataForFigure4/SourceDataForFigure4A_Imaging/SourceDataForFigure4A_cdc20_ama1_ime2as.tif
- __MACOSX/EMBOJ-2023-114288_SourceDataForFigure4/SourceDataForFigure4A_Imaging/._SourceDataForFigure4A_cdc20_ama1_ime2as.tif
