# Supplementary material for: Spo13/MEIKIN ensures a Two‐Division meiosis by preventing the activation of APC/CAma1 at meiosis I
Source: EMBO J. 2023 Sep 20;42(20):e114288. doi: 10.15252/embj.2023114288 (PMC10577557; doi:10.15252/embj.2023114288)
Supplement: Supplementary file 8 — Source Data for Figure 4 [file EMBJ-42-e114288-s006.zip › EMBOJ-2023-114288_SourceDataForFigure4/SourceDataForFigure4B_Quant.xlsx]

## Sheet: Sheet1
Source data for Figure 4B
Progression of meiosis quantified in fixed cells.
PDS1-myc18 ESTp-NDT80 HSL1p-CDC20
Time (h)	Spindle	1 N	2 N	Pds1myc
0	0	100	0	90
1	20	100	0	95
2	68	100	0	94
3	78	100	0	94
4	80	97	3	88
6	73	80	20	75
8	65	72	28	66
PDS1-myc18 ESTp-NDT80 HSL1p-CDC20 ime2-as
Time (h)	Spindle	1 N	2 N	Pds1myc
0	0	100	0	83
1	16	100	0	88
2	75	100	0	92
3	81	100	0	93
4	76	93	7	87
6	68	87	13	75
8	64	78	22	70
PDS1-myc18 ESTp-NDT80 HSL1p-CDC20 spo13∆
Time (h)	Spindle	1 N	2 N	Pds1myc
0	0	100	0	86
1	12	100	0	88
2	62	100	0	91
3	80	100	0	94
4	21	45	55	33
6	11	27	73	15
8	5	21	79	7
PDS1-myc18 ESTp-NDT80 HSL1p-CDC20 spo13∆ ime2-as
Time (h)	Spindle	1 N	2 N	Pds1myc
0	0	100	0	86
1	18	100	0	90
2	70	100	0	92
3	80	100	0	94
4	78	100	0	90
6	73	94	6	83
8	71	90	10	80
