# Supplementary material for: Spo13/MEIKIN ensures a Two‐Division meiosis by preventing the activation of APC/CAma1 at meiosis I
Source: EMBO J. 2023 Sep 20;42(20):e114288. doi: 10.15252/embj.2023114288 (PMC10577557; doi:10.15252/embj.2023114288)
Supplement: Supplementary file 8 — Source Data for Figure 4 [file EMBJ-42-e114288-s006.zip › EMBOJ-2023-114288_SourceDataForFigure4/SourceDataForFigure4C_Quant.xlsx]

## Sheet: Quantification
Source data for Figure 4C
Live-imaging of Rim4-mNG and SPBs (Cnm67-Tomato) in HSL1p-CDC20 ama1∆ cells carrying cdc5-as, ime2-∆C, or ime2-∆C cdc5-as. HSL1p-CDC20 ama1∆ control cells (not shown in Fig 4C) are included on the right. Cells were synchronized in silico to SPB separation at metaphase I (t = 0).
cdc20 ama1∆ cdc5-as (n = 100)					cdc20 ama1∆ ime2-∆C (n = 100)					cdc20 ama1∆ ime2-∆C cdc5-as (n = 100)					cdc20 ama1∆ (n = 100)
Time (min)	2SPB	4SPB	Rim4		Time (min)	2SPB	4SPB	Rim4		Time (min)	2SPB	4SPB	Rim4		Time (min)	2SPB	4SPB	Rim4
-60	0	0	100		-60	0	0	100		-60	0	0	100		-60	0	0	100
-50	0	0	100		-50	0	0	100		-50	0	0	100		-50	0	0	100
-40	0	0	100		-40	0	0	100		-40	0	0	100		-40	0	0	100
-30	0	0	100		-30	0	0	100		-30	0	0	100		-30	0	0	100
-20	0	0	100		-20	0	0	100		-20	0	0	100		-20	0	0	100
-10	0	0	100		-10	0	0	100		-10	0	0	100		-10	0	0	100
0	100	0	100		0	100	0	100		0	100	0	100		0	100	0	100
10	100	0	100		10	100	0	100		10	100	0	100		10	100	0	100
20	100	0	100		20	100	0	100		20	100	0	100		20	100	0	100
30	100	0	100		30	100	0	100		30	100	0	100		30	100	0	100
40	100	0	100		40	100	0	100		40	100	0	100		40	100	0	100
50	100	0	100		50	100	0	100		50	100	0	100		50	100	0	100
60	100	0	100		60	100	0	100		60	100	0	100		60	100	0	100
70	100	0	100		70	100	0	100		70	100	0	100		70	100	0	100
80	100	0	100		80	100	0	99		80	100	0	98		80	100	0	100
90	100	0	100		90	100	0	99		90	100	0	98		90	100	0	100
100	100	0	100		100	100	0	98		100	100	0	98		100	100	0	100
110	100	0	100		110	100	0	96		110	100	0	98		110	100	0	100
120	100	0	100		120	100	0	94		120	100	0	97		120	100	0	100
130	100	0	100		130	100	0	93		130	100	0	97		130	100	0	100
140	100	0	100		140	100	0	89		140	100	0	95		140	100	0	100
150	100	0	100		150	100	0	88		150	100	0	91		150	100	0	100
160	100	0	100		160	100	0	88		160	100	0	89		160	100	0	100
170	100	0	100		170	100	0	84		170	100	0	83		170	100	0	100
180	100	0	100		180	100	0	78		180	100	0	79		180	100	0	100
190	100	0	100		190	100	0	75		190	100	0	74		190	100	0	100
200	100	0	100		200	100	0	71		200	100	0	64		200	100	0	100
210	100	0	100		210	100	0	63		210	100	0	59		210	100	0	100
220	100	0	100		220	100	0	58		220	100	0	53		220	100	0	100
230	100	0	100		230	100	0	53		230	100	0	45		230	100	0	100
240	100	0	98		240	100	0	50		240	100	0	38		240	100	0	100
250	100	0	98		250	100	0	47		250	100	0	34		250	100	0	100
260	100	0	96		260	100	0	41		260	100	0	31		260	100	0	100
270	100	0	93		270	100	0	36		270	100	0	28		270	100	0	100
280	100	0	91		280	100	0	35		280	100	0	26		280	100	0	100
290	100	0	84		290	100	0	32		290	100	0	25		290	100	0	100
300	100	0	81		300	100	0	31		300	100	0	23		300	100	0	98

## Sheet: Statistics
Source data for Figure 4C
Number of frames (10 min/frame) from SPB separation to Rim4 degradation in HSL1p-CDC20 ama1∆ cells carrying ime2-∆C or ime2-∆C plus cdc5-as
Strain	ime2-∆C	ime2-∆C cdc5-as
	19	24
	11	30
	25	37
	19	22
	20	40
	17	17
	30	23
	31	14
	33	22
	17	25
	23	19
	25	19
	28	22
	25	16
	32	21
	19	25
	32	18
	11	17
	10	18
	31	24
	7	22
	9	32
	31	19
	17	17
	20	23
	22	23
	21	31
	31	21
	32	20
	38	11
	34	23
	33	15
	26	29
	18	26
	33	7
	16	7
	21	37
	14	14
	10	23
	16	36
	22	20
	24	21
	20	45
	16	59
	12	50
	13	37
	20	36
	20	41
	22	45
	20	22
	35	22
	19	25
	17	18
	23	16
	13	39
	18	22
	13	20
	24	28
	31	17
	25	13
	16	18
	23	19
	20	26
	13	24
	21	21
	28	21
	24	47
	21	23
	30	30
	25	58
	26	34
	31	13
	27	21
	28	16
	21	31
	26	22
	50	20
	26	34
	31	16
	32	26
	36	19
	31	24
	22	18
	39	20
	33	19
	17	16
	42	19
	38	19
	29	14
	57	15
	48	14
	33	23
	36	29
	26	38
	17	34
	32	27
	18	19
	22	19
	20	27
	25	16
Mean	24.54	24.34
STDEV.S	8.98081	9.83934
Median	23.5	22
Count	100	100
Welch's test		0.880815
