# Supplementary material for: Spo13/MEIKIN ensures a Two‐Division meiosis by preventing the activation of APC/CAma1 at meiosis I
Source: EMBO J. 2023 Sep 20;42(20):e114288. doi: 10.15252/embj.2023114288 (PMC10577557; doi:10.15252/embj.2023114288)
Supplement: Supplementary file 8 — Source Data for Figure 4 [file EMBJ-42-e114288-s006.zip › EMBOJ-2023-114288_SourceDataForFigure4/SourceDataForFigure4A_Quant.xlsx]

## Sheet: Sheet1
Source data for Figure 4A
Live-imaging of Rim4-mNG and SPBs (Cnm67-Tomato) in HSL1p-CDC20 ama1∆ cells carrying ime2-as, spo13∆, or spo13∆ ime2-as. HSL1p-CDC20 ama1∆ control cells (not shown in Fig 4A) are included on the right. Cells were synchronized in silico to SPB separation at metaphase I (t = 0).
cdc20 ama1∆ ime2-as (n = 100)					cdc20 ama1∆ spo13∆ (n = 100)					cdc20 ama1∆ spo13∆ imde2-as (n = 100)					cdc20 ama1∆ (n = 100)
Time (min)	2SPB	4SPB	Rim4		Time (min)	2SPB	4SPB	Rim4		Time (min)	2SPB	4SPB	Rim4		Time (min)	2SPB	4SPB	Rim4
-60	0	0	100		-60	0	0	100		-60	0	0	100		-60	0	0	100
-50	0	0	100		-50	0	0	100		-50	0	0	100		-50	0	0	100
-40	0	0	100		-40	0	0	100		-40	0	0	100		-40	0	0	100
-30	0	0	100		-30	0	0	100		-30	0	0	100		-30	0	0	100
-20	0	0	100		-20	0	0	100		-20	0	0	100		-20	0	0	100
-10	0	0	100		-10	0	0	100		-10	0	0	100		-10	0	0	100
0	100	0	100		0	100	0	100		0	100	0	100		0	100	0	100
10	100	0	100		10	100	0	100		10	100	0	100		10	100	0	100
20	100	0	100		20	100	0	100		20	100	0	100		20	100	0	100
30	100	0	100		30	100	0	99		30	100	0	100		30	100	0	100
40	100	0	100		40	100	0	98		40	100	0	100		40	100	0	100
50	100	0	100		50	100	0	90		50	100	0	100		50	100	0	100
60	100	0	100		60	100	0	78		60	100	0	100		60	100	0	100
70	100	0	100		70	100	0	66		70	100	0	100		70	100	0	100
80	100	0	100		80	100	0	54		80	100	0	100		80	100	0	100
90	100	0	100		90	100	0	45		90	100	0	100		90	100	0	100
100	100	0	100		100	100	0	35		100	100	0	100		100	100	0	100
110	100	0	100		110	100	0	34		110	100	0	100		110	100	0	99
120	100	0	100		120	100	0	28		120	100	0	100		120	100	0	99
130	100	0	100		130	100	0	22		130	100	0	100		130	100	0	99
140	100	0	100		140	100	0	20		140	100	0	100		140	100	0	99
150	100	0	100		150	100	0	18		150	100	0	100		150	100	0	99
160	100	0	99		160	100	0	14		160	100	0	99		160	100	0	99
170	100	0	99		170	100	0	11		170	100	0	99		170	100	0	99
180	100	0	99		180	100	0	8		180	100	0	99		180	100	0	99
190	100	0	99		190	100	0	5		190	100	0	99		190	100	0	99
200	100	0	99		200	100	0	3		200	100	0	99		200	100	0	99
210	100	0	99		210	100	0	2		210	100	0	99		210	100	0	99
220	100	0	96		220	100	0	2		220	100	0	97		220	100	0	99
230	100	0	94		230	100	0	1		230	100	0	97		230	100	0	99
240	100	0	94		240	100	0	1		240	100	0	96		240	100	0	99
250	100	0	94		250	100	0	1		250	100	0	96		250	100	0	99
260	100	0	94		260	100	0	0		260	100	0	95		260	100	0	99
270	100	0	93		270	100	0	0		270	100	0	94		270	100	0	99
280	100	0	93		280	100	0	0		280	100	0	92		280	100	0	99
290	100	0	93		290	100	0	0		290	100	0	92		290	100	0	99
300	100	0	93		300	100	0	0		300	100	0	92		300	100	0	99
