# Supplementary material for: Spo13/MEIKIN ensures a Two‐Division meiosis by preventing the activation of APC/CAma1 at meiosis I
Source: EMBO J. 2023 Sep 20;42(20):e114288. doi: 10.15252/embj.2023114288 (PMC10577557; doi:10.15252/embj.2023114288)
Supplement: Supplementary file 9 — Source Data for Figure 5 [file EMBJ-42-e114288-s004.zip]

Archive with 18 entries (16 files):
- EMBOJ-2023-114288_SourceDataForFigure5/
- EMBOJ-2023-114288_SourceDataForFigure5/SourceDataForFigure5B_Imaging/
- EMBOJ-2023-114288_SourceDataForFigure5/.DS_Store
- __MACOSX/EMBOJ-2023-114288_SourceDataForFigure5/._.DS_Store
- EMBOJ-2023-114288_SourceDataForFigure5/SourceDataForFigure5A_Quant.xlsx
- __MACOSX/EMBOJ-2023-114288_SourceDataForFigure5/._SourceDataForFigure5A_Quant.xlsx
- EMBOJ-2023-114288_SourceDataForFigure5/SourceDataForFigure5B_Quant.xlsx
- __MACOSX/EMBOJ-2023-114288_SourceDataForFigure5/._SourceDataForFigure5B_Quant.xlsx
- EMBOJ-2023-114288_SourceDataForFigure5/SourceDataForFigure5A_Blots.jpg
- __MACOSX/EMBOJ-2023-114288_SourceDataForFigure5/._SourceDataForFigure5A_Blots.jpg
- EMBOJ-2023-114288_SourceDataForFigure5/SourceDataForFigure5B_Imaging/.DS_Store
- __MACOSX/EMBOJ-2023-114288_SourceDataForFigure5/SourceDataForFigure5B_Imaging/._.DS_Store
- EMBOJ-2023-114288_SourceDataForFigure5/SourceDataForFigure5B_Imaging/SourceDataForFigure5B_ndt80_spo13_ESTp-CDC5_ime2as.tif
- __MACOSX/EMBOJ-2023-114288_SourceDataForFigure5/SourceDataForFigure5B_Imaging/._SourceDataForFigure5B_ndt80_spo13_ESTp-CDC5_ime2as.tif
- EMBOJ-2023-114288_SourceDataForFigure5/SourceDataForFigure5B_Imaging/SourceDataForFigure5B_ndt80_spo13.tif
- __MACOSX/EMBOJ-2023-114288_SourceDataForFigure5/SourceDataForFigure5B_Imaging/._SourceDataForFigure5B_ndt80_spo13.tif
- EMBOJ-2023-114288_SourceDataForFigure5/SourceDataForFigure5B_Imaging/SourceDataForFigure5B_ndt80_spo13_ESTp-CDC5.tif
- __MACOSX/EMBOJ-2023-114288_SourceDataForFigure5/SourceDataForFigure5B_Imaging/._SourceDataForFigure5B_ndt80_spo13_ESTp-CDC5.tif
