# Supplementary material for: Spo13/MEIKIN ensures a Two‐Division meiosis by preventing the activation of APC/CAma1 at meiosis I
Source: EMBO J. 2023 Sep 20;42(20):e114288. doi: 10.15252/embj.2023114288 (PMC10577557; doi:10.15252/embj.2023114288)
Supplement: Supplementary file 9 — Source Data for Figure 5 [file EMBJ-42-e114288-s004.zip › EMBOJ-2023-114288_SourceDataForFigure5/SourceDataForFigure5A_Quant.xlsx]

## Sheet: Sheet1
Source data for Figure 5A
Progression of meiosis quantified in fixed cells.
PDS1-myc18 ESTp-NDT80 HSL1p-CDC20
Time (h)	Spindle	1 N	2 N	Pds1myc
0	0	100	0	88
1	19	100	0	94
2	66	100	0	92
3	70	96	4	86
4	64	88	12	74
6	56	78	22	60
8	47	70	30	42
PDS1-myc18 ESTp-NDT80 HSL1p-CDC20 cdc5-as
Time (h)	Spindle	1 N	2 N	Pds1myc
0	0	100	0	90
1	20	100	0	92
2	60	100	0	86
3	65	100	0	85
4	70	97	3	82
6	71	95	5	81
8	67	91	9	78
PDS1-myc18 ESTp-NDT80 HSL1p-CDC20 spo13∆
Time (h)	Spindle	1 N	2 N	Pds1myc
0	0	100	0	88
1	15	100	0	92
2	68	100	0	93
3	79	100	0	86
4	21	47	53	36
6	7	25	75	12
8	4	20	80	5
PDS1-myc18 ESTp-NDT80 HSL1p-CDC20 spo13∆ cdc5-as
Time (h)	Spindle	1 N	2 N	Pds1myc
0	0	100	0	84
1	15	100	0	86
2	60	100	0	88
3	71	100	0	90
4	75	100	0	93
6	78	97	3	90
8	77	94	6	88
