# Supplementary material for: Spo13/MEIKIN ensures a Two‐Division meiosis by preventing the activation of APC/CAma1 at meiosis I
Source: EMBO J. 2023 Sep 20;42(20):e114288. doi: 10.15252/embj.2023114288 (PMC10577557; doi:10.15252/embj.2023114288)
Supplement: Supplementary file 9 — Source Data for Figure 5 [file EMBJ-42-e114288-s004.zip › EMBOJ-2023-114288_SourceDataForFigure5/SourceDataForFigure5B_Quant.xlsx]

## Sheet: Sheet1
Source data for Figure 5B
Live-imaging of Rim4-mNG and SPBs (Cnm67-Tomato) in ndt80∆ spo13∆ control cells and cells carrying ESTp-CDC5 or ESTp-CDC5 ime2-as.
ndt80∆ spo13∆ (n = 100)					ndt80∆ spo13∆ ESTp-CDC5 (n = 100)					ndt80∆ spo13∆ ESTp-CDC5 ime2-as (n = 100)
Time (min)	Rim4				Time (min)	Rim4				Time (min)	Rim4
0					0					0
10					10					10
20					20					20
30	100				30	100				30	100
40	100				40	100				40	100
50	100				50	100				50	100
60	100				60	100				60	100
70	100				70	100				70	100
80	100				80	100				80	100
90	100				90	100				90	100
100	100				100	100				100	100
110	100				110	100				110	100
120	100				120	100				120	100
130	100				130	100				130	100
140	100				140	100				140	100
150	100				150	100				150	100
160	100				160	100				160	100
170	100				170	100				170	99
180	100				180	100				180	99
190	100				190	99				190	99
200	100				200	95				200	98
210	100				210	93				210	97
220	100				220	89				220	97
230	100				230	86				230	96
240	100				240	77				240	96
250	100				250	71				250	95
260	100				260	65				260	93
270	100				270	61				270	92
280	100				280	56				280	92
290	100				290	51				290	91
300	100				300	48				300	91
310	100				310	45				310	89
320	100				320	40				320	88
330	100				330	36				330	87
340	100				340	35				340	87
350	100				350	32				350	87
360	100				360	32				360	87
370	100				370	28				370	87
380	100				380	27				380	87
390	100				390	25				390	87
400	100				400	25				400	87
410	100				410	25				410	87
420	100				420	25				420	87
430	100				430	22				430	87
440	100				440	22				440	87
450	100				450	22				450	87
460	100				460	19				460	87
470	100				470	18				470	87
480	100				480	18				480	87
490	100				490	18				490	87
500	100				500	17				500	87
510	100				510	17				510	87
520	100				520	15				520	87
530	100				530	14				530	87
540	100				540	14				540	87
550	100				550	13				550	87
560	100				560	12				560	87
570	100				570	12				570	87
580	100				580	12				580	87
590	99				590	11				590	87
600	99				600	11				600	87
