# Supplementary material for: Spo13/MEIKIN ensures a Two‐Division meiosis by preventing the activation of APC/CAma1 at meiosis I
Source: EMBO J. 2023 Sep 20;42(20):e114288. doi: 10.15252/embj.2023114288 (PMC10577557; doi:10.15252/embj.2023114288)
Supplement: Supplementary file 10 — Source Data for Figure 6 [file EMBJ-42-e114288-s013.zip]

Archive with 20 entries (18 files):
- EMBOJ-2023-114288_SourceDataForFigure6/
- EMBOJ-2023-114288_SourceDataForFigure6/SourceDataForFigure6A_Quant.xlsx
- __MACOSX/EMBOJ-2023-114288_SourceDataForFigure6/._SourceDataForFigure6A_Quant.xlsx
- EMBOJ-2023-114288_SourceDataForFigure6/.DS_Store
- __MACOSX/EMBOJ-2023-114288_SourceDataForFigure6/._.DS_Store
- EMBOJ-2023-114288_SourceDataForFigure6/SourceDataForFigure6A_Blots.jpg
- __MACOSX/EMBOJ-2023-114288_SourceDataForFigure6/._SourceDataForFigure6A_Blots.jpg
- EMBOJ-2023-114288_SourceDataForFigure6/SourceDataForFigure6C_Quant.xlsx
- __MACOSX/EMBOJ-2023-114288_SourceDataForFigure6/._SourceDataForFigure6C_Quant.xlsx
- EMBOJ-2023-114288_SourceDataForFigure6/SourceDataForFigure6C_Blots.jpg
- __MACOSX/EMBOJ-2023-114288_SourceDataForFigure6/._SourceDataForFigure6C_Blots.jpg
- EMBOJ-2023-114288_SourceDataForFigure6/SourceDataForFigure6B_Imaging/
- EMBOJ-2023-114288_SourceDataForFigure6/SourceDataForFigure6B_Quant.xlsx
- __MACOSX/EMBOJ-2023-114288_SourceDataForFigure6/._SourceDataForFigure6B_Quant.xlsx
- EMBOJ-2023-114288_SourceDataForFigure6/SourceDataForFigure6B_Imaging/SourceDataForFigure6B_cdc20_clb1.tif
- __MACOSX/EMBOJ-2023-114288_SourceDataForFigure6/SourceDataForFigure6B_Imaging/._SourceDataForFigure6B_cdc20_clb1.tif
- EMBOJ-2023-114288_SourceDataForFigure6/SourceDataForFigure6B_Imaging/SourceDataForFigure6B_cdc20_cdk1as2.tif
- __MACOSX/EMBOJ-2023-114288_SourceDataForFigure6/SourceDataForFigure6B_Imaging/._SourceDataForFigure6B_cdc20_cdk1as2.tif
- EMBOJ-2023-114288_SourceDataForFigure6/SourceDataForFigure6B_Imaging/SourceDataForFigure6B_cdc20_spo13-10A.tif
- __MACOSX/EMBOJ-2023-114288_SourceDataForFigure6/SourceDataForFigure6B_Imaging/._SourceDataForFigure6B_cdc20_spo13-10A.tif
