# Supplementary material for: Spo13/MEIKIN ensures a Two‐Division meiosis by preventing the activation of APC/CAma1 at meiosis I
Source: EMBO J. 2023 Sep 20;42(20):e114288. doi: 10.15252/embj.2023114288 (PMC10577557; doi:10.15252/embj.2023114288)
Supplement: Supplementary file 10 — Source Data for Figure 6 [file EMBJ-42-e114288-s013.zip › EMBOJ-2023-114288_SourceDataForFigure6/SourceDataForFigure6A_Quant.xlsx]

## Sheet: Sheet1
Source data for Figure 6A
Progression of meiosis quantified in fixed cells.
PDS1-myc18 HSL1p-CDC20
Time (h)	Spindle	1 N	2 N	Pds1myc
0	0	100	0	11
2	0	100	0	28
4	0	100	0	60
6	28	100	0	75
8	57	100	0	82
10	70	97	3	86
12	64	93	7	79
14	56	87	13	71
PDS1-myc18 HSL1p-CDC20 clb1∆
Time (h)	Spindle	1 N	2 N	Pds1myc
0	0	100	0	14
2	0	100	0	25
4	0	100	0	62
6	33	100	0	78
8	65	98	2	86
10	40	84	16	59
12	20	61	39	31
14	13	50	50	18
PDS1-myc18 HSL1p-CDC20 ama1∆
Time (h)	Spindle	1 N	2 N	Pds1myc
0	0	100	0	16
2	0	100	0	22
4	5	100	0	63
6	38	100	0	81
8	65	100	0	88
10	72	100	0	89
12	75	97	3	86
14	71	96	4	85
PDS1-myc18 HSL1p-CDC20 ama1∆ clb1∆
Time (h)	Spindle	1 N	2 N	Pds1myc
0	0	100	0	11
2	0	100	0	27
4	2	100	0	66
6	37	100	0	79
8	69	100	0	89
10	78	98	2	92
12	79	97	3	88
14	74	97	3	85
