# Supplementary material for: Spo13/MEIKIN ensures a Two‐Division meiosis by preventing the activation of APC/CAma1 at meiosis I
Source: EMBO J. 2023 Sep 20;42(20):e114288. doi: 10.15252/embj.2023114288 (PMC10577557; doi:10.15252/embj.2023114288)
Supplement: Supplementary file 10 — Source Data for Figure 6 [file EMBJ-42-e114288-s013.zip › EMBOJ-2023-114288_SourceDataForFigure6/SourceDataForFigure6C_Quant.xlsx]

## Sheet: Sheet1
Source data for Figure 6C
Progression of meiosis quantified in fixed cells.
PDS1-myc18 ESTp-NDT80 HSL1p-CDC20
Time (h)	MI	1 N	2N	Pds1myc
0	0	100	0	77
1	28	100	0	83
2	75	100	0	91
3	87	100	0	95
4	79	95	5	80
6	70	86	14	71
8	63	80	20	62
PDS1-myc18 ESTp-NDT80 HSL1p-CDC20 cdc28-as2
Time (h)	MI	1N	2N	Pds1myc
0	0	100	0	82
1	23	100	0	87
2	84	100	0	90
3	18	100	0	72
4	4	97	3	46
6	1	94	6	12
8	0	95	5	8
