# Supplementary material for: Spo13/MEIKIN ensures a Two‐Division meiosis by preventing the activation of APC/CAma1 at meiosis I
Source: EMBO J. 2023 Sep 20;42(20):e114288. doi: 10.15252/embj.2023114288 (PMC10577557; doi:10.15252/embj.2023114288)
Supplement: Supplementary file 10 — Source Data for Figure 6 [file EMBJ-42-e114288-s013.zip › EMBOJ-2023-114288_SourceDataForFigure6/SourceDataForFigure6B_Quant.xlsx]

## Sheet: Sheet1
Source data for Figure 6B
Live-imaging of Rim4-mNG and SPBs (Cnm67-Tomato) in HSL1p-CDC20 cells carrying clb1∆, cdk1-as2, or spo13-10A. HSL1p-CDC20 control cells (not shown in Fig 6B) are included on the right. Cells were synchronized in silico to SPB separation at metaphase I (t = 0).
cdc20 clb1∆ (n = 100)					cdc20 cdk1-as2 (n = 100)					cdc20 spo13-10A (n = 100)					cdc20 (n = 96)
Time (min)	2SPB	4SPB	Rim4		Time (min)	2SPB	4SPB	Rim4		Time (min)	2SPB	4SPB	Rim4		Time (min)	2SPB	4SPB	Rim4
-60	0	0	100		-60	0	0	100		-60	0	0	100		-60	0	0	100
-50	0	0	100		-50	0	0	100		-50	0	0	100		-50	0	0	100
-40	0	0	100		-40	0	0	100		-40	0	0	100		-40	0	0	100
-30	0	0	100		-30	0	0	100		-30	0	0	100		-30	0	0	100
-20	0	0	100		-20	0	0	100		-20	0	0	100		-20	0	0	100
-10	0	0	100		-10	0	0	100		-10	0	0	100		-10	0	0	100
0	100	0	100		0	100	0	100		0	100	0	100		0	100	0	100
10	100	0	100		10	100	0	100		10	100	0	100		10	100	0	100
20	100	0	100		20	100	0	100		20	100	0	100		20	100	0	100
30	100	0	100		30	100	0	100		30	100	0	100		30	100	0	100
40	100	0	100		40	100	0	100		40	100	0	100		40	100	0	100
50	100	0	100		50	100	0	100		50	100	0	100		50	100	0	100
60	100	0	100		60	100	0	100		60	100	0	99		60	100	0	100
70	100	0	100		70	100	0	100		70	100	0	98		70	100	0	100
80	100	0	100		80	100	0	100		80	100	0	93		80	100	0	100
90	100	0	100		90	100	0	100		90	100	0	81		90	100	0	100
100	100	0	100		100	100	0	100		100	100	0	62		100	100	0	100
110	100	0	100		110	100	0	97		110	100	0	52		110	100	0	100
120	100	0	100		120	100	0	95		120	100	0	40		120	100	0	100
130	100	0	100		130	100	0	91		130	100	0	29		130	100	0	100
140	100	0	98		140	100	0	76		140	100	0	24		140	100	0	100
150	100	0	97		150	100	0	62		150	100	0	20		150	100	0	100
160	100	0	91		160	100	0	48		160	100	0	10		160	100	0	100
170	100	0	87		170	100	0	34		170	100	0	4		170	100	0	100
180	100	0	83		180	100	0	23		180	100	0	2		180	100	0	100
190	100	0	76		190	100	0	16		190	100	0	2		190	100	0	100
200	100	0	71		200	100	0	11		200	100	0	1		200	100	0	98.9583
210	100	0	64		210	100	0	6		210	100	0	0		210	100	0	98.9583
220	100	0	56		220	100	0	2		220	100	0	0		220	100	0	97.9167
230	100	0	49		230	100	0	1		230	100	0	0		230	100	0	96.875
240	100	0	44		240	100	0	0		240	100	0	0		240	100	0	93.75
250	100	0	40		250	100	0	0		250	100	0	0		250	100	0	91.6667
260	100	0	36		260	100	0	0		260	100	0	0		260	100	0	90.625
270	100	0	28		270	100	0	0		270	100	0	0		270	100	0	89.5833
280	100	0	24		280	100	0	0		280	100	0	0		280	100	0	84.375
290	100	0	16		290	100	0	0		290	100	0	0		290	100	0	81.25
300	100	0	11		300	100	0	0		300	100	0	0		300	100	0	80.2083
