# Supplementary material for: Spo13/MEIKIN ensures a Two‐Division meiosis by preventing the activation of APC/CAma1 at meiosis I
Source: EMBO J. 2023 Sep 20;42(20):e114288. doi: 10.15252/embj.2023114288 (PMC10577557; doi:10.15252/embj.2023114288)
Supplement: Supplementary file 11 — Source Data for Figure 7 [file EMBJ-42-e114288-s002.zip]

Archive with 34 entries (30 files):
- EMBOJ-2023-114288_SourceDataForFigure7/
- EMBOJ-2023-114288_SourceDataForFigure7/SourceDataForFigure7D_Imaging/
- EMBOJ-2023-114288_SourceDataForFigure7/.DS_Store
- __MACOSX/EMBOJ-2023-114288_SourceDataForFigure7/._.DS_Store
- EMBOJ-2023-114288_SourceDataForFigure7/SourceDataForFigure7B_Quant.xlsx
- __MACOSX/EMBOJ-2023-114288_SourceDataForFigure7/._SourceDataForFigure7B_Quant.xlsx
- EMBOJ-2023-114288_SourceDataForFigure7/SourceDataForFigure7A_Blots.jpg
- __MACOSX/EMBOJ-2023-114288_SourceDataForFigure7/._SourceDataForFigure7A_Blots.jpg
- EMBOJ-2023-114288_SourceDataForFigure7/SourceDataForFigure7D_Quant.xlsx
- __MACOSX/EMBOJ-2023-114288_SourceDataForFigure7/._SourceDataForFigure7D_Quant.xlsx
- EMBOJ-2023-114288_SourceDataForFigure7/SourceDataForFigure7C_Imaging/
- EMBOJ-2023-114288_SourceDataForFigure7/SourceDataForFigure7A_Quant.xlsx
- __MACOSX/EMBOJ-2023-114288_SourceDataForFigure7/._SourceDataForFigure7A_Quant.xlsx
- EMBOJ-2023-114288_SourceDataForFigure7/SourceDataForFigure7B_Imaging/
- EMBOJ-2023-114288_SourceDataForFigure7/SourceDataForFigure7C_Quant.xlsx
- __MACOSX/EMBOJ-2023-114288_SourceDataForFigure7/._SourceDataForFigure7C_Quant.xlsx
- EMBOJ-2023-114288_SourceDataForFigure7/SourceDataForFigure7D_Imaging/SourceDataForFigure7D_cdc20_AMA1-6A_ime2as.tif
- __MACOSX/EMBOJ-2023-114288_SourceDataForFigure7/SourceDataForFigure7D_Imaging/._SourceDataForFigure7D_cdc20_AMA1-6A_ime2as.tif
- EMBOJ-2023-114288_SourceDataForFigure7/SourceDataForFigure7D_Imaging/SourceDataForFigure7D_cdc20_AMA1-6A_cdc5as.tif
- __MACOSX/EMBOJ-2023-114288_SourceDataForFigure7/SourceDataForFigure7D_Imaging/._SourceDataForFigure7D_cdc20_AMA1-6A_cdc5as.tif
- EMBOJ-2023-114288_SourceDataForFigure7/SourceDataForFigure7D_Imaging/SourceDataForFigure7D_cdc20_AMA1-6A_hrr25as.tif
- __MACOSX/EMBOJ-2023-114288_SourceDataForFigure7/SourceDataForFigure7D_Imaging/._SourceDataForFigure7D_cdc20_AMA1-6A_hrr25as.tif
- EMBOJ-2023-114288_SourceDataForFigure7/SourceDataForFigure7C_Imaging/SourceDataForFigure7B_cdc20_AMA1-6A_spo13mD.tif
- __MACOSX/EMBOJ-2023-114288_SourceDataForFigure7/SourceDataForFigure7C_Imaging/._SourceDataForFigure7B_cdc20_AMA1-6A_spo13mD.tif
- EMBOJ-2023-114288_SourceDataForFigure7/SourceDataForFigure7C_Imaging/SourceDataForFigure7B_cdc20_AMA1-6A_spo13mD_clb1mDK.tif
- __MACOSX/EMBOJ-2023-114288_SourceDataForFigure7/SourceDataForFigure7C_Imaging/._SourceDataForFigure7B_cdc20_AMA1-6A_spo13mD_clb1mDK.tif
- EMBOJ-2023-114288_SourceDataForFigure7/SourceDataForFigure7C_Imaging/SourceDataForFigure7B_cdc20_AMA1-6A_clb1mDK.tif
- __MACOSX/EMBOJ-2023-114288_SourceDataForFigure7/SourceDataForFigure7C_Imaging/._SourceDataForFigure7B_cdc20_AMA1-6A_clb1mDK.tif
- EMBOJ-2023-114288_SourceDataForFigure7/SourceDataForFigure7B_Imaging/.DS_Store
- __MACOSX/EMBOJ-2023-114288_SourceDataForFigure7/SourceDataForFigure7B_Imaging/._.DS_Store
- EMBOJ-2023-114288_SourceDataForFigure7/SourceDataForFigure7B_Imaging/SourceDataForFigure7B_cdc20_AMA1.tif
- __MACOSX/EMBOJ-2023-114288_SourceDataForFigure7/SourceDataForFigure7B_Imaging/._SourceDataForFigure7B_cdc20_AMA1.tif
- EMBOJ-2023-114288_SourceDataForFigure7/SourceDataForFigure7B_Imaging/SourceDataForFigure7B_cdc20_AMA1-6A.tif
- __MACOSX/EMBOJ-2023-114288_SourceDataForFigure7/SourceDataForFigure7B_Imaging/._SourceDataForFigure7B_cdc20_AMA1-6A.tif
