# Supplementary material for: Spo13/MEIKIN ensures a Two‐Division meiosis by preventing the activation of APC/CAma1 at meiosis I
Source: EMBO J. 2023 Sep 20;42(20):e114288. doi: 10.15252/embj.2023114288 (PMC10577557; doi:10.15252/embj.2023114288)
Supplement: Supplementary file 11 — Source Data for Figure 7 [file EMBJ-42-e114288-s002.zip › EMBOJ-2023-114288_SourceDataForFigure7/SourceDataForFigure7D_Quant.xlsx]

## Sheet: Sheet1
Source data for Figure 7D
Live-imaging of Rim4-mNG and SPBs (Cnm67-Tomato) in HSL1p-CDC20 AMA1-6A cells carrying cdc5-as, ime2-as, or hrr25-as. HSL1p-CDC20 AMA1-6A control cells (not shown in Fig 7D) are included on the right. Cells were synchronized in silico to SPB separation at metaphase I (t = 0).
cdc20 AMA1-6A cdc5-as (n = 100)					cdc20 AMA1-6A ime2-as (n = 100)					cdc20 AMA1-6A hrr25-as (n = 100)					cdc20 AMA1-6A (n = 100)
Time (min)	2SPB	4SPB	Rim4		Time (min)	2SPB	4SPB	Rim4		Time (min)	2SPB	4SPB	Rim4		Time (min)	2SPB	4SPB	Rim4
-60	0	0	100		-60	0	0	100		-60	0	0	100		-60	0	0	100
-50	0	0	100		-50	0	0	100		-50	0	0	100		-50	0	0	100
-40	0	0	100		-40	0	0	100		-40	0	0	100		-40	0	0	100
-30	0	0	100		-30	0	0	100		-30	0	0	100		-30	0	0	100
-20	0	0	100		-20	0	0	100		-20	0	0	100		-20	0	0	100
-10	0	0	100		-10	0	0	100		-10	0	0	100		-10	0	0	100
0	100	0	100		0	100	0	100		0	100	0	100		0	100	0	100
10	100	0	100		10	100	0	100		10	100	0	100		10	100	0	100
20	100	0	100		20	100	0	100		20	100	0	100		20	100	0	100
30	100	0	100		30	100	0	100		30	100	0	100		30	100	0	100
40	100	0	100		40	100	0	100		40	100	0	100		40	100	0	100
50	100	0	100		50	100	0	100		50	100	0	100		50	100	0	100
60	100	0	100		60	100	0	100		60	100	0	100		60	100	0	100
70	100	0	100		70	100	0	100		70	100	0	100		70	100	0	100
80	100	0	100		80	100	0	100		80	100	0	100		80	100	0	100
90	100	0	100		90	100	0	100		90	100	0	100		90	100	0	100
100	100	0	100		100	100	0	100		100	100	0	100		100	100	0	100
110	100	0	100		110	100	0	100		110	100	0	100		110	100	0	99
120	100	0	100		120	100	0	100		120	100	0	100		120	100	0	99
130	100	0	100		130	100	0	100		130	100	0	100		130	100	0	98
140	100	0	100		140	100	0	100		140	100	0	100		140	100	0	97
150	100	0	100		150	100	0	100		150	100	0	100		150	100	0	93
160	100	0	100		160	100	0	99		160	100	0	100		160	100	0	85
170	100	0	100		170	100	0	99		170	100	0	100		170	100	0	78
180	100	0	100		180	100	0	98		180	100	0	100		180	100	0	77
190	100	0	100		190	100	0	97		190	100	0	99		190	100	0	65
200	100	0	100		200	100	0	97		200	100	0	99		200	100	0	59
210	100	0	100		210	100	0	97		210	100	0	99		210	100	0	52
220	100	0	100		220	100	0	97		220	100	0	99		220	100	0	41
230	100	0	100		230	100	0	97		230	100	0	99		230	100	0	32
240	100	0	99		240	100	0	97		240	100	0	99		240	100	0	28
250	100	0	99		250	100	0	97		250	100	0	98		250	100	0	25
260	100	0	98		260	100	0	97		260	100	0	98		260	100	0	22
270	100	0	95		270	100	0	97		270	100	0	98		270	100	0	20
280	100	0	91		280	100	0	97		280	100	0	98		280	100	0	17
290	100	0	87		290	100	0	97		290	100	0	98		290	100	0	14
300	100	0	84		300	100	0	97		300	100	0	97		300	100	0	8
