# Supplementary material for: Spo13/MEIKIN ensures a Two‐Division meiosis by preventing the activation of APC/CAma1 at meiosis I
Source: EMBO J. 2023 Sep 20;42(20):e114288. doi: 10.15252/embj.2023114288 (PMC10577557; doi:10.15252/embj.2023114288)
Supplement: Supplementary file 11 — Source Data for Figure 7 [file EMBJ-42-e114288-s002.zip › EMBOJ-2023-114288_SourceDataForFigure7/SourceDataForFigure7A_Quant.xlsx]

## Sheet: Meiotic progression
Source data for Figure 7A, top right
Progression of meiosis quantified in fixed cells.
PDS1-myc18 HSL1p-CDC20 AMA1
Time (h)	Spindle	1 N	2 N	Pds1myc
0	0	100	0	11
2	0	100	0	12
4	0	100	0	50
6	46	100	0	76
8	65	100	0	80
10	60	98	2	76
12	60	94	6	69
14	56	92	8	63
PDS1-myc18 HSL1p-CDC20 AMA1-6A
Time (h)	Spindle	1 N	2 N	Pds1myc
0	0	100	0	13
2	0	100	0	12
4	0	100	0	47
6	42	100	0	68
8	50	81	19	70
10	25	60	40	33
12	16	45	55	20
14	10	38	62	12

## Sheet: Protein levels
Source data for Figure 7A, bottom right
Relative protein levels were quantified by scanning ECL signals on X-ray films.
PDS1-myc18 HSL1p-CDC20 AMA1
Time (h)	Ama1	Spo13	Cdc5
0	0	0	0
2	0	841.443	0
4	160.607	6647.23	0
6	1002.55	35970.7	3833.67
8	388.678	58619.1	16096.8
10	330.263	51740.7	18837.8
12	11733.2	40669.9	16517.8
14	19214.6	26578.7	11991.5
PDS1-myc18 HSL1p-CDC20 AMA1-6A
Time (h)	Ama1	Spo13	Cdc5
0	0	0	0
2	0	0	0
4	0	1817.9	0
6	29.536	16148.5	0
8	2841.08	30262.7	3950.2
10	11529.7	28305.5	8611.23
12	21512.9	6685.9	3338.38
14	32586.9	1333.13	274.849
