# Supplementary material for: Spo13/MEIKIN ensures a Two‐Division meiosis by preventing the activation of APC/CAma1 at meiosis I
Source: EMBO J. 2023 Sep 20;42(20):e114288. doi: 10.15252/embj.2023114288 (PMC10577557; doi:10.15252/embj.2023114288)
Supplement: Supplementary file 11 — Source Data for Figure 7 [file EMBJ-42-e114288-s002.zip › EMBOJ-2023-114288_SourceDataForFigure7/SourceDataForFigure7C_Quant.xlsx]

## Sheet: Quantification
Source data for Figure 7C
Live-imaging of Rim4-mNG and SPBs (Cnm67-Tomato) in HSL1p-CDC20 AMA1-6A cells carrying spo13-mD, DMC1p-CLB1-mDK, or spo13-mD DMC1p-CLB1-mDK. Cells were synchronized in silico to SPB separation at metaphase I (t = 0).
cdc20 AMA1-6A spo13-mD (n = 100)					cdc20 AMA1-6A clb1-mDK (n = 100)					cdc20 AMA1-6A spo13-mD clb1-mDK (n = 100)
Time (min)	2SPB	4SPB	Rim4		Time (min)	2SPB	4SPB	Rim4		Time (min)	2SPB	4SPB	Rim4
-60	0	0	100		-60	0	0	100		-60	0	0	100
-50	0	0	100		-50	0	0	100		-50	0	0	100
-40	0	0	100		-40	0	0	100		-40	0	0	100
-30	0	0	100		-30	0	0	100		-30	0	0	100
-20	0	0	100		-20	0	0	100		-20	0	0	100
-10	0	0	100		-10	0	0	100		-10	0	0	100
0	100	0	100		0	100	0	100		0	100	0	100
10	100	0	100		10	100	0	100		10	100	0	100
20	100	0	100		20	100	0	100		20	100	0	100
30	100	0	100		30	100	0	100		30	100	0	100
40	100	0	100		40	100	0	100		40	100	0	100
50	100	0	100		50	100	0	100		50	100	0	100
60	100	0	100		60	100	0	100		60	100	0	100
70	100	0	100		70	100	0	100		70	100	0	100
80	100	0	100		80	100	0	100		80	100	0	100
90	100	0	100		90	100	0	100		90	100	0	100
100	100	0	100		100	100	0	100		100	100	0	100
110	100	0	100		110	100	0	100		110	100	0	100
120	100	0	100		120	100	0	100		120	100	0	100
130	100	0	100		130	100	0	100		130	100	0	100
140	100	0	97		140	100	0	99		140	100	0	100
150	100	0	89		150	100	0	95		150	100	0	98
160	100	0	79		160	100	0	90		160	100	0	98
170	100	0	70		170	100	0	73		170	100	0	98
180	100	0	60		180	100	0	64		180	100	0	98
190	100	0	50		190	100	0	57		190	100	0	98
200	100	0	43		200	100	0	47		200	100	0	98
210	100	0	36		210	100	0	43		210	100	0	98
220	100	0	25		220	100	0	38		220	100	0	97
230	100	0	21		230	100	0	35		230	100	0	97
240	100	0	18		240	100	0	30		240	100	0	96
250	100	0	17		250	100	0	25		250	100	0	96
260	100	0	17		260	100	0	22		260	100	0	96
270	100	0	14		270	100	0	17		270	100	0	95
280	100	0	13		280	100	0	14		280	100	0	94
290	100	0	11		290	100	0	12		290	100	0	89
300	100	0	9		300	100	0	12		300	100	0	84

## Sheet: Statistics
Source data for Figure 7C
Number of frames (10 min/frame) from SPB separation to Rim4 degradation in cdc20 AMA1-6A cells and cdc20 AMA1-6A cells carrying either spo13-mD, or DMC1p-CLB1-mDK, or both
Strain	AMA1-6A	AMA1-6A	AMA1-6A	AMA1-6A
		spo13-mD	clb1-mDK	spo13-mD clb1-mDK
	15	18	19	14
	25	18	16	50
	19	14	20	51
	17	21	16	49
	16	18	24	30
	21	27	16	33
	16	19	32	65
	43	14	27	52
	17	16	14	37
	14	16	19	52
	15	31	20	31
	22	15	35	43
	20	17	13	44
	18	16	30	28
	11	15	28	43
	15	22	26	32
	14	22	55	14
	14	16	17	39
	44	18	27	53
	17	19	18	29
	14	18	22	67
	20	18	16	48
	27	21	21	31
	19	17	26	42
	18	18	48	48
	16	15	17	48
	24	15	18	47
	18	16	41	27
	17	18	18	29
	21	21	14	41
	16	17	17	43
	15	17	17	43
	15	18	18	34
	19	16	19	21
	19	17	16	28
	13	14	25	48
	17	21	17	34
	13	15	16	57
	11	17	16	26
	15	15	14	44
	47	21	16	50
	19	33	17	33
	46	17	21	47
	15	14	26	36
	22	23	23	46
	14	19	21	29
	12	19	16	29
	23	16	17	55
	25	20	24	36
	55	34	36	41
	13	18	19	44
	13	13	15	45
	18	26	15	46
	15	20	17	46
	23	46	16	65
	29	19	23	51
	20	13	26	23
	17	19	19	39
	14	44	16	34
	18	21	19	53
	12	22	16	41
	18	17	15	38
	28	20	16	28
	17	22	22	46
	14	21	26	45
	24	17	16	46
	28	21	15	50
	11	28	41	50
	27	19	25	28
	28	29	23	47
	22	20	17	33
	17	21	16	37
	17	26	14	49
	15	15	20	45
	26	23	28	36
	34	23	18	28
	12	14	19	56
	14	33	37	45
	26	20	42	50
	13	35	56	45
	24	30	16	52
	23	29	16	32
	23	24	15	52
	23	28	23	50
	55	14	21	49
	16	16	24	44
	15	21	25	48
	20	14	18	49
	17	20	19	47
	22	17	46	37
	26	14	20	53
	22	15	19	40
	22	26	24	42
	14	15	18	44
	21	13	23	32
	27	20	21	29
	16	52	27	42
	22	16	22	34
	28	21	24	52
	20	15	19	49
Mean	20.57	20.37	22.12	41.63
STDEV.S	8.62139	6.90872	8.58267	10.2629
Median	18	18.5	19	44
Count	100	100	100	100
Welch's test		0.85654	0.20411	2.50665e-36
vs AMA1-6A
