# Supplementary material for: Spo13/MEIKIN ensures a Two‐Division meiosis by preventing the activation of APC/CAma1 at meiosis I
Source: EMBO J. 2023 Sep 20;42(20):e114288. doi: 10.15252/embj.2023114288 (PMC10577557; doi:10.15252/embj.2023114288)
Supplement: Supplementary file 12 — Source Data for Figure 8 [file EMBJ-42-e114288-s001.zip]

Archive with 16 entries (14 files):
- EMBOJ-2023-114288_SourceDataForFigure8/
- EMBOJ-2023-114288_SourceDataForFigure8/SourceDataForFigure8B_Blots.jpg
- __MACOSX/EMBOJ-2023-114288_SourceDataForFigure8/._SourceDataForFigure8B_Blots.jpg
- EMBOJ-2023-114288_SourceDataForFigure8/SourceDataForFigure8B_Quant.xlsx
- __MACOSX/EMBOJ-2023-114288_SourceDataForFigure8/._SourceDataForFigure8B_Quant.xlsx
- EMBOJ-2023-114288_SourceDataForFigure8/.DS_Store
- __MACOSX/EMBOJ-2023-114288_SourceDataForFigure8/._.DS_Store
- EMBOJ-2023-114288_SourceDataForFigure8/SourceDataForFigure8C_Imaging/
- EMBOJ-2023-114288_SourceDataForFigure8/SourceDataForFigure8C_Quant.xlsx
- __MACOSX/EMBOJ-2023-114288_SourceDataForFigure8/._SourceDataForFigure8C_Quant.xlsx
- EMBOJ-2023-114288_SourceDataForFigure8/SourceDataForFigure8C_Imaging/SourceDataForFigure8C_cdc20.tif
- __MACOSX/EMBOJ-2023-114288_SourceDataForFigure8/SourceDataForFigure8C_Imaging/._SourceDataForFigure8C_cdc20.tif
- EMBOJ-2023-114288_SourceDataForFigure8/SourceDataForFigure8C_Imaging/SourceDataForFigure8C_cdc20_clb1-12D.tif
- __MACOSX/EMBOJ-2023-114288_SourceDataForFigure8/SourceDataForFigure8C_Imaging/._SourceDataForFigure8C_cdc20_clb1-12D.tif
- EMBOJ-2023-114288_SourceDataForFigure8/SourceDataForFigure8C_Imaging/SourceDataForFigure8C_cdc20_clb1-12A.tif
- __MACOSX/EMBOJ-2023-114288_SourceDataForFigure8/SourceDataForFigure8C_Imaging/._SourceDataForFigure8C_cdc20_clb1-12A.tif
