# Supplementary material for: Spo13/MEIKIN ensures a Two‐Division meiosis by preventing the activation of APC/CAma1 at meiosis I
Source: EMBO J. 2023 Sep 20;42(20):e114288. doi: 10.15252/embj.2023114288 (PMC10577557; doi:10.15252/embj.2023114288)
Supplement: Supplementary file 12 — Source Data for Figure 8 [file EMBJ-42-e114288-s001.zip › EMBOJ-2023-114288_SourceDataForFigure8/SourceDataForFigure8B_Quant.xlsx]

## Sheet: Sheet1
Source data for Figure 8B
Progression of meiosis quantified in fixed cells.
PDS1-myc18 SCC1p-CDC20
Time (h)	Spindle	1 N	2 N	Pds1myc
0	0	100	0	14
2	0	100	0	12
4	0	100	0	51
6	39	100	0	81
8	50	100	0	83
10	51.5	95	5	79
12	47	93	7	72
14	43.5	90	10	63
PDS1-myc18 SCC1p-CDC20 clb1-12A
Time (h)	Spindle	1 N	2 N	Pds1myc
0	0	100	0	13.5
2	0	100	0	13.5
4	1	100	0	49.5
6	49.5	99.5	0.5	81
8	35	73	27	59
10	19.5	54.5	45.5	30.5
12	14	52.5	47.5	23
14	11	50.5	49.5	18.5
PDS1-myc18 SCC1p-CDC20 clb1-12D
Time (h)	Spindle	1 N	2 N	Pds1myc
0	0	100	0	9
2	0	100	0	13
4	0	100	0	51
6	41	100	0	81
8	54	98	2	83
10	46	94	6	71
12	39	91	9	61
14	37	87	13	53
PDS1-myc18 SCC1p-CDC20 clb1-12A ama1∆
Time (h)	Spindle	1 N	2 N	Pds1myc
0	0	100	0	10
2	0	100	0	16
4	26	100	0	52
6	54	100	0	80
8	63	98	2	82
10	66	96	4	84
12	68	95	5	90
14	70	94	6	88
