# Supplementary material for: Spo13/MEIKIN ensures a Two‐Division meiosis by preventing the activation of APC/CAma1 at meiosis I
Source: EMBO J. 2023 Sep 20;42(20):e114288. doi: 10.15252/embj.2023114288 (PMC10577557; doi:10.15252/embj.2023114288)
Supplement: Supplementary file 13 — Source Data for Figure 9 [file EMBJ-42-e114288-s003.zip › EMBOJ-2023-114288_SourceDataForFigure9/SourceDataForFigure9C_Quant.xlsx]

## Sheet: Sheet1
Source data for Figure 9C
Half-lives of Spo13 in ndt80∆ cdc28-as1 cells containing or lacking AMA1 and/or MND2
MND2: Spo13 signal intensity				MND2: log2-transformed data
Time (min)	ctrl	ama1		Time (min)	ctrl	ama1
0	0.811371	1.05942		0	-0.301566	0.0832788
5	0.831866	1.13818		5	-0.265577	0.186734
10	0.936588	0.940832		10	-0.0945136	-0.087991
20	0.886695	0.703681		20	-0.17349	-0.507007
30	0.913838	0.551525		30	-0.129989	-0.858503
40	0.671124	0.540545		40	-0.575349	-0.887512
60	0.609996	0.517416		60	-0.713129	-0.950603
80	0.317944	0.434645		80	-1.65315	-1.20209
				Half-life	62.7	58
				R2	0.746	0.8416
mnd2∆: Spo13 signal intensity				mnd2∆: log2-transformed data
Time (min)	ctrl	ama1		Time (min)	ctrl	ama1	out
0	0.37627	1.08401		0		0.116375	-1.41016
0	0.959848	0.920407		0	-0.059122	-0.119655
5	0.626538	0.963132		5	-0.674526	-0.054195
5	0.790553	0.901004		5	-0.339065	-0.150395
10	0.465579	0.756019		10	-1.1029	-0.403505
10	0.571317	0.974404		10	-0.807637	-0.0374077
20	0.278444	0.733624		20	-1.84454	-0.446887
20	0.315753	0.772378		20	-1.66313	-0.372622
30	0.164144	0.711241		30	-2.60697	-0.49159
30		0.650133		30		-0.621194
40	0.0474313	0.499447		40	-4.39802	-1.0016
40		0.431713		40		-1.21185
60	0.014482	0.382931		60	-6.10959	-1.38484
60		0.431003		60		-1.21423
80		0.322925		80		-1.63073
80		0.277619		80		-1.84882
				Half-life	9.76	45.05
				R2	0.9841	0.948
ANCOVA (GraphPad Prism 9)			P, slope
MND2	ctrl vs ama1		0.79518
mnd2∆	ctrl vs ama1		< 0.0001
