# Supplementary material for: Spo13/MEIKIN ensures a Two‐Division meiosis by preventing the activation of APC/CAma1 at meiosis I
Source: EMBO J. 2023 Sep 20;42(20):e114288. doi: 10.15252/embj.2023114288 (PMC10577557; doi:10.15252/embj.2023114288)
Supplement: Supplementary file 13 — Source Data for Figure 9 [file EMBJ-42-e114288-s003.zip › EMBOJ-2023-114288_SourceDataForFigure9/SourceDataforFigure9A_Quant.xlsx]

## Sheet: Sheet1
Source data for Figure 9A
Half-lives of Clb1-wt, Clb1-12A, and Clb1-12D in ndt80∆ cdc28-as1 cells containing or lacking AMA1
Clb1-wt: Clb1 intensity				Clb1-wt: log2-transformed data
Time (min)	ctrl	ama1		Time (min)	ctrl	ama1
0	0.968802	0.977635		0	-0.0457267	-0.0326317
0	0.834608			0	-0.260829
5	0.599824	0.938158		5	-0.73739	-0.0920972
5	0.617787			5	-0.694818
10	0.360818	0.891366		10	-1.47066	-0.165909
10	0.388052			10	-1.36568
20	0.0659203	0.81336		20	-3.92313	-0.298033
20	0.154125			20	-2.69783
30		0.688499		30		-0.538474
40		0.596135		40		-0.746288
60		0.498972		60		-1.00297
80		0.368473		80		-1.44037
				Half-life	6.25	56.8
Clb1-12A: Clb1 intensity				Clb1-12A: log2-transformed data
Time (min)	ctrl	ama1		Time (min)	ctrl	ama1
0	0.761726	0.939041		0	-0.392656	-0.0907405
0	0.965906			0	-0.050045
5	0.549657	0.927155		5	-0.863396	-0.109117
5	0.546777			5	-0.870976
10	0.274351	0.889483		10	-1.8659	-0.168961
10	0.299815			10	-1.73785
20	0.0366355	0.827132		20	-4.77061	-0.273811
20	0.0807754			20	-3.62994
30		0.729102		30		-0.455808
40		0.609807		40		-0.713575
60		0.47549		60		-1.07251
80		0.36453		80		-1.45589
				Half-life	4.94	56.5
Clb1-12D: Clb1 intensity				Clb1-12D: log2-transformed data
Time (min)	ctrl	ama1		Time (min)	ctrl	ama1
0	0.884752	1.02663		0	-0.176655	0.0379183
0	0.984966			0	-0.0218548
5	0.739174	0.978269		5	-0.436013	-0.031697
5	0.724457			5	-0.465029
10	0.595611	0.876027		10	-0.747558	-0.190952
10	0.593381			10	-0.752969
20	0.365871	0.796248		20	-1.45059	-0.32871
20	0.349415			20	-1.51699
30		0.697139		30		-0.520483
40	0.0899949	0.541587		40	-3.47401	-0.884734
60		0.492685		60		-1.02126
80		0.401058		80		-1.31812
				Half-life	12.17	57.5
ANCOVA (GraphPad Prism 9)			P, slope
Ctrl	Clb1-wt vs Clb1-12A		0.1422	>0.05
	Clb1-wt vs Clb1-12D		0.00028181	<0.001
	Clb1-12A vs Clb1-12D		5.41e-06	<0.0001
ama1	Clb1-wt vs Clb1-12A		0.9239	.>0.05
	Clb1-wt vs Clb1-12D		0.8575	>0.05
	Clb1-12A vs Clb1-12D		0.8201	>0.05
