# Supplementary material for: Spo13/MEIKIN ensures a Two‐Division meiosis by preventing the activation of APC/CAma1 at meiosis I
Source: EMBO J. 2023 Sep 20;42(20):e114288. doi: 10.15252/embj.2023114288 (PMC10577557; doi:10.15252/embj.2023114288)
Supplement: Supplementary file 13 — Source Data for Figure 9 [file EMBJ-42-e114288-s003.zip › EMBOJ-2023-114288_SourceDataForFigure9/SourceDataForFigure9B_Quant.xlsx]

## Sheet: Sheet1
Source data for Figure 9B
Progression of meiosis quantified in fixed cells.
PDS1-myc18 SCC1p-CDC20 spo13∆ CLB1
Time (h)	Spindle	1 N	2 N	Pds1myc
0	0	100	0	15
2	0	100	0	13
4	0	100	0	46
6	37	98	2	77
8	19	47	53	34
10	9	31	69	23
12	6	28	72	18
14	5	27	73	16
PDS1-myc18 SCC1p-CDC20 spo13∆ clb1-12A
Time (h)	Spindle	1 N	2 N	Pds1myc
0	0	100	0	13
2	0	100	0	16
4	0	100	0	54
6	51	97	3	69
8	14	51	49	25
10	4	34	66	11
12	5	31	69	10
14	2	27	73	5
PDS1-myc18 SCC1p-CDC20 spo13∆ clb1-12D
Time (h)	Spindle	1 N	2 N	Pds1myc
0	0	100	0	11
2	0	100	0	15
4	0	100	0	53
6	60	95	5	82
8	22	52	48	35
10	8	21	79	13
12	5	17	83	9
14	4	13	87	6
